# Supplementary material for: N,N′-Di­benzyl­ethyl­enedi­ammonium dichloride
Source: Acta Crystallogr E Crystallogr Commun. 2024 Oct 4;80(Pt 11):1130–4. doi: 10.1107/S205698902400954X (PMC11660484; doi:10.1107/S205698902400954X)
Supplement: Supplementary file 1 [file e-80-01130-sup1.cif]

##############################################################################
#                                                                            #
# This CIF contains the data in a paper accepted for publication in          #
# Acta Crystallographica Section E. It conforms to the requirements of       #
# Notes for Authors for Acta Crystallographica Section E, and has been       #
# peer reviewed under the auspices of the IUCr Commission on Journals.       #
#                                                                            #
# Full details of the Crystallographic Information File format               #
# are given in the paper "The Crystallographic Information File (CIF):       #
# a New Standard Archive File for Crystallography" by S. R. Hall, F. H.      #
# Allen and I. D. Brown [Acta Cryst. (1991), A47, 655-685].                  #
#                                                                            #
# The current version of the core CIF dictionary is obtainable from          #
# ftp://ftp.iucr.org/pub/cif_core.dic.                                       #
#                                                                            #
# Software is freely available for graphical display of the structure(s)     #
# in this CIF. For information consult the CIF software page                 #
# http://www.iucr.org/resources/cif/software.                                #
#                                                                            #
# This file may be used for bona fide research purposes within the           #
# scientific community so long as proper attribution is given to the journal # 
# article from which it was obtained.                                        #
#                                                                            #
##############################################################################
data_I
_audit_creation_method     'SHELXL-2019/3'
_journal_date_recd_electronic     2024-08-29
_journal_date_accepted     2024-09-27
_journal_name_full     'Acta Crystallographica, Section E'
_journal_year     2024
_journal_volume     80
_journal_issue      1
_journal_page_first     0
_journal_page_last     0
_journal_paper_category     GO
_journal_paper_doi     10.1107/S205698902400954X
_journal_coeditor_code     YY2013
_publ_contact_author_name     'David C. Forbes'
_publ_contact_author_address
;
University of South Alabama, Department of Chemistry, 6040 USA Drive South,
 Mobile, Alabama 36608, USA
;
_publ_contact_author_email     'dforbes@southalabama.edu'
_publ_contact_author_fax     ?
_publ_contact_author_phone     '(251) 460-6689'
_publ_section_title
;
<i>N</i>,<i>N</i>'-Dibenzylethylenediammonium dichloride
;
loop_
    _publ_author_name
    _publ_author_footnote
    _publ_author_address
    'Marmande, Mary Helene' .
;
University of South Alabama, Department of Chemistry, 6040 USA Drive South,
Mobile, Alabama 36608, USA
;
    'Baxter, Bailey N.' .
;
University of South Alabama, Department of Chemistry, 6040 USA Drive South,
Mobile, Alabama 36608, USA
;
    'Zeller, Matthias' .
;
Purdue University, Department of Chemistry, 560 Oval Drive, West Lafayette,
Indiana 47907, USA
;
    'Forbes, David C.' .
;
University of South Alabama, Department of Chemistry, 6040 USA Drive South,
Mobile, Alabama 36608, USA
;
_publ_section_synopsis
;
Modulation of the phenyl groups in <i>N</i>,<i>N</i>'-dibenzylethylenediammonium
dichloride in <i>P</i>2~1~/<i>n</i> allows for the formation of a network of
strong N---H...Cl hydrogen bonds and C---H...Cl interactions and breaks
<i>C</i>2/<i>c</i> symmetry.
;
_chemical_name_systematic
;
Benzyl[2-(benzylazaniumyl)ethyl]azanium dichloride
;
_chemical_name_common
;
<i>N</i>,<i>N</i>'-Dibenzylethylenediammonium dichloride
;
_chemical_formula_moiety     'C16 H22 N2 2+, 2(Cl -)'
_chemical_formula_sum     'C16 H22 Cl2 N2'
_chemical_formula_iupac     'C16 H22 N2 2+, 2Cl -'
_chemical_formula_weight     313.25
_chemical_melting_point     ?
_space_group_crystal_system     monoclinic
_space_group_name_H-M_alt     'P 21/n'
_space_group_name_Hall     '-P 2yn'
loop_
    _space_group_symop_operation_xyz
    'x, y, z'
    '-x+1/2, y+1/2, -z+1/2'
    '-x, -y, -z'
    'x-1/2, -y-1/2, z-1/2'
_cell_length_a     7.1738(4)
_cell_length_b     7.2872(4)
_cell_length_c     32.0348(18)
_cell_angle_alpha     90
_cell_angle_beta     91.111(2)
_cell_angle_gamma     90
_cell_volume     1674.37(16)
_cell_formula_units_Z     4
_cell_measurement_reflns_used     9984
_cell_measurement_theta_min     5.5242
_cell_measurement_theta_max     79.9810
_cell_measurement_temperature     150(2)
_exptl_crystal_description     block
_exptl_crystal_colour     colourless
_exptl_crystal_size_max     0.190
_exptl_crystal_size_mid     0.180
_exptl_crystal_size_min     0.120
_exptl_crystal_density_diffrn     1.243
_exptl_crystal_density_meas     ?
_exptl_crystal_density_method     ?
_exptl_crystal_F_000     664
_exptl_absorpt_coefficient_mu     3.411
_exptl_absorpt_correction_type     multi-scan
_exptl_absorpt_process_details
;
(SADABS; Krause <i>et al.</i>,  2015)
;
_exptl_absorpt_correction_T_min     0.5654
_exptl_absorpt_correction_T_max     0.7543
_diffrn_ambient_temperature     150(2)
_diffrn_source     'I-mu-S 3.0 microsource X-ray tube'
_diffrn_source_voltage     '50 kV'
_diffrn_source_current     '1.1 mA'
_diffrn_radiation_type     CuK\a
_diffrn_radiation_wavelength     1.54178
_diffrn_radiation_monochromator     'HELIOS multilayer Montel optics'
_diffrn_measurement_device_type     'Bruker AXS D8 Quest'
_diffrn_measurement_device     'four circle diffractometer'
_diffrn_measurement_method     'omega and phi scans'
_diffrn_detector_area_resol_mean     7.4074
_diffrn_reflns_number     38723
_diffrn_reflns_av_R_equivalents     0.0591
_diffrn_reflns_av_unetI/netI     0.0420
_diffrn_reflns_theta_min     2.759
_diffrn_reflns_theta_max     80.423
_diffrn_reflns_theta_full     67.679
_diffrn_measured_fraction_theta_max     0.994
_diffrn_measured_fraction_theta_full     1.000
_diffrn_reflns_limit_h_min     -9
_diffrn_reflns_limit_h_max     9
_diffrn_reflns_limit_k_min     -8
_diffrn_reflns_limit_k_max     9
_diffrn_reflns_limit_l_min     -40
_diffrn_reflns_limit_l_max     40
_refine_special_details     ?
_reflns_number_total     3643
_reflns_number_gt     3295
_reflns_threshold_expression     'I > 2\s(I)'
_refine_ls_structure_factor_coef     Fsqd
_refine_ls_matrix_type     full
_refine_ls_R_factor_all     0.0348
_refine_ls_R_factor_gt     0.0325
_refine_ls_wR_factor_gt     0.0937
_refine_ls_wR_factor_ref     0.0952
_refine_ls_goodness_of_fit_ref     1.075
_refine_ls_restrained_S_all     1.075
_refine_ls_number_reflns     3643
_refine_ls_number_parameters     194
_refine_ls_number_restraints     0
_refine_ls_hydrogen_treatment     mixed
_refine_ls_weighting_scheme     calc
_refine_ls_weighting_details
              'w=1/[\s^2^(Fo^2^)+(0.0421P)^2^+0.4315P] where P=(Fo^2^+2Fc^2^)/3'
_atom_sites_solution_hydrogens     mixed
_atom_sites_solution_primary     dual
_atom_sites_solution_secondary     difmap
_refine_ls_shift/su_max     0.002
_refine_ls_shift/su_mean     0.000
_refine_diff_density_max     0.340
_refine_diff_density_min     -0.188
_refine_ls_extinction_method
;
<i>SHELXL2019/2</i> (Sheldrick, 2015b)
;
_refine_ls_extinction_coef     0.0023(3)
_refine_ls_extinction_expression
                                  'Fc^*^=kFc[1+0.001xFc^2^\l^3^/sin(2\q)]^-1/4^'
loop_
    _atom_type_symbol
    _atom_type_description
    _atom_type_scat_dispersion_real
    _atom_type_scat_dispersion_imag
    _atom_type_scat_source
    'C' 'C' 0.0181 0.0091
                         'International Tables Vol C Tables 4.2.6.8 and 6.1.1.4'
    'H' 'H' 0.0000 0.0000
                         'International Tables Vol C Tables 4.2.6.8 and 6.1.1.4'
    'N' 'N' 0.0311 0.0180
                         'International Tables Vol C Tables 4.2.6.8 and 6.1.1.4'
    'Cl' 'Cl' 0.3639 0.7018
                         'International Tables Vol C Tables 4.2.6.8 and 6.1.1.4'
_computing_data_collection
;
APEX4 v2022.10-1 (Bruker, 2022)
;
_computing_cell_refinement
;
SAINT V8.40B (Bruker, 2022)
;
_computing_data_reduction
;
SAINT V8.40B (Bruker, 2022)
;
_computing_structure_solution
;
<i>SHELXT</i> (Sheldrick, 2015a)
;
_computing_structure_refinement
;
<i>SHELXL2019/2</i> (Sheldrick, 2015b),
<i>ShelXle</i> Rev1580 (H\"ubschle <i>et al.</i>,  2011)
;
_computing_molecular_graphics
;
Mercury (Macrae <i>et al.</i>,  2020)
;
_computing_publication_material     ?
loop_
    _atom_site_type_symbol
    _atom_site_label
    _atom_site_fract_x
    _atom_site_fract_y
    _atom_site_fract_z
    _atom_site_U_iso_or_equiv
    _atom_site_adp_type
    _atom_site_calc_flag
    _atom_site_occupancy
    _atom_site_disorder_assembly
    _atom_site_disorder_group
    Cl Cl1 0.67834(4) 0.83178(4) 0.55982(2) 0.03137(12) Uani d 1 . .
    Cl Cl2 0.17299(4) 0.32743(4) 0.55905(2) 0.03030(11) Uani d 1 . .
    N N1 0.26034(13) 0.74282(13) 0.55869(3) 0.0239(2) Uani d 1 . .
    H H1C 0.383(2) 0.758(2) 0.5622(4) 0.029 Uiso d 1 . .
    H H1D 0.231(2) 0.622(2) 0.5611(4) 0.029 Uiso d 1 . .
    N N2 0.24797(13) 0.75055(13) 0.44089(3) 0.0227(2) Uani d 1 . .
    H H2C 0.129(2) 0.732(2) 0.4382(4) 0.027 Uiso d 1 . .
    H H2D 0.273(2) 0.868(2) 0.4385(4) 0.027 Uiso d 1 . .
    C C1 0.20364(17) 0.80213(16) 0.51580(3) 0.0266(2) Uani d 1 . .
    H H1A 0.231807 0.934128 0.512218 0.032 Uiso calc 1 . .
    H H1B 0.067652 0.784755 0.511695 0.032 Uiso calc 1 . .
    C C2 0.30762(16) 0.69063(16) 0.48356(3) 0.0262(2) Uani d 1 . .
    H H2A 0.443622 0.708939 0.487384 0.031 Uiso calc 1 . .
    H H2B 0.280311 0.558490 0.487189 0.031 Uiso calc 1 . .
    C C3 0.16624(18) 0.85318(17) 0.59161(4) 0.0297(3) Uani d 1 . .
    H H3A 0.029932 0.851445 0.586173 0.036 Uiso calc 1 . .
    H H3B 0.208683 0.982172 0.589849 0.036 Uiso calc 1 . .
    C C4 0.20589(16) 0.78214(17) 0.63501(4) 0.0274(2) Uani d 1 . .
    C C5 0.08951(19) 0.65189(19) 0.65256(4) 0.0374(3) Uani d 1 . .
    H H5 -0.012124 0.603728 0.636570 0.045 Uiso calc 1 . .
    C C6 0.1203(2) 0.5915(2) 0.69321(4) 0.0439(3) Uani d 1 . .
    H H6 0.040482 0.501694 0.704820 0.053 Uiso calc 1 . .
    C C7 0.2665(2) 0.6616(2) 0.71675(4) 0.0438(4) Uani d 1 . .
    H H7 0.286901 0.621077 0.744657 0.053 Uiso calc 1 . .
    C C8 0.3829(2) 0.7903(2) 0.69975(4) 0.0435(3) Uani d 1 . .
    H H8 0.483795 0.838448 0.715983 0.052 Uiso calc 1 . .
    C C9 0.35393(18) 0.85042(18) 0.65893(4) 0.0357(3) Uani d 1 . .
    H H9 0.435684 0.938554 0.647356 0.043 Uiso calc 1 . .
    C C10 0.34086(17) 0.64365(17) 0.40769(4) 0.0281(3) Uani d 1 . .
    H H10A 0.298227 0.514629 0.409097 0.034 Uiso calc 1 . .
    H H10B 0.477090 0.644637 0.413258 0.034 Uiso calc 1 . .
    C C11 0.30333(16) 0.71545(16) 0.36427(3) 0.0259(2) Uani d 1 . .
    C C12 0.15397(19) 0.82726(19) 0.35336(4) 0.0378(3) Uani d 1 . .
    H H12 0.067446 0.862173 0.373986 0.045 Uiso calc 1 . .
    C C13 0.1293(2) 0.8890(2) 0.31248(4) 0.0433(3) Uani d 1 . .
    H H13 0.028142 0.968187 0.305545 0.052 Uiso calc 1 . .
    C C14 0.2514(2) 0.83566(19) 0.28202(4) 0.0406(3) Uani d 1 . .
    H H14 0.234239 0.877038 0.254083 0.049 Uiso calc 1 . .
    C C15 0.3986(2) 0.7217(2) 0.29246(4) 0.0441(3) Uani d 1 . .
    H H15 0.481997 0.683011 0.271523 0.053 Uiso calc 1 . .
    C C16 0.42558(19) 0.66346(18) 0.33326(4) 0.0374(3) Uani d 1 . .
    H H16 0.528917 0.586997 0.340157 0.045 Uiso calc 1 . .
loop_
    _atom_site_aniso_label
    _atom_site_aniso_U_11
    _atom_site_aniso_U_22
    _atom_site_aniso_U_33
    _atom_site_aniso_U_12
    _atom_site_aniso_U_13
    _atom_site_aniso_U_23
    Cl1 0.02593(17) 0.02588(17) 0.04219(19) -0.00401(9) -0.00181(12) 0.00266(10)
    Cl2 0.02475(17) 0.02573(17) 0.04041(19) -0.00358(9) 0.00017(12) 0.00231(10)
    N1 0.0237(5) 0.0238(5) 0.0242(5) -0.0018(4) -0.0004(3) 0.0014(4)
    N2 0.0218(5) 0.0231(5) 0.0233(4) -0.0013(3) -0.0007(3) 0.0017(3)
    C1 0.0285(6) 0.0277(5) 0.0235(5) 0.0010(4) -0.0020(4) 0.0033(4)
    C2 0.0274(6) 0.0275(6) 0.0236(5) 0.0012(4) -0.0023(4) 0.0035(4)
    C3 0.0312(6) 0.0297(6) 0.0282(6) 0.0044(5) 0.0018(5) 0.0005(4)
    C4 0.0299(6) 0.0269(5) 0.0257(5) 0.0027(4) 0.0029(4) -0.0018(4)
    C5 0.0364(7) 0.0419(7) 0.0339(6) -0.0082(5) 0.0040(5) -0.0021(5)
    C6 0.0529(8) 0.0429(8) 0.0363(7) -0.0040(6) 0.0138(6) 0.0053(6)
    C7 0.0571(9) 0.0500(9) 0.0245(6) 0.0146(6) 0.0042(6) 0.0010(5)
    C8 0.0460(8) 0.0492(8) 0.0348(7) 0.0014(6) -0.0092(6) -0.0074(6)
    C9 0.0368(7) 0.0344(6) 0.0359(6) -0.0052(5) -0.0006(5) -0.0016(5)
    C10 0.0287(6) 0.0294(6) 0.0263(6) 0.0046(4) -0.0001(4) 0.0001(4)
    C11 0.0285(5) 0.0240(5) 0.0252(5) -0.0034(4) 0.0008(4) -0.0009(4)
    C12 0.0383(7) 0.0492(8) 0.0259(6) 0.0125(5) 0.0008(5) -0.0003(5)
    C13 0.0485(8) 0.0514(8) 0.0298(6) 0.0120(6) -0.0055(5) 0.0026(6)
    C14 0.0539(8) 0.0429(8) 0.0250(6) -0.0064(6) -0.0003(5) 0.0030(5)
    C15 0.0526(8) 0.0476(8) 0.0326(7) 0.0010(6) 0.0153(6) -0.0005(6)
    C16 0.0381(7) 0.0389(7) 0.0357(7) 0.0055(5) 0.0094(5) 0.0019(5)
_geom_special_details
;
 All esds (except the esd in the dihedral angle between two l.s. planes)
 are estimated using the full covariance matrix.  The cell esds are taken
 into account individually in the estimation of esds in distances, angles
 and torsion angles; correlations between esds in cell parameters are only
 used when they are defined by crystal symmetry.  An approximate (isotropic)
 treatment of cell esds is used for estimating esds involving l.s. planes.
;
loop_
    _geom_bond_atom_site_label_1
    _geom_bond_atom_site_label_2
    _geom_bond_site_symmetry_2
    _geom_bond_distance
    _geom_bond_publ_flag
    N1 C1 . 1.4894(14) ?
    N1 C3 . 1.4974(15) ?
    N1 H1C . 0.893(16) ?
    N1 H1D . 0.908(17) ?
    N2 C10 . 1.4864(15) ?
    N2 C2 . 1.4897(14) ?
    N2 H2C . 0.867(16) ?
    N2 H2D . 0.881(17) ?
    C1 C2 . 1.5211(18) ?
    C1 H1A . 0.9900 ?
    C1 H1B . 0.9900 ?
    C2 H2A . 0.9900 ?
    C2 H2B . 0.9900 ?
    C3 C4 . 1.5056(16) ?
    C3 H3A . 0.9900 ?
    C3 H3B . 0.9900 ?
    C4 C9 . 1.3897(17) ?
    C4 C5 . 1.3899(17) ?
    C5 C6 . 1.3885(19) ?
    C5 H5 . 0.9500 ?
    C6 C7 . 1.378(2) ?
    C6 H6 . 0.9500 ?
    C7 C8 . 1.375(2) ?
    C7 H7 . 0.9500 ?
    C8 C9 . 1.3907(19) ?
    C8 H8 . 0.9500 ?
    C9 H9 . 0.9500 ?
    C10 C11 . 1.5057(16) ?
    C10 H10A . 0.9900 ?
    C10 H10B . 0.9900 ?
    C11 C12 . 1.3854(17) ?
    C11 C16 . 1.3905(17) ?
    C12 C13 . 1.3930(18) ?
    C12 H12 . 0.9500 ?
    C13 C14 . 1.380(2) ?
    C13 H13 . 0.9500 ?
    C14 C15 . 1.379(2) ?
    C14 H14 . 0.9500 ?
    C15 C16 . 1.3843(19) ?
    C15 H15 . 0.9500 ?
    C16 H16 . 0.9500 ?
loop_
    _geom_angle_atom_site_label_1
    _geom_angle_atom_site_label_2
    _geom_angle_atom_site_label_3
    _geom_angle_site_symmetry_1
    _geom_angle_site_symmetry_3
    _geom_angle
    _geom_angle_publ_flag
    C1 N1 C3 . . 112.03(9) ?
    C1 N1 H1C . . 109.3(9) ?
    C3 N1 H1C . . 107.5(10) ?
    C1 N1 H1D . . 107.5(9) ?
    C3 N1 H1D . . 110.5(9) ?
    H1C N1 H1D . . 110.1(14) ?
    C10 N2 C2 . . 112.21(9) ?
    C10 N2 H2C . . 107.5(10) ?
    C2 N2 H2C . . 108.1(10) ?
    C10 N2 H2D . . 110.6(9) ?
    C2 N2 H2D . . 108.0(9) ?
    H2C N2 H2D . . 110.3(14) ?
    N1 C1 C2 . . 110.04(10) ?
    N1 C1 H1A . . 109.7 ?
    C2 C1 H1A . . 109.7 ?
    N1 C1 H1B . . 109.7 ?
    C2 C1 H1B . . 109.7 ?
    H1A C1 H1B . . 108.2 ?
    N2 C2 C1 . . 109.31(10) ?
    N2 C2 H2A . . 109.8 ?
    C1 C2 H2A . . 109.8 ?
    N2 C2 H2B . . 109.8 ?
    C1 C2 H2B . . 109.8 ?
    H2A C2 H2B . . 108.3 ?
    N1 C3 C4 . . 112.71(9) ?
    N1 C3 H3A . . 109.1 ?
    C4 C3 H3A . . 109.1 ?
    N1 C3 H3B . . 109.1 ?
    C4 C3 H3B . . 109.1 ?
    H3A C3 H3B . . 107.8 ?
    C9 C4 C5 . . 118.70(11) ?
    C9 C4 C3 . . 120.98(11) ?
    C5 C4 C3 . . 120.26(11) ?
    C6 C5 C4 . . 120.65(12) ?
    C6 C5 H5 . . 119.7 ?
    C4 C5 H5 . . 119.7 ?
    C7 C6 C5 . . 120.09(13) ?
    C7 C6 H6 . . 120.0 ?
    C5 C6 H6 . . 120.0 ?
    C8 C7 C6 . . 119.84(13) ?
    C8 C7 H7 . . 120.1 ?
    C6 C7 H7 . . 120.1 ?
    C7 C8 C9 . . 120.42(13) ?
    C7 C8 H8 . . 119.8 ?
    C9 C8 H8 . . 119.8 ?
    C4 C9 C8 . . 120.29(12) ?
    C4 C9 H9 . . 119.9 ?
    C8 C9 H9 . . 119.9 ?
    N2 C10 C11 . . 113.85(9) ?
    N2 C10 H10A . . 108.8 ?
    C11 C10 H10A . . 108.8 ?
    N2 C10 H10B . . 108.8 ?
    C11 C10 H10B . . 108.8 ?
    H10A C10 H10B . . 107.7 ?
    C12 C11 C16 . . 118.39(11) ?
    C12 C11 C10 . . 124.12(10) ?
    C16 C11 C10 . . 117.48(11) ?
    C11 C12 C13 . . 120.71(12) ?
    C11 C12 H12 . . 119.6 ?
    C13 C12 H12 . . 119.6 ?
    C14 C13 C12 . . 120.20(13) ?
    C14 C13 H13 . . 119.9 ?
    C12 C13 H13 . . 119.9 ?
    C15 C14 C13 . . 119.45(13) ?
    C15 C14 H14 . . 120.3 ?
    C13 C14 H14 . . 120.3 ?
    C14 C15 C16 . . 120.39(12) ?
    C14 C15 H15 . . 119.8 ?
    C16 C15 H15 . . 119.8 ?
    C15 C16 C11 . . 120.83(12) ?
    C15 C16 H16 . . 119.6 ?
    C11 C16 H16 . . 119.6 ?
loop_
    _geom_torsion_atom_site_label_1
    _geom_torsion_atom_site_label_2
    _geom_torsion_atom_site_label_3
    _geom_torsion_atom_site_label_4
    _geom_torsion_site_symmetry_1
    _geom_torsion_site_symmetry_2
    _geom_torsion_site_symmetry_3
    _geom_torsion_site_symmetry_4
    _geom_torsion
    _geom_torsion_publ_flag
    C3 N1 C1 C2 . . . . 178.09(11) ?
    C10 N2 C2 C1 . . . . -178.55(11) ?
    N1 C1 C2 N2 . . . . 179.49(8) ?
    C1 N1 C3 C4 . . . . 173.85(10) ?
    N1 C3 C4 C9 . . . . 92.30(14) ?
    N1 C3 C4 C5 . . . . -90.43(14) ?
    C9 C4 C5 C6 . . . . 0.14(19) ?
    C3 C4 C5 C6 . . . . -177.19(12) ?
    C4 C5 C6 C7 . . . . 0.5(2) ?
    C5 C6 C7 C8 . . . . -0.6(2) ?
    C6 C7 C8 C9 . . . . 0.1(2) ?
    C5 C4 C9 C8 . . . . -0.66(19) ?
    C3 C4 C9 C8 . . . . 176.65(12) ?
    C7 C8 C9 C4 . . . . 0.6(2) ?
    C2 N2 C10 C11 . . . . -172.64(10) ?
    N2 C10 C11 C12 . . . . -20.36(17) ?
    N2 C10 C11 C16 . . . . 160.55(11) ?
    C16 C11 C12 C13 . . . . -1.3(2) ?
    C10 C11 C12 C13 . . . . 179.62(13) ?
    C11 C12 C13 C14 . . . . 1.6(2) ?
    C12 C13 C14 C15 . . . . -0.4(2) ?
    C13 C14 C15 C16 . . . . -1.0(2) ?
    C14 C15 C16 C11 . . . . 1.3(2) ?
    C12 C11 C16 C15 . . . . -0.1(2) ?
    C10 C11 C16 C15 . . . . 179.03(12) ?
loop_
    _geom_hbond_atom_site_label_D
    _geom_hbond_atom_site_label_H
    _geom_hbond_atom_site_label_A
    _geom_hbond_site_symmetry_A
    _geom_hbond_distance_DH
    _geom_hbond_distance_HA
    _geom_hbond_distance_DA
    _geom_hbond_angle_DHA
    _geom_hbond_publ_flag
    N1 H1C Cl1 . 0.893(16) 2.187(16) 3.0675(10) 168.6(13) yes
    N1 H1D Cl2 . 0.908(17) 2.189(17) 3.0913(10) 172.7(13) yes
    N2 H2C Cl2 3_566 0.867(16) 2.213(16) 3.0730(10) 171.7(13) yes
    N2 H2D Cl1 3_676 0.881(17) 2.213(17) 3.0893(10) 172.9(13) yes
    C1 H1A Cl1 3_676 0.99 2.95 3.7125(12) 134.5 yes
    C1 H1B Cl2 3_566 0.99 2.94 3.7000(12) 134.5 yes
    C2 H2A Cl1 . 0.99 2.98 3.7213(12) 132.7 yes
    C2 H2B Cl2 . 0.99 2.97 3.7251(12) 134.3 yes
    C3 H3A Cl1 1_455 0.99 2.65 3.6296(13) 171.2 yes
    C3 H3B Cl2 1_565 0.99 2.71 3.6106(13) 151.0 yes
    C10 H10A Cl1 3_666 0.99 2.72 3.6209(13) 151.9 yes
    C10 H10B Cl2 3_666 0.99 2.65 3.6329(13) 170.0 yes
_shelx_space_group_comment
;
The symmetry employed for this shelxl refinement is uniquely defined
by the following loop, which should always be used as a source of
symmetry information in preference to the above space-group names.
They are only intended as comments.
;
_shelx_estimated_absorpt_T_min     0.563
_shelx_estimated_absorpt_T_max     0.685
_shelx_hkl_file
;
   1   0   0 -0.0974 0.28445  19
  -1   0   0 0.16419 1.12582   1
  -1   0   0 0.07277 0.19090   5
   1   0   0 -0.0325 0.20232   3
   1   0   0 0.06687 0.20938   5
   1   0   0 0.04747 0.38092  17
  -2   0   0 6525.08 505.992   1
  -3   0   0 -0.0141 0.33238   5
   3   0   0 0.02671 0.70422  17
   3   0   0 0.25151 0.42945   3
   3   0   0 -0.0996 0.63482  19
  -3   0   0 1.02991 2.72437   1
   4   0   0 106.181 8.53951  11
  -4   0   0 100.659 8.49632  11
   4   0   0 111.037 9.94080  17
  -4   0   0 113.402 11.7225   1
  -4   0   0 110.497 9.42890   5
   4   0   0 112.523 9.58016  19
  -4   0   0 116.777 9.23980  17
   5   0   0 0.44997 0.49278  13
  -5   0   0 0.24121 0.18044   6
   5   0   0 0.08897 0.89427  19
   5   0   0 0.14221 0.31447   6
   5   0   0 0.31704 1.01595  17
  -5   0   0 -0.0776 0.11984  11
  -5   0   0 0.24641 0.23182  13
  -5   0   0 -0.0102 0.45957  17
  -5   0   0 -1.4916 5.73687   1
   5   0   0 0.22524 0.20744  11
  -5   0   0 -0.0297 0.53721   5
   6   0   0 274.387 20.1294  13
   6   0   0 229.883 20.0204   6
   6   0   0 262.276 19.8689  11
  -6   0   0 232.240 19.8827   6
  -6   0   0 269.952 20.9783  17
  -6   0   0 204.650 25.8749   1
   6   0   0 272.596 22.5691  17
  -6   0   0 270.264 19.9267  13
  -7   0   0 0.41338 0.63850  17
   7   0   0 -0.0801 0.29172  11
  -7   0   0 -0.1557 0.22137  13
  -7   0   0 -0.0235 0.15792   6
   7   0   0 0.15875 0.32754   6
  -7   0   0 -7.9118 13.5289   1
   7   0   0 -0.9849 1.37488  17
   7   0   0 -0.2723 0.45254  13
  -8   0   0 102.778 7.92498   7
  -8   0   0 95.8228 8.03059  13
   8   0   0 118.759 8.09794   6
  -8   0   0 94.5634 8.10674  15
   8   0   0 94.3404 8.05668  13
  -9   0   0 0.02643 0.10802  13
   0  -1   0 0.32396 0.22276   5
   0   1   0 0.07135 0.43060   1
   0   1   0 -0.0191 0.10739   8
  -1  -1   0 14.6737 1.25556  17
   1  -1   0 14.7747 1.35662  17
   1  -1   0 13.0176 1.15814  19
  -1  -1   0 10.0872 1.36460   5
   1   1   0 11.0458 1.44749   5
   1   1   0 18.0440 1.61954  19
   1   1   0 10.0549 1.11522   8
  -1   1   0 6.84705 1.56882   1
  -1   1   0 14.5414 1.15092  17
  -1   1   0 13.2295 1.04890   8
  -2  -1   0 104.888 9.69005   1
   2  -1   0 99.3080 8.27056   3
   2  -1   0 99.9279 8.32120  19
   2  -1   0 103.973 8.63306  17
  -2  -1   0 106.379 8.38770  17
  -2  -1   0 102.436 8.67164   5
   2  -1   0 107.569 8.31097   5
  -2   1   0 102.781 8.27650  17
  -2   1   0 101.362 8.03623   8
  -2   1   0 106.725 8.26972   5
  -2   1   0 109.539 9.03948   1
   2   1   0 101.740 8.62925  19
   2   1   0 98.0276 8.64976  17
  -3  -1   0 41.9790 4.42289   5
  -3  -1   0 31.3441 6.24417   1
   3  -1   0 55.8891 4.34264  19
  -3  -1   0 60.0382 5.19132  17
   3  -1   0 38.8511 4.00544   3
   3  -1   0 41.6882 4.13002   5
   3  -1   0 53.2851 4.76853  17
  -3   1   0 43.2486 4.04019   5
  -3   1   0 37.0948 5.26835   1
  -3   1   0 51.0074 4.26483  17
   3   1   0 54.0798 4.66961  19
   4  -1   0 0.04388 0.79103  17
  -4  -1   0 1.15041 0.16394  11
   4  -1   0 2.42254 0.74501   3
  -4  -1   0 0.13161 5.25715   1
  -4  -1   0 2.73684 0.93592   5
  -4  -1   0 -0.1427 0.39199  17
   4  -1   0 0.82847 0.22552  11
   4  -1   0 0.02141 0.71943  19
   4   1   0 0.96716 0.23524  11
   4   1   0 0.43551 0.91391  17
  -4   1   0 7.89818 3.49071   1
  -4   1   0 0.52610 0.46234  17
   4   1   0 -0.1788 0.89002  19
  -4   1   0 2.78582 0.76200   5
   5  -1   0 0.46926 0.67205  13
   5  -1   0 2.46550 1.29731  19
   5  -1   0 0.84357 0.37893   6
  -5  -1   0 -7.3224 8.79677   1
   5  -1   0 1.09184 0.28243  11
  -5  -1   0 0.93141 0.24940   6
  -5  -1   0 0.99483 0.17863  11
  -5  -1   0 0.62648 0.78734   5
   5  -1   0 2.05002 1.55103  17
  -5  -1   0 1.36233 0.78884  17
  -5  -1   0 1.49870 0.34195  13
   5   1   0 1.09187 1.30393  17
   5   1   0 0.78269 0.37905   6
  -5   1   0 0.78123 0.22780   6
  -5   1   0 1.30304 0.28358  13
  -5   1   0 2.84158 0.89030  17
   5   1   0 1.23153 0.57647  13
  -5   1   0 0.90066 4.31211   1
   6  -1   0 1.05849 0.30323  11
  -6  -1   0 0.71590 0.31047  13
   6  -1   0 -0.0321 0.59604  13
  -6  -1   0 0.78765 0.16067  11
   6  -1   0 0.34141 1.30725  17
  -6  -1   0 0.63326 0.23873   6
  -6  -1   0 0.44128 14.2967   1
   6  -1   0 0.49605 0.36350   6
  -6  -1   0 0.36300 0.60516  17
  -6   1   0 0.62137 0.65876  17
  -6   1   0 2.00001 6.52120   1
   6   1   0 1.40692 0.60182  13
  -6   1   0 0.83826 0.23468   6
  -6   1   0 0.71403 0.28914  13
   6   1   0 0.71656 0.39103   6
   6   1   0 0.31090 1.28987  17
   7  -1   0 4.95539 2.59479  17
   7  -1   0 8.71979 1.00593   6
  -7  -1   0 7.98100 2.65410  17
   7  -1   0 7.38897 0.78533  11
  -7  -1   0 7.88127 0.83032  13
   7  -1   0 7.17957 1.09236  13
  -7  -1   0 7.65415 0.78932   6
  -7   1   0 8.05981 0.82725  13
  -7   1   0 8.12636 1.58927  17
  -7   1   0 8.12412 1.22631  15
   7   1   0 8.23497 0.96633   6
  -7   1   0 3.35446 9.54161   1
   7   1   0 8.16188 1.07793  13
   8  -1   0 0.76496 0.49883   6
  -8  -1   0 0.61025 0.17342   7
  -8  -1   0 0.85844 0.25775  13
   8  -1   0 1.32560 0.53699  13
  -8  -1   0 0.52580 0.16424   6
  -8   1   0 0.68128 0.19889   7
   8   1   0 0.59898 0.39741  13
  -8   1   0 0.89409 0.26420  13
  -8   1   0 1.42672 0.51302  15
   8   1   0 0.50153 0.26269   6
  -9  -1   0 10.1099 0.87474  13
   9   1   0 9.94992 1.47598  21
  -9   1   0 11.1502 0.86782  13
   0   2   0 9999.99 774.215   1
  -1  -2   0 21.3066 1.93520  17
   1  -2   0 21.0194 1.90001   3
  -1  -2   0 21.4818 2.29776   5
   1  -2   0 20.0771 1.91645  17
   1   2   0 23.3637 1.84572   8
  -1   2   0 23.0259 1.76995   8
   1   2   0 22.6460 3.20301   1
   1   2   0 20.3045 1.93399  17
  -1   2   0 20.2334 2.42141   1
  -1   2   0 23.4442 2.25850   1
   1   2   0 20.0589 1.97847  17
  -2   2   0 2066.33 164.055   1
  -2   2   0 2147.92 163.861   1
   3  -2   0 18.6169 2.03952  19
   3  -2   0 19.7183 2.55412  17
  -3  -2   0 16.1932 7.71156   1
  -3  -2   0 17.7874 2.45213   5
  -3  -2   0 16.8882 1.48971  11
  -3  -2   0 19.2024 2.09583  17
   3  -2   0 16.9773 1.87374   3
  -3   2   0 9.79961 7.86610   1
  -3   2   0 15.9196 3.08602   1
   3   2   0 21.2789 2.62343  17
  -3   2   0 21.4146 1.85217  17
   4  -2   0 6.32819 1.78976  17
  -4  -2   0 5.04750 0.49142  11
  -4  -2   0 4.59548 1.45727   5
  -4  -2   0 4.61356 0.58309   6
   4  -2   0 5.08867 1.04490   3
  -4  -2   0 4.52024 1.14233  17
   4  -2   0 5.11502 0.55126  11
  -4  -2   0 4.44136 11.9112   1
   4  -2   0 5.41573 1.31075  19
  -4   2   0 5.49022 2.85231   1
  -4   2   0 5.60661 0.96720  17
   4   2   0 5.49861 0.81684  13
   4   2   0 6.19570 1.81055  17
  -4   2   0 6.72600 0.59972  13
  -5  -2   0 41.8847 4.41849  17
  -5  -2   0 41.7952 3.53518  13
  -5  -2   0 49.3132 5.44228   5
  -5  -2   0 44.2712 3.42135  11
   5  -2   0 41.6446 5.31729  17
   5  -2   0 44.1962 3.65435   6
   5  -2   0 41.2092 4.56299  19
   5  -2   0 45.1253 3.47803  11
  -5  -2   0 42.2709 3.50624   6
   5   2   0 36.7227 3.48104   9
   5   2   0 43.9756 3.69137  13
  -5   2   0 44.8544 4.05812  17
   5   2   0 42.1903 3.59711   6
  -5   2   0 46.7741 3.49976  13
  -5   2   0 53.8924 7.61875   1
   5   2   0 43.7826 5.26219  17
  -6  -2   0 24.5244 2.02924  11
  -6  -2   0 28.5247 2.20591  13
  -6  -2   0 23.0298 2.12406   6
  -6  -2   0 26.3616 3.42870  17
   6  -2   0 20.6963 5.97724  17
   6  -2   0 23.6155 2.28429   6
   6  -2   0 28.2726 2.12912  11
  -6   2   0 28.1052 2.14022  13
   6   2   0 20.3824 2.10058   9
   6   2   0 23.7334 2.23033   6
   6   2   0 28.0660 2.39496  13
  -6   2   0 20.9291 6.43560   1
  -6   2   0 28.4604 2.59251  15
  -6   2   0 26.1720 2.66230  17
   6   2   0 27.5859 4.40295  17
  -7  -2   0 1.18012 0.92861  17
   7  -2   0 1.13361 0.42365   6
  -7  -2   0 1.13526 0.34116  13
   7  -2   0 1.47172 0.32837  11
  -7  -2   0 1.26627 0.28460   6
  -7   2   0 -3.9322 8.85765   1
  -7   2   0 1.37676 0.30048   7
  -7   2   0 1.46851 0.65439  15
  -7   2   0 1.41759 0.29718  13
   7   2   0 1.92305 2.74321  17
   7   2   0 1.56524 0.39315   6
   7   2   0 1.03453 0.49700  13
   8  -2   0 41.1607 3.16103   6
   8  -2   0 39.0691 3.03460  11
  -8  -2   0 31.4890 3.04874  13
  -8  -2   0 38.5252 3.03441   6
  -8   2   0 38.3418 3.03694  13
  -8   2   0 38.9897 3.04161   7
   8   2   0 39.0730 3.16160  13
  -8   2   0 38.4436 3.27364  15
  -8   2   0 37.4964 2.99213  10
   0  -3   0 0.00192 0.29744   5
   0   3   0 0.30766 0.25310   8
   1  -3   0 10.7155 1.31076   5
  -1  -3   0 10.5864 1.70700   5
   1  -3   0 13.6510 1.31420  17
  -1  -3   0 12.3467 1.26534  17
  -1   3   0 11.0251 1.09776   8
   1   3   0 11.5253 1.18919   8
   1   3   0 8.11697 2.50580   1
  -2  -3   0 295.370 21.5324   5
   2  -3   0 247.652 20.4232  19
   2  -3   0 274.693 20.5010   3
   2  -3   0 190.851 20.6003  17
  -2  -3   0 259.877 20.6294  17
   2   3   0 240.176 20.4331  17
  -2   3   0 270.201 20.2054   8
  -2   3   0 289.610 20.7870   1
   2   3   0 276.822 22.6640   1
  -3  -3   0 228.306 18.1396  11
   3  -3   0 170.395 18.1412  11
  -3  -3   0 258.569 18.9654  17
  -3  -3   0 235.131 19.7099   5
   3  -3   0 244.337 18.7168  19
   3  -3   0 226.207 18.5596   3
   3  -3   0 258.734 19.4458  17
  -3   3   0 249.441 18.2112   8
  -3   3   0 223.153 20.2491   1
   3   3   0 244.274 19.0179  17
  -3   3   0 237.184 19.2007   1
  -4  -3   0 0.15288 0.12157  11
   4  -3   0 0.33179 0.19631  11
   4  -3   0 0.30969 1.11076  17
  -4  -3   0 0.38368 0.57635  17
  -4  -3   0 0.42427 0.79091   5
   4  -3   0 0.19272 0.38554   6
  -4  -3   0 0.43941 0.21646   6
  -4   3   0 -1.1856 2.70381   1
  -4   3   0 0.04361 0.49385  15
   4   3   0 0.42376 0.25467   9
   4   3   0 -0.1711 1.00021  18
  -4   3   0 -0.0017 0.18133  13
   4   3   0 0.71019 0.38716  13
  -4   3   0 0.21943 0.30321  12
  -4   3   0 17.7953 15.6524   1
   4   3   0 0.09097 0.84423  17
   4   3   0 0.45355 0.65197   4
   5  -3   0 34.4000 4.87730  17
  -5  -3   0 33.4313 2.82676   6
   5  -3   0 34.2552 2.78429  11
   5  -3   0 36.4549 3.07949   6
  -5  -3   0 35.3576 3.90250  17
   5  -3   0 34.0377 4.67244  19
  -5  -3   0 34.7371 2.73291  11
   5   3   0 34.5357 2.86205   9
   5   3   0 32.6241 4.25826  17
  -5   3   0 31.7311 5.70903   1
   5   3   0 35.8925 3.00983  13
   5   3   0 31.0197 2.85199   6
  -5   3   0 36.6615 3.26936  15
  -5   3   0 34.4005 2.78009  13
   6  -3   0 13.4245 1.18103   6
   6  -3   0 6.92402 3.03627  17
  -6  -3   0 11.4418 0.96148   6
  -6  -3   0 6.28932 1.77009  17
   6  -3   0 10.3234 0.93277  11
  -6  -3   0 9.91322 0.82714  11
  -6   3   0 10.8969 0.93494   7
   6   3   0 6.79378 2.17219  17
   6   3   0 8.40899 1.16706  13
   6   3   0 6.88244 1.94168  20
  -6   3   0 14.6684 5.48041   1
  -6   3   0 8.30789 0.89111  13
  -6   3   0 7.92960 1.36789  15
  -7  -3   0 28.4680 2.42115   6
   7  -3   0 32.0617 2.41452  11
   7  -3   0 31.0588 2.56050   6
  -7  -3   0 26.4348 2.44866  13
  -7  -3   0 27.8372 2.32119  11
  -7   3   0 27.2292 2.75037  15
   7   3   0 31.6693 2.58193  13
   7   3   0 28.7626 3.52574  20
  -7   3   0 33.1834 2.42879   7
  -7   3   0 29.8299 2.38389  13
   7   3   0 26.4655 3.58980  21
   8  -3   0 0.77069 0.25460  11
  -8  -3   0 1.40034 0.21645   6
   8  -3   0 1.44656 0.32560   6
  -8  -3   0 0.83132 0.35426  13
  -8   3   0 1.37974 0.23428   7
   8   3   0 0.86265 0.31577  13
   8   3   0 0.88446 0.82396  21
  -8   3   0 1.24831 0.44376  15
   0  -4   0 381.791 30.4048   5
   0   4   0 375.048 29.5811   8
   1  -4   0 12.4890 1.45023   5
  -1  -4   0 6.74365 1.19952  17
  -1  -4   0 10.7976 1.89231   5
   1  -4   0 11.1736 1.35245   3
  -1   4   0 9.00920 1.05756   8
  -2  -4   0 2.91362 0.32304  11
   2  -4   0 1.51075 0.58962   3
  -2  -4   0 3.89237 0.93138  17
  -2  -4   0 2.20532 1.52875   5
   2  -4   0 7.47498 0.97906  19
   2   4   0 1.52556 0.80497   4
   2   4   0 2.40126 1.20161  21
  -2   4   0 3.93996 1.41686  20
  -2   4   0 5.58881 1.00807  15
  -2   4   0 4.35961 1.35116  18
   2   4   0 2.86283 1.32020  20
  -2   4   0 2.87789 0.52358   8
  -3  -4   0 1.84735 0.24622  11
   3  -4   0 2.19137 0.84917  19
   3  -4   0 2.21436 0.27033  11
  -3  -4   0 2.48402 0.95024  17
  -3  -4   0 1.76838 1.08115   5
  -3  -4   0 1.67054 0.35872   6
  -3   4   0 2.21089 0.73890  15
  -3   4   0 1.50871 0.49067   9
   3   4   0 1.59135 0.84414   4
  -3   4   0 1.49573 0.97996  18
  -3   4   0 2.11367 0.35025   7
   3   4   0 2.05024 1.03107  18
   3   4   0 1.70817 0.96070  16
   3   4   0 2.76769 1.36221  20
   3   4   0 1.79047 0.43787  13
   3   4   0 1.96563 0.40364   9
  -3   4   0 2.10718 0.38248  12
   3   4   0 1.52728 0.35038  10
   3   4   0 1.90728 1.03218  21
  -3   4   0 1.99027 1.10930  20
  -3   4   0 2.33323 0.58508   8
  -4  -4   0 229.688 19.0541  11
   4  -4   0 242.193 19.0779  11
  -4  -4   0 237.984 19.1444   6
  -4  -4   0 226.803 20.2192  17
   4   4   0 219.577 19.7827   4
  -4   4   0 235.192 21.0254   1
  -4   4   0 254.396 19.1480  12
  -4   4   0 264.192 19.6293  15
   4   4   0 245.351 20.0868  18
   4   4   0 262.797 20.7392  21
  -4   4   0 242.875 19.0702  10
  -4   4   0 240.481 19.0551  13
   4   4   0 281.678 20.6786  20
  -4   4   0 231.371 19.7658   1
  -4   4   0 296.715 21.6815  20
   4   4   0 220.642 19.2258   9
  -5  -4   0 34.3588 2.69559   6
   5  -4   0 33.3185 2.64093  11
   5  -4   0 35.0637 2.84184   6
  -5  -4   0 33.9703 2.58764  11
  -5  -4   0 27.9193 4.14515  17
  -5   4   0 31.9770 4.48249   1
   5   4   0 29.5164 3.33535   4
   5   4   0 26.4172 3.51479  18
   5   4   0 33.6975 2.83104  13
   5   4   0 32.4695 3.98724  20
  -5   4   0 32.4580 2.67090   7
  -5   4   0 32.1233 3.14528  15
   5   4   0 35.0708 2.70948   9
  -5   4   0 32.3267 2.59464  13
  -5   4   0 32.1280 6.17414   1
  -5   4   0 33.4323 2.60421  10
   5   4   0 30.7695 4.21198  21
  -5   4   0 30.7187 2.65723  12
  -6  -4   0 160.776 12.9620  11
  -6  -4   0 172.310 13.0722   6
   6  -4   0 164.280 13.0215  11
   6  -4   0 164.353 13.1668   6
  -6   4   0 169.557 13.4582  15
   6   4   0 161.757 13.1412  13
   6   4   0 170.482 14.5520  21
  -6   4   0 167.146 13.0480   7
   6   4   0 184.792 14.2448  20
   6   4   0 162.936 13.0241   9
  -6   4   0 160.612 12.9638  10
  -6   4   0 162.645 12.9690  13
  -7  -4   0 0.64794 0.33543   6
   7  -4   0 0.72454 0.32002   6
   7  -4   0 0.36109 0.22726  11
   7   4   0 0.10630 0.32640  13
   7   4   0 0.28536 1.13202  21
  -7   4   0 0.67873 0.20178   7
   8  -4   0 17.4994 1.66968   6
  -8  -4   0 22.4095 1.64433   6
   8   4   0 21.9177 2.23184  21
  -8   4   0 16.8748 1.74517  15
   8   4   0 22.8529 1.66053  13
  -8   4   0 20.7981 1.63618   7
   0  -5   0 0.26463 0.67856   5
   0   5   0 0.00747 0.23222  10
   0   5   0 -0.0026 0.81134  18
   0   5   0 -0.0853 0.52462  14
   0   5   0 -0.3103 0.19723   9
   0   5   0 -0.3630 0.58607  15
   0   5   0 0.09971 0.40892   8
   0   5   0 -0.1576 0.83608  20
   0   5   0 -0.1009 0.66348  16
   0   5   0 0.04257 0.28654  12
   0   5   0 0.16903 0.48632   4
  -1  -5   0 1.31013 0.93749   5
   1  -5   0 1.40423 0.66810   3
   1   5   0 1.24483 0.83150  15
  -1   5   0 1.92730 1.28405  20
  -1   5   0 0.76528 0.88579  16
   1   5   0 0.91779 0.33434   9
   1   5   0 1.24586 1.04917  18
   1   5   0 1.89435 0.39896  12
   1   5   0 1.13646 0.92891  16
   1   5   0 1.17797 1.29132  20
   1   5   0 0.83825 0.29692  10
  -1   5   0 0.62596 0.61901   4
  -1   5   0 1.53300 0.50517   8
  -1   5   0 1.63603 0.41352  12
  -1   5   0 3.01894 0.84782  14
  -1   5   0 2.29198 0.77547  15
   1   5   0 1.43032 0.74951   4
  -1   5   0 1.33057 0.36763   9
   1   5   0 0.96886 0.75024  14
  -1   5   0 1.34979 0.30463  10
   1   5   0 0.81648 1.15226  21
  -1   5   0 1.57062 1.06691  18
   2  -5   0 3.39992 0.92379  19
  -2  -5   0 2.63873 0.33798  11
   2  -5   0 3.17588 0.89885   3
  -2  -5   0 2.37398 1.25761   5
  -2   5   0 3.36376 0.43296  10
   2   5   0 2.86829 0.46587   9
  -2   5   0 3.64777 0.90931  14
  -2   5   0 3.18923 1.18796  18
   2   5   0 4.36523 1.57666  21
   2   5   0 2.86750 0.43775  10
  -2   5   0 3.94106 1.40462  20
   2   5   0 2.91020 0.99457   4
  -2   5   0 3.47160 0.63687   8
  -2   5   0 3.63205 1.15114  16
  -2   5   0 2.37908 0.45705  12
   2   5   0 2.48953 1.05707  16
   2   5   0 4.07737 0.53736  12
  -2   5   0 3.41411 0.45191   7
   2   5   0 2.83766 1.22207  20
  -2   5   0 3.38002 0.90998  15
  -2   5   0 2.82433 1.02165   4
   2   5   0 3.37355 1.04564  14
   2   5   0 3.44698 1.34738  18
  -2   5   0 3.13551 0.51464   9
  -3  -5   0 31.5414 2.31045  11
  -3  -5   0 24.3083 2.38432   6
   3  -5   0 23.6770 2.29865  11
  -3   5   0 28.2952 3.42080  18
  -3   5   0 28.2623 2.43359  12
   3   5   0 26.2704 3.79164  21
   3   5   0 31.3743 4.44144  16
  -3   5   0 29.5396 2.34262  10
   3   5   0 26.2035 3.71109  20
  -3   5   0 29.0391 2.46724   9
   3   5   0 33.9512 2.40698  10
   3   5   0 30.9382 2.44696   9
   3   5   0 28.1226 2.40215  13
  -3   5   0 29.0652 2.93001  14
  -3   5   0 29.3099 3.26031  16
   3   5   0 26.8675 3.48319  18
  -3   5   0 31.6621 2.41485   7
   3   5   0 33.5299 3.33697   4
  -3   5   0 29.1554 3.61995  20
  -3   5   0 26.6940 2.85236  15
  -4  -5   0 -0.0282 0.19893   6
  -4  -5   0 -0.0671 0.12788  11
   4  -5   0 -0.1087 0.21494  11
   4   5   0 -0.1917 1.05893  20
   4   5   0 0.20946 0.83563  16
  -4   5   0 0.27002 0.31556  12
   4   5   0 -0.2521 0.26148   9
  -4   5   0 -0.1175 0.86989  20
  -4   5   0 0.13956 0.65841  15
  -4   5   0 0.02639 0.24889  10
   4   5   0 0.30025 1.07853  21
   4   5   0 0.07114 0.32825  13
  -4   5   0 0.07043 0.22035   7
   4   5   0 0.03943 0.64845   4
   4   5   0 -0.1731 0.89007  18
  -5  -5   0 4.15390 0.51444   6
   5  -5   0 3.46934 0.46578  11
  -5  -5   0 3.51980 0.37771  11
   5   5   0 3.59498 1.46024  20
   5   5   0 4.02442 1.15777   4
   5   5   0 3.17292 0.56777  13
  -5   5   0 2.92530 0.47922  12
   5   5   0 1.73736 1.04152  18
   5   5   0 1.49039 1.34435  21
  -5   5   0 3.59198 0.98383  15
   5   5   0 3.62785 0.53991   9
   6  -5   0 0.59311 0.38048   6
  -6  -5   0 0.93558 0.25085   6
   6  -5   0 0.72746 0.26588  11
  -6  -5   0 0.85407 0.17459  11
   6   5   0 1.32842 1.14149  21
  -6   5   0 1.07070 0.67387  15
   6   5   0 0.65618 0.27242   9
  -6   5   0 1.03620 0.27749   7
   6   5   0 0.88342 0.97409  20
   6   5   0 1.18056 0.36639  13
  -7  -5   0 20.3405 1.77643  11
  -7  -5   0 25.7084 1.84755   6
   7  -5   0 24.8312 1.83834  11
  -7   5   0 24.4886 1.83416   7
   7   5   0 17.9448 2.56306  21
  -7   5   0 19.6987 2.05183  15
   0  -6   0 675.361 61.8488   3
   0   6   0 868.765 62.0711  16
   0   6   0 721.058 61.6995   4
   0   6   0 817.171 61.3181  15
   0   6   0 831.651 62.1048  18
   0   6   0 710.800 60.8358   7
   0   6   0 775.255 60.8967   9
   0   6   0 834.467 62.3570  20
   0   6   0 828.882 61.6428  14
   0   6   0 787.085 60.9135  12
   1  -6   0 0.48185 0.72253   3
   1   6   0 0.50648 0.87214  15
  -1   6   0 0.67449 0.76928  14
   1   6   0 1.06687 0.40705  12
   1   6   0 0.94112 0.36387   9
  -1   6   0 1.66797 0.43472  12
   1   6   0 1.17826 0.31912  10
   1   6   0 0.60852 0.99398  16
   1   6   0 0.40570 0.76084   4
  -1   6   0 0.91964 0.30009   7
  -1   6   0 1.09116 0.98596  16
  -1   6   0 0.71204 1.15573  20
   1   6   0 0.42935 1.13803  20
   1   6   0 0.86609 0.80925  14
  -1   6   0 0.73114 0.77125  15
  -1   6   0 0.60772 1.02719  18
  -1   6   0 0.91571 0.38689   9
   1   6   0 0.88311 1.05106  18
  -1   6   0 0.66912 0.79318   4
  -2  -6   0 118.460 9.04784  11
   2   6   0 116.100 9.18523   9
  -2   6   0 115.612 9.61154  15
  -2   6   0 110.345 9.07223  10
   2   6   0 114.924 9.15028  12
   2   6   0 112.190 10.5432  21
   2   6   0 120.197 10.2210  16
   2   6   0 113.778 10.0927   4
  -2   6   0 115.542 9.92128   4
   2   6   0 118.939 9.95306  14
  -2   6   0 120.621 10.5435  20
  -2   6   0 115.110 9.18454  12
   2   6   0 114.632 10.7093  20
  -2   6   0 116.303 9.15978   9
   2   6   0 112.870 10.3253  18
  -2   6   0 116.956 10.3071  18
  -2   6   0 115.528 9.13037   7
  -2   6   0 119.186 9.79002  14
  -2   6   0 118.772 10.1486  16
   2   6   0 115.155 9.11501  10
   3  -6   0 -0.0397 0.25068  11
  -3  -6   0 0.28447 0.15302  11
  -3   6   0 0.16975 0.83089  16
   3   6   0 -0.0348 1.10225  21
  -3   6   0 0.32636 0.68462  14
   3   6   0 0.26847 1.01975  18
   3   6   0 -0.0268 0.30307   9
  -3   6   0 -0.1319 0.29526  12
   3   6   0 0.17844 0.80965  16
  -3   6   0 0.93032 0.44656   9
   3   6   0 0.18405 1.18275  20
   3   6   0 0.18712 0.72808   4
  -3   6   0 0.01742 0.96649  20
  -3   6   0 0.08674 0.68483  15
  -3   6   0 0.09993 0.23025   7
   4  -6   0 102.942 7.68924  11
  -4  -6   0 100.340 7.56966  11
  -4  -6   0 91.0148 7.64879   6
   4   6   0 94.2561 7.67875   9
  -4   6   0 89.0877 7.63164   7
   4   6   0 83.3977 8.40142   4
  -4   6   0 99.7462 8.13896  15
   4   6   0 112.932 9.23191  20
   4   6   0 103.199 8.64978  18
  -4   6   0 91.2382 7.65348  12
   4   6   0 104.758 9.29497  21
  -5  -6   0 0.06009 0.17608   6
   5  -6   0 0.11397 0.21112  11
  -5  -6   0 0.13842 0.12126  11
  -5   6   0 0.21419 0.20847   7
  -5   6   0 0.17829 0.59977  15
   5   6   0 0.08391 0.25303   9
  -5   6   0 0.24184 0.27064  12
   5   6   0 0.32066 0.64097   4
   5   6   0 -0.1157 1.30867  20
   5   6   0 -0.0964 0.90346  21
   6  -6   0 259.345 19.6371  11
  -6  -6   0 275.039 19.6048  11
  -6  -6   0 226.379 19.6414   6
  -6   6   0 263.007 19.6494   7
   6   6   0 260.125 20.5383  21
  -6   6   0 249.988 19.8929  15
   6   6   0 235.648 19.6209   9
  -7   6   0 0.02878 0.26700  15
   0   7   0 0.23891 1.04353  16
   0   7   0 0.07563 0.75833   4
   0   7   0 -0.1531 0.32495   9
   0   7   0 -0.1938 1.19275  20
   0   7   0 0.03263 0.28207  10
   0   7   0 0.63177 0.85136  15
   0   7   0 0.70677 0.86264  14
   0   7   0 -0.4019 0.91896  18
   1   7   0 17.2495 2.81170  18
  -1   7   0 13.9004 2.24950   4
   1   7   0 17.3351 2.99264  20
   1   7   0 12.8515 2.23839   4
   1   7   0 16.6767 1.45031  12
   1   7   0 14.4589 1.47256   9
  -1   7   0 16.1954 2.68159  18
  -1   7   0 13.0322 1.36644   7
   1   7   0 14.8327 1.35585  10
   1   7   0 18.0815 2.71577  16
  -1   7   0 15.0974 2.24557  14
   1   7   0 15.9222 2.32418  14
  -1   7   0 18.9820 2.16668  15
  -1   7   0 16.7786 1.46600  12
  -1   7   0 15.6899 1.47953   9
  -1   7   0 16.4111 2.62351  16
  -1   7   0 19.7620 3.04507  20
  -2  -7   0 9.97012 0.85458  11
  -2   7   0 8.49495 1.76197  16
  -2   7   0 8.99961 1.53751  15
  -2   7   0 10.3938 1.11883   9
  -2   7   0 9.66055 1.65988  14
   2   7   0 10.9284 1.06820   9
  -2   7   0 10.3602 2.08180  18
  -2   7   0 10.6934 1.05991  12
   2   7   0 10.4575 0.98543  12
  -2   7   0 9.01405 2.08829  20
  -2   7   0 10.6634 1.78547   4
  -2   7   0 9.73902 0.93561   7
   2   7   0 10.7352 1.89048   4
   2   7   0 7.73034 1.90425  18
   2   7   0 8.82983 1.83663  16
   2   7   0 9.30317 2.20553  20
  -3  -7   0 60.1575 4.66654  11
  -3   7   0 66.1741 5.89431  20
   3   7   0 66.9127 6.05416  20
   3   7   0 49.9738 5.53215   4
  -3   7   0 62.3523 5.23325  15
   3   7   0 59.2096 5.72493  18
   3   7   0 57.5906 4.78352   9
  -3   7   0 61.4784 4.78866  12
  -3   7   0 54.5587 4.72013   7
   4  -7   0 0.13524 0.23945  11
  -4  -7   0 -0.0164 0.11564  11
   4   7   0 -0.0499 0.68243  18
  -4   7   0 0.02149 0.30797  12
  -4   7   0 0.04166 0.19544   7
   4   7   0 0.03981 0.81566  20
   4   7   0 0.06495 0.33651   9
  -4   7   0 0.07090 0.58691  15
   4   7   0 0.34128 0.79394   4
  -5  -7   0 36.7375 2.66916  11
  -5   7   0 34.9220 2.70072   7
   5   7   0 32.5235 2.72024   9
   5   7   0 33.9084 3.75089  20
  -5   7   0 34.8257 3.02420  15
   5   7   0 30.2498 3.07409   4
  -6   7   0 2.31767 0.43987  15
   0   8   0 69.5273 5.45986  12
   0   8   0 70.3069 5.46453   9
   0   8   0 67.9021 6.48738  20
   0   8   0 63.9285 6.34878  18
   0   8   0 70.0198 6.26724   4
  -1   8   0 0.01419 0.65512   4
  -1   8   0 -0.0143 0.27951  12
   1   8   0 0.17008 0.30052   9
  -1   8   0 -0.2264 0.75304  20
   1   8   0 -0.1205 0.87930  20
   1   8   0 0.12340 0.72088   4
   1   8   0 -0.2995 0.24993  12
  -1   8   0 0.17871 0.82180  18
  -1   8   0 -0.3711 0.66300  15
   1   8   0 -0.2859 0.75387  18
  -2  -8   0 15.4130 1.44969  11
  -2   8   0 16.7513 2.41160  20
   2   8   0 18.7051 2.42057   4
   2   8   0 16.5417 2.32637  18
  -2   8   0 17.7850 1.50558   9
   2   8   0 17.7871 1.56028   9
  -2   8   0 18.8406 1.96927  15
   2   8   0 17.3315 2.49444  20
  -2   8   0 19.2848 1.60670  12
  -3   8   0 0.45674 0.24173  12
   3   8   0 0.20665 0.25229   9
   3   8   0 -0.2376 0.69408  20
  -3   8   0 0.52677 0.58205  15
   3   8   0 0.16793 0.59537   4
   3   8   0 0.29355 0.70903  18
   4   8   0 9.58391 0.83149   9
  -4   8   0 8.18747 1.08707  15
   4   8   0 9.26658 1.26838   4
   0   9   0 -0.2783 0.22092   9
   0   9   0 0.22428 0.54116  20
   0   9   0 -0.1267 0.25224  12
  -1   9   0 30.8418 2.36963  12
   1   9   0 28.9476 2.82895  20
  -1   9   0 27.8807 2.76761  20
   1   9   0 30.8731 2.40124   9
   2   9   0 0.40022 0.22802   9
  -9   0   1 0.04379 0.10549  13
   8   0  -1 0.46999 0.41618  13
  -8   0   1 0.10427 0.15273   7
   8   0  -1 -0.1097 0.27041   6
  -8   0   1 0.07683 0.38760  15
  -8   0   1 0.11628 0.24312  13
   7   0  -1 1.19505 0.41961   6
  -7   0   1 1.33785 0.30721  13
   7   0  -1 1.79446 1.60706  17
  -7   0   1 1.68320 0.90735  17
   7   0  -1 1.34727 0.57324  13
  -7   0   1 18.6155 14.3469   1
  -7   0   1 1.07922 0.25479   6
   7   0  -1 1.41738 0.34765  11
   6   0  -1 0.22057 0.36215   6
  -6   0   1 0.41975 0.30472  13
  -6   0   1 -5.9246 9.16295   1
   6   0  -1 0.34952 0.27757  11
  -6   0   1 0.62930 0.75388  17
   6   0  -1 0.78709 0.55314  13
   6   0  -1 0.37509 1.52146  17
  -6   0   1 0.16833 0.19905   6
  -5   0   1 14.0221 1.22126  11
   5   0  -1 15.5589 1.59396  13
   5   0  -1 13.1996 2.47228  19
  -5   0   1 7.79594 5.64351   1
  -5   0   1 19.1320 2.46079   5
  -5   0   1 15.2085 1.34783  13
   5   0  -1 15.6014 1.48395   6
   5   0  -1 11.8476 2.77158  17
  -5   0   1 14.6746 2.00677  17
   5   0  -1 15.5866 1.30016  11
  -5   0   1 15.7787 1.32106   6
   4   0  -1 0.03174 0.79621  17
   4   0  -1 0.31823 0.19915  11
  -4   0   1 0.53891 0.47925   5
  -4   0   1 -1.4951 4.18145   1
  -4   0   1 0.00322 0.09310  11
   4   0  -1 0.13568 0.78867  19
  -4   0   1 0.12015 0.44169  17
   3   0  -1 0.89491 0.54062   3
   3   0  -1 0.47813 0.78263  19
  -3   0   1 0.57850 3.00688   1
  -3   0   1 0.95370 0.50981   5
   3   0  -1 0.70577 0.77733  17
  -2   0   1 1.09252 1.96808   1
   2   0  -1 0.44014 0.68597  17
  -2   0   1 0.27294 0.32913   5
   2   0  -1 -0.1097 0.33561   3
   2   0  -1 0.07391 0.33629   5
  -2   0   1 0.30139 0.35088  17
  -1   0   1 2.02763 0.41556   5
   1   0  -1 0.21730 0.40284  17
   1   0  -1 2.19535 0.44809   5
   1   0  -1 2.22905 0.44201   3
  -1   0   1 4.84105 1.34445   1
   0   0   1 0.01217 0.03966   3
  -1   0  -1 0.46772 0.24739   5
   1   0   1 0.71176 0.30030   5
   1   0   1 0.26628 0.43355  17
  -1   0  -1 0.11279 1.09683   1
   1   0   1 0.13339 0.36418  19
  -1   0  -1 0.01986 0.18981  17
   1   0   1 0.34988 0.23102   3
   2   0   1 0.53635 0.38591   3
   2   0   1 0.61012 0.66111  19
  -2   0  -1 0.15602 0.34610  17
  -2   0  -1 2.12634 1.86593   1
  -2   0  -1 0.21405 0.32496   5
   2   0   1 0.55151 0.42254   5
   2   0   1 0.78630 0.75710  17
   3   0   1 0.36166 0.70121  17
  -3   0  -1 1.80120 0.60980   5
   3   0   1 0.94211 0.81303  19
  -3   0  -1 3.49049 2.57582   1
   3   0   1 1.78067 0.72190   5
  -3   0  -1 1.14223 1.01262  17
  -4   0  -1 0.03247 0.42278  17
   4   0   1 0.70088 0.21521  11
  -4   0  -1 3.45400 3.66052   1
  -4   0  -1 0.33755 0.11405  11
  -4   0  -1 0.29960 0.50857   5
   4   0   1 -0.1418 0.77720  17
   4   0   1 1.17842 0.98009  19
   5   0   1 0.22997 0.21617  11
  -5   0  -1 0.50796 0.20007   6
  -5   0  -1 5.95687 5.98830   1
   5   0   1 0.30205 0.30463   6
   5   0   1 -0.1644 0.43663  13
   5   0   1 0.04001 0.90866  17
  -5   0  -1 1.15776 0.31178  13
  -5   0  -1 0.19385 0.61929   5
   5   0   1 0.13289 0.92954  19
  -5   0  -1 0.54489 0.58915  17
  -6   0  -1 17.2152 8.74039   1
  -6   0  -1 0.07866 0.27015  13
   6   0   1 0.28165 0.26013  11
   6   0   1 0.83160 0.57751  13
  -6   0  -1 0.58583 0.69165  17
   6   0   1 -0.0309 1.21384  17
   6   0   1 0.46707 0.37008   6
  -7   0  -1 16.5367 1.29645   6
  -7   0  -1 11.6532 2.07170  17
   7   0   1 13.9965 1.55464  13
  -7   0  -1 14.5491 1.33657  13
   7   0   1 14.4035 1.30007  11
   7   0   1 16.0894 1.48939   6
   7   0   1 11.9950 3.20682  17
  -7   0  -1 -5.6486 13.3836   1
   8   0   1 0.06589 0.39671  13
  -8   0  -1 -0.2505 0.39840  15
  -8   0  -1 0.43735 0.38461  13
  -8   0  -1 0.16542 0.16382   7
   8   0   1 0.14536 0.30000   6
  -9   0  -1 1.33749 0.18067  13
   9   0   1 0.60050 0.57703  21
  -9  -1   1 2.66855 0.30120  13
  -9   1   1 2.71953 0.27433  13
   9   1  -1 2.69443 0.75504  21
  -8  -1   1 0.59862 0.24405  13
   8  -1  -1 0.48956 0.47972  13
  -8  -1   1 0.56225 0.16848   6
  -8  -1   1 0.45936 0.41433  15
   8  -1  -1 0.84066 0.50465   6
  -8   1   1 0.54418 0.17983   7
   8   1  -1 0.37945 0.36087  13
   8   1  -1 0.40440 0.26072   6
  -8   1   1 0.21460 0.29361  13
  -8   1   1 0.62810 0.44780  15
  -7  -1   1 75.8394 6.01295   6
  -7  -1   1 74.7905 8.25525  17
   7  -1  -1 83.6663 6.25491  13
   7  -1  -1 76.3870 6.16663   6
   7  -1  -1 79.9647 5.98894  11
   7  -1  -1 58.8457 8.91369  17
  -7  -1   1 78.0422 6.04904  13
   7   1  -1 78.9365 6.22515  13
  -7   1   1 69.4618 6.93849  17
   7   1  -1 72.8942 6.11750   6
  -7   1   1 79.4001 6.33891  15
  -7   1   1 67.6469 5.94912   6
  -7   1   1 81.6011 6.03277  13
  -7   1   1 76.1136 13.0477   1
   6  -1  -1 30.7566 5.10545  17
   6  -1  -1 44.9433 3.43807   6
   6  -1  -1 31.8845 3.45314  13
  -6  -1   1 40.9645 3.14094  11
  -6  -1   1 34.4230 4.14532  17
  -6  -1   1 55.9869 16.0706   1
  -6  -1   1 39.2251 3.27422  13
  -6  -1   1 44.8723 3.26991   6
   6  -1  -1 26.6776 4.36937  19
   6  -1  -1 43.0712 3.23678  11
  -6   1   1 48.4434 9.22307   1
   6   1  -1 36.5553 5.23774  17
  -6   1   1 39.8159 3.25556  13
   6   1  -1 44.1033 3.40819   6
  -6   1   1 45.5452 3.23017   6
  -6   1   1 37.4639 4.03491  17
   6   1  -1 37.7730 3.46019  13
  -5  -1   1 521.508 37.1915  13
  -5  -1   1 498.126 38.1080  17
  -5  -1   1 474.538 38.6617   5
   5  -1  -1 453.022 37.2695   6
   5  -1  -1 503.204 38.4736  19
  -5  -1   1 474.873 37.0740  11
  -5  -1   1 447.098 37.1506   6
   5  -1  -1 492.298 39.4495  17
  -5  -1   1 480.274 41.6517   1
   5  -1  -1 394.565 37.3085  13
   5  -1  -1 486.009 37.1262  11
  -5   1   1 504.973 37.9388  17
  -5   1   1 503.870 37.1599  13
   5   1  -1 505.042 39.2620  17
   5   1  -1 438.062 37.2423   6
  -5   1   1 492.857 39.8628   1
  -5   1   1 444.161 37.1249   6
   5   1  -1 509.607 37.3483  13
  -4  -1   1 7.97871 0.70242  11
   4  -1  -1 10.1899 1.41301   3
  -4  -1   1 9.72918 1.65870   5
  -4  -1   1 8.27301 1.37779  17
   4  -1  -1 7.46134 1.94090  17
  -4  -1   1 4.11455 5.55617   1
   4  -1  -1 7.08217 1.54455  19
   4  -1  -1 7.85569 0.75318  11
  -4   1   1 9.76004 1.28230   5
  -4   1   1 9.57854 3.38974   1
  -4   1   1 7.40611 1.21706  17
   4   1  -1 7.89818 0.75159  11
   4   1  -1 6.80981 1.84410  17
   4   1  -1 7.21148 1.83424  19
   3  -1  -1 374.549 32.0078   3
  -3  -1   1 394.952 31.5968  11
   3  -1  -1 394.727 32.5408  17
  -3  -1   1 384.685 33.5499   1
   3  -1  -1 441.191 32.2031  19
  -3   1   1 396.450 31.9657   5
   3   1  -1 430.725 32.6350  17
  -3   1   1 434.171 32.0280  17
  -3   1   1 361.353 32.8149   1
   3   1  -1 451.146 32.5483  19
  -2  -1   1 1022.96 79.6858   1
  -2   1   1 1006.55 79.3867   1
  -1   1   1 1370.49 110.213   1
  -1   1   1 1464.59 110.175   1
   0  -1  -1 0.24913 0.20336   5
   0   1   1 0.04411 0.15399   8
   0   1   1 0.16850 0.21294   5
   0   1   1 -1.5416 0.64634   1
   0   1  -1 0.11633 0.13296   8
  -1   1  -1 2196.06 170.353   1
   2  -1   1 526.346 39.8052  17
  -2  -1  -1 487.965 40.2953   1
   2  -1   1 493.436 39.4491  19
  -2   1  -1 486.605 39.9398   1
   2   1   1 521.476 39.7712  19
   2   1   1 521.420 39.8388  17
   2   1   1 499.250 39.9638   5
   3  -1   1 48.0363 3.77510  19
   3  -1   1 35.4144 3.44039   3
  -3  -1  -1 34.0616 3.83606   5
  -3  -1  -1 39.3024 3.70732  17
   3  -1   1 43.4455 4.15844  17
  -3  -1  -1 38.7532 3.08160  11
  -3  -1  -1 29.1651 5.85093   1
   3  -1   1 37.2323 3.62672   5
  -3   1  -1 42.2569 3.64514  17
   3   1   1 41.9968 4.14160  17
  -3   1  -1 30.1873 4.87898   1
   3   1   1 44.9286 4.06966  19
  -3   1  -1 34.7892 3.48604   5
  -4  -1  -1 11.1100 1.62902  17
   4  -1   1 10.9545 2.33821  17
   4  -1   1 10.7235 1.03397  11
  -4  -1  -1 11.6846 0.99134  11
  -4  -1  -1 13.6553 1.96029   5
  -4  -1  -1 19.7020 5.70809   1
   4  -1   1 10.0068 1.85440  19
  -4   1  -1 13.1974 1.05295   8
  -4   1  -1 14.4065 3.75699   1
   4   1   1 11.2052 2.37641  17
  -4   1  -1 11.2440 1.51638  17
  -4   1  -1 14.9232 1.71490   5
  -5  -1  -1 157.802 13.7406   6
   5  -1   1 201.303 15.0705  19
  -5  -1  -1 194.152 13.7850  13
  -5  -1  -1 176.117 13.6670  11
   5  -1   1 179.428 13.7232  11
  -5  -1  -1 177.028 20.2279   1
  -5  -1  -1 185.710 14.7008  17
   5  -1   1 223.653 17.8414  17
   5  -1   1 133.796 13.8922  13
  -5  -1  -1 183.219 15.3714   5
   5  -1   1 155.027 13.8458   6
  -5   1  -1 191.236 14.5411  17
   5   1   1 155.582 13.8355   6
   5   1   1 185.814 13.9365  13
  -5   1  -1 187.528 13.7596  13
  -5   1  -1 156.080 16.8678   1
  -5   1  -1 157.771 13.7161   6
   5   1   1 190.707 15.8497  17
  -6  -1  -1 11.6055 0.99613  11
  -6  -1  -1 11.1048 1.92463  17
   6  -1   1 12.7866 1.30505   6
  -6  -1  -1 18.4834 13.8808   1
   6  -1   1 13.0200 1.11043  11
   6  -1   1 9.71881 2.92760  17
  -6  -1  -1 12.4502 1.11793   6
  -6  -1  -1 12.6410 1.16793  13
   6  -1   1 10.9841 1.46476  13
   6   1   1 13.0005 1.43132  13
   6   1   1 12.4178 1.29694  11
  -6   1  -1 11.7783 1.12718  13
  -6   1  -1 12.1859 1.07445   6
   6   1   1 12.9252 1.29547   6
   6   1   1 9.54107 2.80873  17
  -6   1  -1 11.7630 1.82568  17
  -6   1  -1 21.5928 7.30922   1
   7  -1   1 397.655 33.8768  13
  -7  -1  -1 457.275 33.7264   6
   7  -1   1 463.296 33.8809   6
   7  -1   1 393.548 37.3919  17
  -7  -1  -1 438.248 33.7474  13
   7   1   1 438.864 33.8975  13
   7   1   1 390.224 38.1532  17
   7   1   1 469.991 33.8539   6
  -7   1  -1 394.199 34.4243  17
  -7   1  -1 469.561 33.7424  13
  -7   1  -1 391.754 38.4436   1
  -7   1  -1 454.922 34.0429  15
  -8  -1  -1 0.34874 0.16404   7
  -8  -1  -1 0.38264 0.15187   6
   8  -1   1 0.80764 0.53207  13
  -8  -1  -1 0.46618 0.21487  13
   8   1   1 0.51253 0.26771   6
   8   1   1 0.30436 0.33360  13
  -8   1  -1 0.24736 0.16555   7
  -8   1  -1 0.08791 0.39116  15
  -9  -1  -1 40.5415 3.45931  13
  -9   1  -1 49.4327 3.47238  13
   9   1   1 42.1042 3.83808  21
   8  -2  -1 223.458 16.2070   6
  -8  -2   1 170.603 16.0975  13
   8  -2  -1 208.047 16.0767  11
  -8  -2   1 218.206 16.0932   6
  -8   2   1 210.524 16.0896  13
  -8   2   1 216.913 16.0968   7
  -8   2   1 208.344 16.0350  10
  -8   2   1 196.202 16.2894  15
   8   2  -1 207.778 16.1923  13
   7  -2  -1 1.89901 0.48241   6
  -7  -2   1 1.91298 0.34595   6
  -7  -2   1 1.57991 0.37166  13
   7  -2  -1 1.97081 0.35573  11
  -7  -2   1 1.13037 1.16104  17
  -7   2   1 -1.6306 9.44020   1
  -7   2   1 1.62945 0.67735  15
   7   2  -1 0.73923 2.20825  17
   7   2  -1 1.85244 0.54614  13
   7   2  -1 1.85426 0.40894   6
  -7   2   1 1.62221 0.32272  13
   6  -2  -1 1.17231 0.45610   6
  -6  -2   1 1.06462 0.30648   6
   6  -2  -1 1.04739 1.44716  19
  -6  -2   1 1.44641 0.22875  11
  -6  -2   1 1.44345 0.39668  13
   6  -2  -1 1.94454 0.36865  11
  -6  -2   1 2.34057 1.26541  17
   6   2  -1 1.14153 0.35137   9
   6   2  -1 1.25087 0.43208   6
  -6   2   1 1.39958 0.62968  15
  -6   2   1 3.51806 5.71098   1
   6   2  -1 2.07340 0.63705  13
  -6   2   1 1.36950 0.72553  17
  -6   2   1 2.11392 0.36009  13
   6   2  -1 1.66206 1.91424  17
  -5  -2   1 0.72645 0.70816  17
   5  -2  -1 0.91958 0.38182   6
  -5  -2   1 0.83821 0.17442  11
   5  -2  -1 0.92398 1.04817  19
   5  -2  -1 0.30504 1.20590  17
  -5  -2   1 0.94657 0.26155   6
  -5  -2   1 0.56952 0.81378   5
  -5  -2   1 0.68724 0.32461  13
   5  -2  -1 1.09986 0.27348  11
   5   2  -1 0.68397 1.17363  17
  -5   2   1 7.15234 4.34266   1
   5   2  -1 0.99031 0.37455   6
   5   2  -1 1.12237 0.48319  13
  -5   2   1 0.99299 0.28088  13
  -5   2   1 0.68010 0.54045  17
  -4  -2   1 758.337 57.6654   5
  -4  -2   1 663.618 56.0085   6
   4  -2  -1 773.734 57.6575  17
  -4  -2   1 699.626 55.9459  11
   4  -2  -1 774.682 56.8801  19
   4  -2  -1 679.888 55.9629  11
  -4  -2   1 762.035 56.8672  17
   4  -2  -1 708.108 56.5756   3
  -4  -2   1 591.962 61.5152   1
   4   2  -1 758.683 57.5328  17
  -4   2   1 728.536 57.6787   1
   4   2  -1 713.218 56.1337  13
  -4   2   1 744.692 56.4555  17
  -4   2   1 711.516 55.9871  13
  -3  -2   1 12.7456 8.56834   1
   3  -2  -1 5.33292 1.08672  19
  -3  -2   1 5.74962 1.32733   5
  -3  -2   1 4.82905 1.04919  17
  -3  -2   1 5.10241 0.49064  11
   3  -2  -1 5.08561 1.43730  17
   3  -2  -1 4.98186 0.51266  11
   3  -2  -1 6.24018 0.94115   3
  -3   2   1 4.91821 2.31106   1
   3   2  -1 4.53713 1.37066  17
  -2   2   1 1632.88 130.802   1
  -2   2   1 1721.88 130.637   1
   1  -2  -1 49.9615 3.94400  17
  -1  -2   1 51.0430 3.93199  17
  -1  -2   1 44.7840 4.31809   5
   1  -2  -1 41.7318 3.90438   3
   1   2  -1 47.8592 4.18241  17
   1   2  -1 49.5616 3.81607   8
   1   2  -1 47.1377 5.07831   1
  -1   2   1 48.6630 3.75121   8
  -1   2   1 42.3945 4.22788   1
  -1   2   1 47.7176 4.36188   1
   0  -2   1 88.5852 7.66100   5
   0  -2  -1 87.4903 7.59032   5
   0   2   1 85.9147 7.47056   1
   0   2  -1 101.138 7.30076   8
   0   2   1 100.914 7.30366   8
  -1  -2  -1 0.37722 0.32193  17
  -1  -2  -1 2.43629 0.70807   5
   1   2   1 0.92200 0.31691   8
   1   2   1 2.05498 2.23987   1
   1   2   1 2.95062 0.80950   5
   1   2   1 0.07268 0.41360  17
  -1   2  -1 3.46294 0.99855   1
  -1   2  -1 1.20117 0.25625   8
  -1   2  -1 2.98849 0.78437   1
  -2   2  -1 1989.25 154.656   1
  -3  -2  -1 12.2078 1.64903  17
  -3  -2  -1 13.0453 1.08504  11
  -3  -2  -1 7.75154 8.41311   1
  -3  -2  -1 15.6190 2.13987   5
   3  -2   1 15.9886 1.51458   3
   3  -2   1 11.3959 2.05104  17
   3  -2   1 12.0503 1.60987  19
  -3   2  -1 14.3803 2.79662   1
  -3   2  -1 14.8428 1.15983   8
  -3   2  -1 12.1654 1.38107  17
   3   2   1 10.4772 2.05265  17
   4  -2   1 1654.92 121.213  19
  -4  -2  -1 1286.26 123.476   1
   4  -2   1 1512.06 120.815   3
   4  -2   1 1645.34 121.990  17
   4   2   1 1529.15 120.506  13
   4   2   1 1613.42 121.917  17
  -4   2  -1 1606.94 122.019   1
  -5  -2  -1 2.78769 0.31690  11
  -5  -2  -1 3.31567 1.49501   5
  -5  -2  -1 2.64468 1.00749  17
  -5  -2  -1 3.11486 0.44869   6
   5  -2   1 2.34913 1.25180  19
  -5  -2  -1 2.23207 0.45309  13
   5  -2   1 4.32752 0.64204   6
   5  -2   1 3.10265 1.63790  17
   5  -2   1 3.07667 0.41546  11
  -5   2  -1 2.80713 0.80001  17
   5   2   1 2.57976 0.43101   9
  -5   2  -1 2.55703 0.40875  13
  -5   2  -1 2.70610 0.69511  15
   5   2   1 2.77016 1.47309  17
   5   2   1 3.17003 0.53762   6
   5   2   1 2.89726 0.68432  13
  -5   2  -1 4.19281 4.19680   1
  -6  -2  -1 408.089 34.8444  17
   6  -2   1 417.330 33.5379  11
  -6  -2  -1 453.687 33.6112  13
   6  -2   1 428.669 33.7105   6
  -6  -2  -1 421.022 33.5717   6
  -6  -2  -1 430.483 33.4736  11
  -6   2  -1 396.612 34.0272  17
   6   2   1 437.866 33.7484  13
  -6   2  -1 442.514 33.9339  15
   6   2   1 421.026 33.6513   6
  -6   2  -1 442.049 33.5590  13
   6   2   1 464.038 37.4023  17
  -6   2  -1 470.238 36.9800   1
   7  -2   1 1.38639 0.31947  11
  -7  -2  -1 1.38658 0.30103   6
  -7  -2  -1 1.22493 0.33955  13
   7  -2   1 1.00815 0.41420   6
  -7  -2  -1 0.71285 0.86769  17
   7   2   1 1.29446 0.37845   6
   7   2   1 1.10777 2.41300  17
   7   2   1 1.40017 0.52652  13
  -7   2  -1 1.48014 0.64963  15
  -7   2  -1 3.58425 9.10668   1
  -7   2  -1 1.44766 0.30272  13
  -7   2  -1 1.43330 0.28927   7
  -8  -2  -1 0.15146 0.14167   6
  -8  -2  -1 0.56833 0.22820  13
   8  -2   1 0.31745 0.26095   6
   8  -2   1 0.62834 0.26472  11
  -8   2  -1 0.77814 0.20520  13
   8   2   1 0.60086 0.36677  13
   8   2   1 1.03965 0.97526  21
  -8   2  -1 0.36998 0.18493   7
  -8   2  -1 1.45489 0.50924  15
  -8   2  -1 0.40893 0.17800  10
   8  -3  -1 0.09942 0.21238  11
   8  -3  -1 0.35566 0.24728   6
  -8  -3   1 0.25914 0.14201   6
  -8   3   1 0.32069 0.15114   7
   8   3  -1 0.17403 0.26387  13
   8   3  -1 0.16450 0.73251  21
  -8   3   1 0.22478 0.39802  15
  -7  -3   1 3.80975 0.51980   6
  -7  -3   1 4.76919 0.42249  11
   7  -3  -1 4.74415 0.54927  11
  -7  -3   1 3.89046 0.58125  13
   7  -3  -1 4.20057 0.68178   6
   7   3  -1 4.67526 0.72467  13
  -7   3   1 5.28920 0.51734  13
  -7   3   1 4.30839 0.52748   7
  -7   3   1 4.72539 0.48176  10
  -7   3   1 5.00258 0.95269  15
   7   3  -1 4.63122 1.62360  21
  -6  -3   1 40.8334 5.12933  17
   6  -3  -1 56.9341 4.14787  11
   6  -3  -1 57.7539 4.33983   6
  -6  -3   1 54.1622 4.07123  11
   6  -3  -1 34.2862 6.33183  17
  -6  -3   1 57.7013 4.18785   6
  -6   3   1 55.4516 4.15313   7
  -6   3   1 49.9078 4.12130  13
   6   3  -1 40.7202 5.50305  17
   6   3  -1 53.8040 4.34693  13
   6   3  -1 44.8435 5.20986  20
  -6   3   1 48.0163 4.54904  15
  -6   3   1 62.8842 8.39182   1
  -6   3   1 54.8337 4.08947  10
   6   3  -1 54.1591 4.40605   9
  -5  -3   1 29.6203 3.40979  17
  -5  -3   1 29.2024 2.37035   6
   5  -3  -1 25.8843 3.46701  19
   5  -3  -1 30.3292 2.53960   6
  -5  -3   1 29.3541 2.27019  11
   5  -3  -1 26.0270 2.31404  11
   5  -3  -1 26.4392 4.30800  17
   5   3  -1 22.4774 3.15189  18
   5   3  -1 30.3255 3.88180  17
   5   3  -1 29.0848 2.37514   9
   5   3  -1 27.1267 2.39520   6
  -5   3   1 28.9413 2.79927  15
   5   3  -1 29.9589 2.55687  13
  -5   3   1 32.9328 5.58726   1
  -5   3   1 29.4901 2.32350  13
   4  -3  -1 8.42756 1.04274   6
   4  -3  -1 8.99852 0.80611  11
  -4  -3   1 8.71367 1.54434  17
  -4  -3   1 9.22193 0.76707  11
  -4  -3   1 9.53809 2.05116   5
   4  -3  -1 8.81563 1.62522  19
   4  -3  -1 10.2237 2.37150  17
  -4  -3   1 9.24287 0.86620   6
   4  -3  -1 10.1183 1.37105   3
   4   3  -1 8.53195 1.49134   4
   4   3  -1 8.41673 1.04804  13
  -4   3   1 8.18753 1.28800  15
   4   3  -1 7.40691 1.62857  18
  -4   3   1 7.66683 0.89213  12
   4   3  -1 8.42033 1.94383  17
  -4   3   1 8.98738 3.14537   1
  -4   3   1 8.70365 0.80841  13
   4   3  -1 9.31732 0.88393   9
  -3  -3   1 115.066 9.35789  17
  -3  -3   1 104.852 8.58516  11
   3  -3  -1 116.645 9.84856  17
  -3  -3   1 112.434 10.1312   5
   3  -3  -1 112.697 9.17514  19
   3  -3  -1 104.670 9.02358   3
   3   3  -1 108.815 9.40400  17
  -3   3   1 98.9132 11.7306   1
  -3   3   1 114.978 9.87355   1
   2  -3  -1 562.542 51.9808  17
   2  -3  -1 675.644 51.7382  19
  -2  -3   1 716.649 51.9195  17
   2   3  -1 661.175 51.6824  17
  -2   3   1 653.591 51.8948   1
  -2   3   1 647.468 51.9795   1
   2   3  -1 697.472 51.6129   8
  -2   3   1 688.296 51.4641   8
   2   3  -1 663.913 53.0894   1
  -1  -3   1 238.450 19.7531   5
   1  -3  -1 225.097 19.1557   3
   1  -3  -1 231.191 19.1895  17
  -1  -3   1 253.591 19.1136  17
   1   3  -1 250.314 18.9855   8
  -1   3   1 256.083 18.9205   8
   0  -3   1 0.12923 0.38737   5
   0  -3  -1 0.43616 0.39541   5
   0   3   1 -0.1642 0.25584   8
   0   3  -1 0.14467 0.29639   8
   1  -3   1 210.016 18.1816   5
  -1  -3  -1 251.667 18.0747  17
  -1  -3  -1 222.953 18.6550   5
  -1   3  -1 228.142 17.8414   8
   1   3   1 229.270 17.9103   8
   2  -3   1 223.423 19.9496  17
  -2  -3  -1 234.983 20.4677   5
   2  -3   1 225.010 19.6159   3
  -2  -3  -1 281.869 19.8992  17
   2  -3   1 268.188 19.6574  19
  -2   3  -1 263.250 19.4308   8
   2   3   1 264.726 19.7440  17
   2   3   1 237.999 21.7219   1
  -2   3  -1 235.229 19.8511   1
  -3  -3  -1 173.978 13.9383  17
   3  -3   1 166.347 13.6788  19
   3  -3   1 141.700 13.1719  11
  -3  -3  -1 177.805 14.7751   5
   3  -3   1 170.073 13.5324   3
  -3  -3  -1 160.663 13.1711  11
   3  -3   1 172.350 14.3798  17
  -3   3  -1 204.740 15.6594   1
  -3   3  -1 179.873 14.3014   1
  -3   3  -1 175.676 13.2590   8
   3   3   1 167.136 14.0368  17
   4  -3   1 16.0849 2.25238  19
   4  -3   1 18.7718 1.45658  11
  -4  -3  -1 18.7196 1.51564   6
   4  -3   1 16.0518 2.90303  17
   4  -3   1 17.7086 1.67383   6
  -4  -3  -1 22.7808 3.10782   5
  -4  -3  -1 17.8921 1.42051  11
  -4  -3  -1 16.7918 2.25447  17
   4   3   1 18.5533 2.19769   4
  -4   3  -1 16.2183 1.88122  15
  -4   3  -1 15.8881 10.0596   1
   4   3   1 15.9398 1.51298   9
   4   3   1 16.8669 1.65897  13
  -4   3  -1 28.5986 4.07187   1
   4   3   1 16.5234 2.60877  17
  -4   3  -1 14.1054 1.52023  12
  -4   3  -1 16.8826 1.45426  13
   5  -3   1 117.061 8.74043  11
   5  -3   1 94.6416 10.7389  17
   5  -3   1 112.663 8.95603   6
  -5  -3  -1 106.801 9.87955  17
  -5  -3  -1 111.651 8.68822  11
  -5  -3  -1 114.122 8.79163   6
   5   3   1 119.416 8.94480  13
  -5   3  -1 111.272 8.73350  13
   5   3   1 108.777 10.3081  17
  -5   3  -1 111.493 9.15793  15
   5   3   1 108.442 8.80592   6
  -5   3  -1 115.394 11.5179   1
   6  -3   1 15.9345 1.32017  11
   6  -3   1 16.3812 1.51536   6
  -6  -3  -1 15.1776 1.22330  11
  -6  -3  -1 15.3806 1.34313   6
  -6  -3  -1 12.8596 2.28449  17
   6  -3   1 11.2798 3.64085  17
  -6   3  -1 16.9526 5.56641   1
  -6   3  -1 13.1235 1.73707  15
   6   3   1 15.2770 2.88023  17
   6   3   1 13.6011 1.38264   6
  -6   3  -1 15.2871 1.29533  13
  -6   3  -1 14.5645 1.31576   7
  -7  -3  -1 23.5607 2.31490  13
  -7  -3  -1 26.5258 2.19401  11
   7  -3   1 30.5040 2.29158  11
   7  -3   1 29.9446 2.43939   6
  -7  -3  -1 27.5116 2.29820   6
  -7   3  -1 28.1212 2.25984  13
  -7   3  -1 28.7967 2.29452   7
   7   3   1 28.1835 2.44242  13
   7   3   1 26.5783 3.49984  21
  -7   3  -1 28.6981 2.23721  10
  -7   3  -1 26.6584 2.63760  15
   7   3   1 28.5034 3.17636  20
  -8  -3  -1 2.47559 0.30039   6
  -8  -3  -1 1.20333 0.35220  13
   8  -3   1 2.32072 0.33832  11
   8  -3   1 2.85828 0.42732   6
  -8   3  -1 2.37370 0.31566   7
  -8   3  -1 2.39723 0.57844  15
   8   3   1 2.35682 0.40973  13
   8   3   1 2.55999 0.96247  21
  -8  -4   1 81.9908 5.86842   6
   8  -4  -1 63.1807 5.90104   6
   8   4  -1 74.4294 6.39656  21
  -8   4   1 79.1648 5.86198   7
  -8   4   1 70.7989 5.97914  15
   8   4  -1 79.7636 5.87190  13
   7  -4  -1 0.97100 0.25541  11
   7  -4  -1 0.84149 0.33782   6
  -7   4   1 0.75690 0.24168   7
   7   4  -1 0.54795 1.07663  21
   7   4  -1 0.93010 0.38685  13
   6  -4  -1 10.7040 0.96652  11
  -6  -4   1 11.3166 0.99828   6
  -6  -4   1 10.6235 0.87668  11
   6  -4  -1 12.3539 1.16899   6
   6   4  -1 10.0651 0.98576   9
  -6   4   1 9.12479 0.96760   7
   6   4  -1 9.47248 2.07769  20
  -6   4   1 9.14095 1.50696  15
  -6   4   1 9.51290 0.88532  13
   6   4  -1 8.48314 1.13830  13
  -6   4   1 10.0489 0.97356  10
   6   4  -1 9.32691 2.30827  21
   5  -4  -1 4.79708 0.58171  11
  -5  -4   1 5.44496 0.61597   6
   5  -4  -1 6.59516 0.86305   6
  -5  -4   1 4.64047 1.61987  17
  -5  -4   1 4.59312 0.49312  11
   5   4  -1 4.07142 1.76804  21
  -5   4   1 -0.1358 6.28209   1
  -5   4   1 5.01961 0.54848  10
  -5   4   1 4.60585 0.60281   7
   5   4  -1 5.03996 0.77775  13
   5   4  -1 5.67538 1.76874  20
  -5   4   1 4.57350 0.52277  13
  -5   4   1 5.92505 0.65930  12
  -5   4   1 4.62734 1.09791  15
   5   4  -1 6.33659 0.70907   9
   5   4  -1 4.79438 1.32286   4
   5   4  -1 3.81064 1.36564  18
  -5   4   1 2.40815 3.16473   1
   4  -4  -1 327.036 25.6194  11
  -4  -4   1 303.371 26.7371  17
  -4  -4   1 308.512 25.6785   6
  -4  -4   1 305.412 25.5960  11
   4  -4  -1 298.657 26.4268  19
  -4   4   1 336.959 26.9914   1
  -4   4   1 344.213 26.1916  15
   4   4  -1 354.827 26.7232  18
  -4   4   1 316.617 25.6076  10
   4   4  -1 389.986 27.1983  20
  -4   4   1 326.040 25.6018  13
   4   4  -1 297.669 26.3382   4
  -4   4   1 347.847 27.1215  20
   4   4  -1 369.469 27.3080  21
  -4   4   1 333.721 25.6852  12
  -4   4   1 326.599 26.4620   1
  -3  -4   1 1.96561 1.14834   5
  -3  -4   1 3.00156 0.43655   6
  -3  -4   1 2.21082 0.89631  17
   3  -4  -1 2.29635 0.68483   3
  -3  -4   1 2.23801 0.27491  11
   3  -4  -1 1.38638 0.25977  11
   3  -4  -1 2.62611 0.86051  19
   3   4  -1 2.41792 1.31016  20
   3   4  -1 2.00163 0.44195   9
  -3   4   1 2.52905 0.75574  15
  -3   4   1 2.49910 1.09449  20
   3   4  -1 1.66852 0.97471  16
  -3   4   1 3.31454 1.13570  18
   3   4  -1 2.40139 0.46471  13
   3   4  -1 1.55432 0.78297   4
  -3   4   1 2.01788 0.33142   7
   3   4  -1 2.63608 1.12706  18
   3   4  -1 1.53429 0.36071  10
   3   4  -1 2.09201 1.37592  21
  -3   4   1 2.62845 0.53115   9
  -3   4   1 2.18379 0.38158  12
  -2  -4   1 874.716 91.7646  11
  -2  -4   1 1261.27 92.4253  17
   2   4  -1 1092.84 91.7972   9
  -2   4   1 1119.84 91.8059  12
  -2   4   1 1074.13 91.9957   8
   2   4  -1 1027.60 92.3640   4
  -2   4   1 1303.26 92.8497  20
   2   4  -1 1361.67 93.0615  18
   2   4  -1 1296.02 92.9108  21
   2   4  -1 1278.49 92.3676  14
  -2   4   1 1202.78 92.1025  15
  -2   4   1 1327.12 92.7080  18
  -1  -4   1 5.49135 1.06779  17
   1  -4  -1 8.02205 1.08621   5
   1  -4  -1 6.97646 1.08863   3
  -1  -4   1 7.29345 1.57183   5
   1   4  -1 6.28105 0.87124   8
  -1   4   1 7.32367 0.85979   8
   0  -4  -1 599.109 45.4830   5
   0  -4   1 585.670 45.5913   5
   0   4  -1 546.823 44.6718   8
   0   4   1 561.800 44.6800   8
  -1  -4  -1 3.95191 1.20465   5
   1  -4   1 3.47388 0.85767   5
   1  -4   1 3.69909 0.72358   3
  -1  -4  -1 0.82431 0.55848  17
  -1   4  -1 2.29150 0.48949   8
   1   4   1 2.53143 0.56338   8
  -2  -4  -1 683.026 64.1494  11
  -2  -4  -1 868.077 64.8737  17
   2  -4   1 845.679 64.6017  19
   2  -4   1 770.578 64.6590   3
   2   4   1 725.866 64.8361   4
   2   4   1 757.076 64.2322   9
  -2   4  -1 833.186 64.3332   8
  -2   4  -1 868.445 64.5624  15
   2   4   1 871.457 65.3847  20
  -2   4  -1 876.975 65.2261  20
   2   4   1 852.492 64.7953  14
  -2   4  -1 977.226 65.2604  18
   2   4   1 876.464 65.3033  21
  -2   4  -1 795.931 64.2479  12
   2   4   1 830.402 65.6521   1
  -3  -4  -1 4.40065 1.51797   5
  -3  -4  -1 5.20121 0.38291  11
   3  -4   1 2.57327 0.36093  11
   3  -4   1 3.00830 0.89614  19
  -3  -4  -1 3.99988 0.52046   6
  -3  -4  -1 3.24423 1.01136  17
  -3   4  -1 2.70174 1.21437  20
   3   4   1 2.20631 1.19873  21
   3   4   1 3.66508 0.47167  10
  -3   4  -1 4.10775 0.49313   7
   3   4   1 2.35801 1.01971  16
   3   4   1 1.37015 1.39442  18
  -3   4  -1 3.05529 0.86542  15
  -3   4  -1 1.70408 0.84930  14
  -3   4  -1 3.23177 0.50139  12
  -3   4  -1 2.95354 0.57051   9
   3   4   1 4.18265 1.11706   4
  -3   4  -1 2.48584 1.08862  18
   3   4   1 2.65682 1.26243  20
   3   4   1 4.38659 0.56240   9
  -3   4  -1 3.78185 0.64312   8
  -3   4  -1 3.75872 0.42129  10
   3   4   1 3.84316 0.57030  13
  -4  -4  -1 1112.53 101.379  17
  -4  -4  -1 1313.65 100.400   6
   4  -4   1 1353.36 100.329  11
  -4   4  -1 1273.82 100.301  13
  -4   4  -1 1280.24 100.320  10
   4   4   1 1386.56 101.803  20
  -4   4  -1 1297.20 101.754  20
  -4   4  -1 1345.25 100.805  15
  -4   4  -1 1292.18 100.388  12
   4   4   1 1564.34 100.548   9
   4   4   1 1338.46 101.876  21
   4   4   1 1004.54 101.098  18
  -4   4  -1 1331.38 100.762   1
   4   4   1 1238.40 101.101   4
  -5  -4  -1 4.06423 0.40352  11
  -5  -4  -1 2.82285 1.43705  17
  -5  -4  -1 4.10137 0.52442   6
   5  -4   1 4.47662 0.51733  11
   5  -4   1 4.33903 0.70320   6
   5   4   1 3.98988 0.69866  13
   5   4   1 3.22931 1.51167  20
   5   4   1 3.69038 0.56249   9
  -5   4  -1 2.22569 4.37025   1
  -5   4  -1 4.01301 0.53038  12
   5   4   1 2.47641 1.49137  21
  -5   4  -1 2.61724 0.93297  15
   5   4   1 3.53930 1.13070   4
  -5   4  -1 2.19294 2.97433   1
  -5   4  -1 3.71486 0.45679  10
  -5   4  -1 3.26927 0.42248  13
  -5   4  -1 4.26694 0.55832   7
  -6  -4  -1 334.534 26.0848   6
   6  -4   1 341.010 26.1882   6
   6  -4   1 323.320 26.0363  11
  -6  -4  -1 335.408 25.9835  11
   6   4   1 343.584 26.0487   9
  -6   4  -1 324.844 25.9845  10
  -6   4  -1 323.291 25.9827  13
  -6   4  -1 329.778 26.0624   7
   6   4   1 333.874 26.1599  13
  -6   4  -1 332.703 26.4530  15
   6   4   1 361.747 27.2964  20
  -7  -4  -1 0.59409 0.17789  11
  -7  -4  -1 0.74307 0.27114   6
   7  -4   1 0.80556 0.32257   6
   7  -4   1 0.61617 0.24532  11
  -7   4  -1 1.04500 0.84453  15
   7   4   1 0.48873 1.02152  21
   7   4   1 0.91048 0.37865  13
  -7   4  -1 0.68877 0.23097   7
  -8  -4  -1 0.20679 0.11135   6
   8  -4   1 -0.0964 0.26889   6
   8   4   1 0.30174 0.60875  21
   8   4   1 0.34421 0.18589  13
  -8   4  -1 0.06051 0.30427  15
  -8   4  -1 0.11027 0.12362   7
  -7  -5   1 13.6949 1.13820  11
   7  -5  -1 14.7928 1.14778  11
  -7  -5   1 13.5223 1.14186   6
   7  -5  -1 11.1346 1.20026   6
  -7   5   1 14.0132 1.13661   7
  -7   5   1 13.5965 1.42695  15
   7   5  -1 14.1459 2.03135  21
   6  -5  -1 0.75068 0.26007  11
  -6  -5   1 1.03389 0.25936   6
   6  -5  -1 0.51278 0.36092   6
  -6  -5   1 0.96779 0.18082  11
   6   5  -1 1.04943 1.01493  20
   6   5  -1 1.14969 0.35239  13
   6   5  -1 0.62417 0.98834  21
   6   5  -1 0.75252 0.28122   9
  -6   5   1 0.22181 0.59006  15
  -6   5   1 0.98872 0.26884   7
   5  -5  -1 51.8823 5.07582   6
  -5  -5   1 64.9801 4.94555   6
   5  -5  -1 63.4993 4.88875  11
  -5  -5   1 60.5845 4.83642  11
   5   5  -1 66.7313 6.18151  20
   5   5  -1 62.0046 4.96651  13
   5   5  -1 64.3112 4.94185   9
   5   5  -1 62.1325 6.41646  21
   5   5  -1 63.5720 5.78808  18
  -5   5   1 59.8074 4.90330  12
   5   5  -1 60.4127 5.64744   4
  -5   5   1 60.3368 4.92228   7
  -5   5   1 60.2520 5.36907  15
   4  -5  -1 2.23303 0.34042  11
  -4  -5   1 1.68275 0.26025  11
  -4  -5   1 1.42487 0.33821   6
   4   5  -1 2.26556 1.23968  18
  -4   5   1 2.77250 0.90114  15
   4   5  -1 2.46920 0.45201   9
   4   5  -1 2.17429 1.29631  20
   4   5  -1 1.86534 0.45028  13
  -4   5   1 1.35291 0.35224   7
   4   5  -1 1.59155 0.90216   4
  -4   5   1 2.55654 1.19367  20
   4   5  -1 0.98710 0.88754  16
   4   5  -1 1.66225 1.39033  21
  -4   5   1 2.24958 0.47044  12
   3  -5  -1 3.25753 1.10938  19
  -3  -5   1 1.95312 0.43105   6
  -3  -5   1 3.44537 0.35496  11
   3  -5  -1 2.10195 0.33822  11
  -3   5   1 4.01023 1.02388  15
   3   5  -1 3.08222 1.59548  21
  -3   5   1 3.36947 1.35337  20
   3   5  -1 2.10099 0.43815   9
   3   5  -1 4.89935 1.55321  18
  -3   5   1 2.80687 0.58797  10
   3   5  -1 4.25976 1.48552  20
   3   5  -1 3.45489 1.12507   4
  -3   5   1 4.04113 1.36490  18
  -3   5   1 3.58631 0.49968  12
  -3   5   1 3.43499 0.95075  14
  -3   5   1 2.72525 0.45984   7
   3   5  -1 4.48960 1.82975  16
   3   5  -1 2.73040 0.44799  10
   3   5  -1 2.68330 0.46272  13
  -3   5   1 2.49422 0.60586   9
  -3   5   1 2.90018 1.10471  16
  -2  -5   1 2.75576 0.37241  11
   2  -5  -1 4.21192 1.01285  19
  -2  -5   1 3.20924 1.49558   5
   2  -5  -1 3.33237 0.95082   3
  -2   5   1 4.35275 1.23423  16
   2   5  -1 4.20456 0.59601   9
   2   5  -1 4.17564 1.42191  18
  -2   5   1 4.16354 0.96205  15
   2   5  -1 4.45108 1.22835  16
  -2   5   1 3.39478 0.47296   7
  -2   5   1 2.27699 0.44003  10
  -2   5   1 3.30535 0.54194   9
   2   5  -1 3.03941 1.04809   4
  -2   5   1 5.52359 1.60029  20
  -2   5   1 4.12272 0.96942  14
   2   5  -1 5.22759 1.67963  20
  -2   5   1 3.39675 0.56840  12
   2   5  -1 3.75377 0.53936  12
  -2   5   1 3.93293 1.25890  18
   2   5  -1 3.69053 0.48620  10
   2   5  -1 4.28032 1.46640  21
   2   5  -1 4.25259 1.07485  14
  -2   5   1 2.79559 1.06735   4
   1  -5  -1 264.018 22.6047   3
  -1  -5   1 237.182 23.3942   5
   1   5  -1 324.896 23.0958  18
  -1   5   1 303.418 22.5061  14
  -1   5   1 301.772 22.8150  16
  -1   5   1 239.268 21.8632   7
   1   5  -1 292.898 22.2671  15
   1   5  -1 300.554 22.5494  14
  -1   5   1 322.145 23.2599  20
   1   5  -1 325.193 23.4087  20
   1   5  -1 258.084 21.8998   9
   1   5  -1 312.533 22.8609  16
   1   5  -1 317.938 23.2206  21
  -1   5   1 317.189 23.0325  18
  -1   5   1 303.277 22.2780  15
   1   5  -1 236.989 22.5702   4
   1   5  -1 269.765 22.1840   8
  -1   5   1 229.594 22.4506   4
   1   5  -1 270.468 21.9085  12
  -1   5   1 255.258 21.8950   9
  -1   5   1 268.122 22.0917   8
  -1   5   1 266.089 21.9189  12
   1   5  -1 267.316 21.8588  10
   0  -5   1 2.42547 1.08765   5
   0  -5  -1 2.22365 0.99730   5
   0   5  -1 2.19861 0.54120   8
   0   5  -1 1.57533 0.33330  10
   0   5   1 2.07549 0.82899  15
   0   5   1 1.99378 0.99023  16
   0   5  -1 3.09301 0.86891  15
   0   5  -1 2.07042 0.37943   9
   0   5  -1 2.66890 0.44402  12
   0   5   1 2.07382 1.19058  20
   0   5   1 2.13440 0.84117  14
   0   5  -1 2.24706 1.27500  20
   0   5   1 2.17713 1.09821  18
   0   5  -1 1.69731 0.78497   4
   0   5   1 1.71053 0.40635  12
   0   5  -1 1.00576 0.64572  14
   0   5   1 1.74592 0.79953   4
   0   5   1 1.77535 0.40046   9
   0   5  -1 2.40442 1.02202  16
   0   5  -1 1.63132 0.33648   7
   0   5   1 2.12195 0.35071  10
   0   5  -1 2.11854 1.10002  18
  -1  -5  -1 404.080 38.0918   5
   1  -5   1 448.832 37.2849   3
   1   5   1 381.649 37.2310   4
   1   5   1 509.195 37.6883  18
  -1   5  -1 465.266 36.8234   8
  -1   5  -1 492.191 36.9780  15
  -1   5  -1 524.373 37.6804  18
  -1   5  -1 527.901 37.9596  20
   1   5   1 509.244 37.2854  14
  -1   5  -1 489.453 37.1483  14
  -1   5  -1 416.831 36.5524  10
  -1   5  -1 391.641 37.1393   4
   1   5   1 509.956 38.0202  20
   1   5   1 448.319 36.6205  12
   1   5   1 507.100 37.5585  16
  -1   5  -1 427.704 36.5996   9
   1   5   1 436.748 36.6100   9
  -1   5  -1 512.073 37.5170  16
  -1   5  -1 456.544 36.6773   7
  -1   5  -1 465.923 36.6335  12
   1   5   1 526.084 37.9073  21
   1   5   1 531.240 37.3197  15
  -2  -5  -1 4.28742 1.69789   5
  -2  -5  -1 4.22197 0.46030  11
   2  -5   1 3.57381 0.94634   3
   2  -5   1 5.25743 1.07349  19
  -2   5  -1 5.17348 0.64575   9
  -2   5  -1 3.78570 1.11111   4
   2   5   1 4.72607 0.61329  12
   2   5   1 5.97056 1.40111  16
   2   5   1 5.37122 1.63051  20
  -2   5  -1 5.59868 0.80756   8
  -2   5  -1 4.68078 1.28043  16
   2   5   1 5.38697 1.61359  21
   2   5   1 6.10527 1.54980  18
  -2   5  -1 5.77996 0.70580  12
  -2   5  -1 6.46333 1.22348  15
   2   5   1 4.84631 0.57053  10
   2   5   1 4.92293 1.19956  14
   2   5   1 4.11674 1.17823   4
  -2   5  -1 5.17565 1.56414  20
  -2   5  -1 6.08995 1.51436  18
  -2   5  -1 5.10981 0.53995  10
  -2   5  -1 4.43706 0.56945   7
  -2   5  -1 5.07497 1.04242  14
  -3  -5  -1 439.231 33.2323  11
   3  -5   1 338.139 33.2182  11
  -3  -5  -1 335.714 33.2887   6
   3   5   1 446.975 34.8115  20
  -3   5  -1 405.728 33.3000   9
  -3   5  -1 422.613 33.2491  10
  -3   5  -1 454.099 34.1479  16
  -3   5  -1 418.163 33.3127   7
   3   5   1 429.869 34.7567  21
   3   5   1 458.842 34.4752  18
   3   5   1 432.208 33.3303  13
   3   5   1 412.855 34.1477   4
  -3   5  -1 454.536 33.8148  14
   3   5   1 492.023 35.5445  16
  -3   5  -1 432.934 33.3384  12
  -3   5  -1 466.586 34.5772  20
   3   5   1 429.414 33.3354   9
  -3   5  -1 422.776 33.7306  15
  -3   5  -1 467.438 34.3580  18
  -4  -5  -1 7.99999 0.77894   6
  -4  -5  -1 7.09926 0.64681  11
   4  -5   1 7.27994 0.70933  11
   4   5   1 6.38205 0.84503  13
   4   5   1 6.83913 1.65498  18
  -4   5  -1 6.83255 1.30031  15
  -4   5  -1 6.37357 0.82276  12
  -4   5  -1 6.02003 1.57923  20
  -4   5  -1 7.53142 0.77856   7
   4   5   1 7.79886 1.58007   4
   4   5   1 7.81547 0.83319   9
  -4   5  -1 6.49966 0.70464  10
   4   5   1 5.26575 1.80264  20
  -5  -5  -1 11.2301 0.96297  11
  -5  -5  -1 12.5450 1.08695   6
   5  -5   1 10.8452 1.02612  11
   5   5   1 10.3704 1.14235  13
   5   5   1 9.77964 2.23056  20
  -5   5  -1 10.2982 1.06418  12
   5   5   1 10.9665 2.44406  21
  -5   5  -1 10.4204 1.56181  15
   5   5   1 12.3893 1.10960   9
  -5   5  -1 11.4822 1.07752   7
   5   5   1 11.0623 1.81757   4
  -5   5  -1 12.3870 1.00543  10
   6  -5   1 2.53275 0.51354   6
  -6  -5  -1 2.84460 0.41338   6
   6  -5   1 2.83629 0.41841  11
  -6  -5  -1 3.19777 0.32662  11
   6   5   1 3.17042 0.41870   9
   6   5   1 2.58870 1.28684  21
  -6   5  -1 2.94925 0.81491  15
  -6   5  -1 3.39745 0.45181   7
   6   5   1 3.31065 0.49975  13
   6   5   1 2.71665 1.11062  20
  -7  -5  -1 50.1623 3.86122   6
  -7  -5  -1 46.7790 3.80859  11
   7  -5   1 54.7343 3.85948  11
   7   5   1 45.5916 4.58645  21
  -7   5  -1 44.9968 4.05692  15
  -7   5  -1 49.3768 3.85147   7
  -7   6   1 0.09845 0.26657  15
  -6  -6   1 62.6642 4.55563  11
  -6  -6   1 52.9264 4.59692   6
   6  -6  -1 65.2473 4.60125  11
  -6   6   1 63.7596 4.60541   7
  -6   6   1 55.4437 4.86849  15
   6   6  -1 54.0841 4.58330   9
   6   6  -1 52.5507 5.51200  21
   5  -6  -1 2.05438 0.31707  11
  -5  -6   1 1.93048 0.33316   6
  -5  -6   1 1.70716 0.24211  11
   5   6  -1 1.60753 0.36428   9
   5   6  -1 0.67332 1.04917  21
  -5   6   1 1.02899 0.69417  15
   5   6  -1 2.43226 0.88825   4
  -5   6   1 1.79021 0.32053   7
   5   6  -1 1.12479 1.03838  20
  -5   6   1 1.87457 0.36183  12
   5   6  -1 0.42753 0.80214  18
  -4  -6   1 30.5628 2.89900   6
  -4  -6   1 36.7216 2.82649  11
   4   6  -1 33.5302 3.73449   4
  -4   6   1 38.5737 3.49073  15
  -4   6   1 35.9865 2.94400  12
   4   6  -1 37.6124 4.37852  20
  -4   6   1 37.1890 3.91771  20
   4   6  -1 35.8571 2.95891   9
   4   6  -1 35.1240 3.93638  18
   4   6  -1 36.9916 4.56119  21
  -4   6   1 35.5132 2.90549   7
   3  -6  -1 0.40834 0.24258  11
  -3  -6   1 0.53400 0.16847  11
   3   6  -1 0.50549 1.18632  21
  -3   6   1 1.19648 0.45200   9
   3   6  -1 0.67270 0.38142   9
   3   6  -1 0.50787 0.87505  16
   3   6  -1 0.16327 1.14581  20
   3   6  -1 0.79930 1.11145  18
  -3   6   1 0.38346 0.99722  20
  -3   6   1 0.42735 0.34845  12
  -3   6   1 0.68124 0.77278  15
  -3   6   1 0.57697 0.26910   7
   3   6  -1 0.50081 0.79501   4
  -3   6   1 0.20318 0.71068  14
  -2  -6   1 55.8859 4.05563  11
   2  -6  -1 41.3857 4.84469  19
  -2   6   1 52.2224 4.79895  14
   2   6  -1 51.8838 4.15222  12
  -2   6   1 59.0163 5.07400   4
   2   6  -1 49.1365 5.16304  16
   2   6  -1 57.1326 5.20121   4
  -2   6   1 47.9575 4.61642  15
  -2   6   1 48.5088 5.46307  20
  -2   6   1 48.6956 5.26990  18
  -2   6   1 57.5195 4.19936   9
   2   6  -1 45.3726 5.46175  21
   2   6  -1 53.6666 4.13034  10
  -2   6   1 47.3718 5.09527  16
  -2   6   1 56.8902 4.14733   7
   2   6  -1 46.3520 5.29784  18
   2   6  -1 48.1605 4.91393  14
  -2   6   1 48.5332 4.18941  12
   2   6  -1 46.7968 5.59275  20
   2   6  -1 54.9153 4.20963   9
   1  -6  -1 1.02975 0.82302   3
  -1   6   1 1.23650 0.81807   4
  -1   6   1 1.73429 1.16524  18
   1   6  -1 2.34833 0.47322  12
   1   6  -1 2.04396 1.38251  20
  -1   6   1 1.97090 0.44764  10
  -1   6   1 1.48539 0.43588  12
  -1   6   1 1.61557 1.09811  16
   1   6  -1 1.38601 0.92335  14
   1   6  -1 1.78053 0.97567  15
   1   6  -1 2.04314 1.15352  16
   1   6  -1 1.50282 0.91950   4
   1   6  -1 1.57158 0.35964  10
   1   6  -1 1.88100 1.20280  18
  -1   6   1 1.52745 0.43078   9
  -1   6   1 2.09785 0.92363  14
   1   6  -1 1.00583 0.40176   9
  -1   6   1 2.42749 0.92348  15
  -1   6   1 2.18486 1.31541  20
   0  -6  -1 87.3320 7.87129   3
   0  -6   1 88.4041 7.86057   3
   0   6  -1 81.3011 7.84309  16
   0   6   1 93.2534 7.78422   4
   0   6   1 85.9840 7.26083  15
   0   6   1 77.7166 7.89797  18
   0   6  -1 83.1562 7.25544  15
   0   6   1 77.5677 8.13516  20
   0   6   1 89.1634 6.77107  10
   0   6   1 91.6063 6.82556   9
   0   6   1 86.0538 6.82291  12
   0   6  -1 86.1187 6.77496   7
   0   6  -1 97.2197 7.76495   4
   0   6  -1 86.6909 6.82108  12
   0   6  -1 74.4087 7.86593  18
   0   6   1 81.7125 7.51928  14
   0   6  -1 86.7067 6.80828  10
   0   6  -1 84.3269 7.51666  14
   0   6  -1 73.7771 8.08041  20
   0   6  -1 94.2921 6.82457   9
   0   6   1 79.7079 7.82502  16
   1  -6   1 0.09701 0.65696  19
   1  -6   1 -0.0605 0.65052   3
  -1   6  -1 0.29390 0.25614  10
  -1   6  -1 0.20544 0.33373   9
  -1   6  -1 0.57373 0.37627  12
   1   6   1 0.61224 0.85574  15
  -1   6  -1 0.85714 0.78231  14
  -1   6  -1 -0.1728 0.93677  18
  -1   6  -1 0.08047 1.08010  20
  -1   6  -1 0.21659 0.87735  16
  -1   6  -1 0.11486 0.72525  15
   1   6   1 -0.0310 0.96837  18
   1   6   1 0.37127 0.34287   9
   1   6   1 -0.0993 0.31073  12
   1   6   1 0.34897 0.73180   4
   1   6   1 -0.5407 0.66966  14
   1   6   1 0.41137 1.19669  20
   1   6   1 0.60225 0.96205  16
  -1   6  -1 0.33361 0.66796   4
   1   6   1 0.29307 0.27801  10
  -1   6  -1 0.30559 0.22997   7
  -2  -6  -1 7.04375 0.59638  11
   2   6   1 6.09114 1.58032   4
  -2   6  -1 6.15003 1.52830   4
   2   6   1 6.06313 0.69712  10
  -2   6  -1 6.01714 1.30486  14
  -2   6  -1 7.91544 0.87373   9
   2   6   1 5.99109 1.53442  16
  -2   6  -1 6.49064 0.72183   7
   2   6   1 6.68022 0.78928  12
   2   6   1 5.34475 0.75452   9
  -2   6  -1 4.74750 1.45373  16
  -2   6  -1 6.26546 0.68257  10
   2   6   1 5.57546 1.76683  18
   2   6   1 4.60147 1.79647  21
  -2   6  -1 6.74774 1.30852  15
  -2   6  -1 7.11029 0.82532  12
  -2   6  -1 6.14510 1.86803  20
   2   6   1 6.90652 2.10260  20
  -2   6  -1 6.11906 1.71159  18
  -3  -6  -1 0.25521 0.14592  11
  -3   6  -1 0.41702 0.28018  10
  -3   6  -1 0.08188 1.01773  20
  -3   6  -1 0.48325 0.37230  12
   3   6   1 0.03096 0.72545   4
   3   6   1 0.39235 0.36668   9
   3   6   1 0.40044 1.24317  20
   3   6   1 -0.3407 0.92303  21
  -3   6  -1 0.55766 0.91158  16
  -3   6  -1 0.79571 0.43358   9
   3   6   1 -0.1996 0.83768  16
   3   6   1 0.29374 0.85157  18
  -3   6  -1 0.12602 0.23751   7
  -3   6  -1 0.15828 0.64849  14
  -3   6  -1 -0.0270 0.67995  15
  -4  -6  -1 49.6788 3.68420  11
   4  -6   1 40.7366 3.70628  11
  -4  -6  -1 52.1768 3.79631   6
  -4   6  -1 45.4594 4.25369  15
   4   6   1 45.8025 4.63056  18
   4   6   1 47.8658 3.80501   9
  -4   6  -1 45.6558 3.78359  12
   4   6   1 46.6359 5.27928  21
   4   6   1 47.7869 5.20971  20
  -4   6  -1 44.6822 3.75763   7
   4   6   1 44.5267 4.61951   4
  -5  -6  -1 0.27148 0.20205   6
   5  -6   1 0.27153 0.21542  11
  -5  -6  -1 0.07387 0.12139  11
   5   6   1 0.16322 0.68822   4
  -5   6  -1 0.09083 0.32045  12
  -5   6  -1 -0.0219 0.56285  15
   5   6   1 0.09439 0.24876   9
  -5   6  -1 0.07761 0.21090   7
   5   6   1 0.61191 1.01762  21
   5   6   1 0.13605 0.98969  20
   6  -6   1 14.9084 1.24011  11
  -6  -6  -1 12.1183 1.22636   6
  -6  -6  -1 16.8882 1.19363  11
   6   6   1 16.1016 2.30521  21
   6   6   1 12.3608 1.25521   9
  -6   6  -1 16.6941 1.61539  15
  -6   6  -1 15.4671 1.25272   7
  -6   7   1 2.45520 0.43875  15
  -5  -7   1 64.0372 4.78646  11
  -5   7   1 63.0398 4.80942   7
   5   7  -1 64.9629 4.84146   9
  -5   7   1 56.6224 5.08058  15
   5   7  -1 57.0421 5.19466   4
   4  -7  -1 0.32807 0.23696  11
  -4  -7   1 0.86149 0.16900  11
   4   7  -1 0.03903 0.69315  18
   4   7  -1 0.83599 0.77513   4
  -4   7   1 1.16867 0.39033  12
   4   7  -1 0.00237 0.27993   9
  -4   7   1 0.49064 0.64791  15
  -4   7   1 0.81467 0.23682   7
   4   7  -1 0.37983 0.86951  20
  -3  -7   1 0.84980 0.17691  11
  -3   7   1 1.35318 0.29944   7
  -3   7   1 1.14185 0.78937  15
  -3   7   1 0.45782 0.99011  20
   3   7  -1 1.10733 0.38199   9
   3   7  -1 0.74892 0.76695   4
   3   7  -1 0.39884 1.03981  20
   3   7  -1 0.36506 0.86394  18
  -3   7   1 1.11183 0.36522  12
  -2  -7   1 3.25047 0.38845  11
   2   7  -1 4.21532 0.54617  12
   2   7  -1 2.98516 1.19923   4
  -2   7   1 3.29124 0.46257   7
  -2   7   1 3.48686 1.34152  18
   2   7  -1 3.71607 1.25087  18
  -2   7   1 4.51335 1.05800  15
  -2   7   1 3.83773 1.53605  20
   2   7  -1 3.53033 1.28641  16
  -2   7   1 3.86838 0.58714  12
  -2   7   1 3.58228 1.15656   4
  -2   7   1 3.65412 1.03319  14
   2   7  -1 3.22693 1.45467  20
   2   7  -1 3.66912 0.57983   9
  -2   7   1 3.43897 0.63550   9
  -1  -7   1 106.339 13.2985   3
  -1   7   1 156.642 11.7031   9
  -1   7   1 151.948 12.5925   4
  -1   7   1 152.872 12.4049  14
   1   7  -1 151.624 11.6860  12
   1   7  -1 150.790 11.7139   9
   1   7  -1 152.596 12.9502  18
   1   7  -1 151.784 12.4685  14
   1   7  -1 152.169 11.6291  10
   1   7  -1 153.884 12.8231  16
   1   7  -1 145.961 13.0635  20
  -1   7   1 149.733 12.1244  15
  -1   7   1 149.636 12.8508  18
  -1   7   1 153.535 13.0521  20
  -1   7   1 153.613 12.7561  16
   1   7  -1 149.287 12.6913   4
  -1   7   1 140.423 11.6979  12
   0   7   1 3.65534 1.62635  20
   0   7  -1 3.57399 1.63491  20
   0   7  -1 5.78789 1.27135  15
   0   7  -1 2.04809 0.52716  12
   0   7  -1 4.69578 0.64144   9
   0   7   1 5.88392 1.25737  15
   0   7  -1 4.05898 1.26136  14
   0   7   1 3.67221 1.43801  16
   0   7   1 2.68720 1.37468  18
   0   7  -1 4.44598 1.57008  18
   0   7   1 4.63862 1.32123  14
   0   7   1 4.99387 1.51394   4
   0   7   1 4.38075 0.63002   9
   0   7   1 3.88445 0.50380  10
   0   7  -1 2.91458 1.25244  16
   0   7  -1 3.08221 1.22999   4
   0   7   1 2.87421 0.59038  12
   0   7  -1 4.07574 0.49961  10
  -1   7  -1 306.213 23.4243   9
  -1   7  -1 289.949 23.3373  10
  -1   7  -1 298.198 24.5458  18
   1   7   1 276.441 23.3384  10
  -1   7  -1 318.626 24.3345   4
   1   7   1 308.488 24.4755   4
   1   7   1 295.204 24.4927  16
   1   7   1 294.824 24.7958  20
  -1   7  -1 292.721 23.4339  12
   1   7   1 319.066 23.4537   9
   1   7   1 298.853 23.4290  12
  -1   7  -1 291.829 24.6872  20
  -1   7  -1 306.582 23.8626  15
  -1   7  -1 302.077 24.1271  14
  -1   7  -1 308.872 24.4985  16
   1   7   1 306.874 24.6860  18
  -1   7  -1 291.287 23.3673   7
  -2  -7  -1 4.48886 0.45624  11
   2   7   1 1.61518 1.31813  20
  -2   7  -1 6.99814 1.48934   4
  -2   7  -1 4.48884 0.67315  12
  -2   7  -1 4.07834 1.03316  15
  -2   7  -1 3.33350 1.31884  18
  -2   7  -1 3.15631 1.38335  20
  -2   7  -1 4.00053 1.27176  16
   2   7   1 6.93482 1.60124   4
   2   7   1 4.24499 1.34113  16
   2   7   1 4.55549 0.58874  12
   2   7   1 5.13046 0.67718   9
  -2   7  -1 5.46544 0.58049   7
   2   7   1 3.36202 1.30513  18
  -2   7  -1 5.87729 0.69928   9
  -2   7  -1 3.48869 1.04133  14
  -3  -7  -1 157.570 11.5383  11
  -3   7  -1 132.044 11.9789  15
  -3   7  -1 151.771 11.6004   7
  -3   7  -1 152.527 12.6620  20
   3   7   1 155.960 12.6178   4
   3   7   1 148.952 12.8499  20
  -3   7  -1 147.957 11.6377  12
   3   7   1 129.418 12.4439  18
  -3   7  -1 152.470 12.0512  14
   3   7   1 150.650 11.6512   9
   4  -7   1 0.33972 0.25044  11
  -4  -7  -1 0.11980 0.11822  11
   4   7   1 0.63137 0.73803  18
  -4   7  -1 -0.1269 0.53828  15
   4   7   1 -0.1090 0.80389  20
   4   7   1 0.18999 0.70290   4
  -4   7  -1 -0.0626 0.43908  12
  -4   7  -1 0.21904 0.19828   7
  -5  -7  -1 1.37040 0.18419  11
  -5   7  -1 1.46411 0.58977  15
  -5   7  -1 1.10732 0.29165   7
   5   7   1 1.16710 0.77450  20
  -6   7  -1 4.63849 0.63852  15
   4   8  -1 7.42842 1.15668   4
   4   8  -1 8.62697 0.75644   9
  -4   8   1 8.53858 1.03446  15
  -3  -8   1 1.22981 0.17681  11
   3   8  -1 0.36740 0.62063  18
   3   8  -1 0.78125 0.30595   9
   3   8  -1 0.95880 0.78435  20
  -3   8   1 0.99107 0.27440  12
   3   8  -1 0.88041 0.69712   4
  -3   8   1 0.70266 0.58452  15
   2   8  -1 56.6612 5.51403  18
   2   8  -1 63.3846 4.79436   9
   2   8  -1 61.6472 5.65470  20
  -2   8   1 56.1498 4.72833   9
  -2   8   1 59.7353 4.77163  12
  -2   8   1 60.4395 5.62357  20
   2   8  -1 59.8129 5.63475   4
  -2   8   1 60.1193 5.06550  15
   1   8  -1 0.36643 0.32485   9
   1   8  -1 0.48188 0.96383  20
  -1   8   1 -0.0299 0.31170  12
  -1   8   1 -0.0670 0.45723   9
  -1   8   1 0.51307 0.90299  18
   1   8  -1 0.29598 0.72047   4
   1   8  -1 0.09001 0.77419  16
   1   8  -1 0.56071 0.82836  18
  -1   8   1 0.48386 0.75578   4
  -1   8   1 0.21617 0.87984  20
  -1   8   1 0.04324 0.68010  15
   1   8  -1 0.46665 0.28246  12
   0   8   1 4.13846 0.55555  12
   0   8  -1 3.89278 0.55299   9
   0   8   1 4.02029 1.29640  18
   0   8  -1 4.75550 0.57379  12
   0   8  -1 4.35086 1.31672  16
   0   8   1 5.32204 1.54599  20
   0   8   1 3.14412 0.54501   9
   0   8   1 2.74461 1.07371   4
   0   8  -1 4.19206 1.42676  20
   0   8  -1 3.01554 1.06501   4
   0   8  -1 4.66699 1.30641  18
   1   8   1 0.28015 0.28371  12
   1   8   1 0.33165 0.31686   9
   1   8   1 0.45972 1.01527  20
  -1   8  -1 0.24336 0.66626   4
  -1   8  -1 0.15115 0.29532  12
   1   8   1 -0.0324 0.77541  18
  -1   8  -1 0.38438 0.88513  18
  -1   8  -1 -0.2937 0.47141   9
  -1   8  -1 0.45504 0.70614  15
   1   8   1 0.16911 0.70900   4
  -1   8  -1 0.37895 0.87571  20
  -2  -8  -1 62.6704 5.47908  11
  -2   8  -1 70.2755 5.53594   9
   2   8   1 66.9347 6.47754  20
  -2   8  -1 82.9200 5.65656  12
   2   8   1 61.9880 6.24416  18
   2   8   1 75.9017 6.45632   4
  -2   8  -1 66.5779 6.39802  20
  -2   8  -1 65.1557 5.86076  15
   2   8   1 81.4079 5.64595   9
   3   8   1 3.29478 1.06448  20
  -3   8  -1 3.91499 0.49279  12
   3   8   1 2.28265 0.85224  18
   3   8   1 3.92338 0.49609   9
  -3   8  -1 2.88560 0.77951  15
   3   8   1 4.98867 1.17337   4
  -4   8  -1 104.428 8.59260  15
   4   8   1 101.210 8.77569   4
   4   8   1 118.363 8.43641   9
  -2   9   1 0.86411 0.18545  12
   2   9  -1 0.86337 0.28005   9
  -1   9   1 12.3489 1.00765  12
   1   9  -1 13.5442 1.06486   9
  -1   9   1 9.58331 1.44491  20
   1   9  -1 9.19061 1.48102  20
   1   9  -1 14.2592 1.57777   4
   0   9   1 0.11752 0.22726   9
   0   9  -1 0.21070 0.54866  20
   0   9   1 0.06569 0.53692  20
   0   9  -1 0.17324 0.21636   9
   0   9   1 0.05722 0.18837  12
  -1   9  -1 20.7174 1.56095  12
   1   9   1 16.3837 2.00281  20
  -1   9  -1 16.5876 1.94079  20
   1   9   1 23.1463 1.61230   9
   2   9   1 2.05201 0.32174   9
  -9   0   2 -0.0229 0.09966  13
   8   0  -2 83.4279 7.07948  13
   8   0  -2 107.301 7.13851   6
  -8   0   2 75.5531 7.12136  15
  -7   0   2 13.6310 14.0342   1
  -6   0   2 773.934 73.5941   1
   6   0  -2 928.424 69.8331  13
  -6   0   2 890.124 69.6074   6
  -6   0   2 950.920 69.6412  13
  -6   0   2 910.037 70.6733  17
   6   0  -2 879.566 69.7509   6
   6   0  -2 879.044 72.1376  17
   6   0  -2 933.039 69.5822  11
   5   0  -2 0.99382 0.54225  13
   5   0  -2 -0.3080 0.86180  19
   5   0  -2 0.36100 1.01333  17
  -5   0   2 -0.0166 0.44222  17
  -5   0   2 1.19037 0.28883  13
   5   0  -2 0.15886 0.20347  11
  -5   0   2 -3.1429 5.92836   1
  -5   0   2 -0.0824 0.14909   6
  -5   0   2 0.07412 0.59178   5
  -5   0   2 -0.1026 0.11543  11
   5   0  -2 0.12600 0.29951   6
  -4   0   2 243.418 20.7856   5
   4   0  -2 239.629 20.7360   3
   4   0  -2 247.303 19.9972  11
  -4   0   2 262.433 22.4119   1
  -4   0   2 283.850 20.7235  17
   4   0  -2 279.439 21.1459  19
   4   0  -2 286.976 21.5632  17
  -4   0   2 227.041 19.9927  11
  -3   0   2 -0.5155 3.14199   1
  -3   0   2 -0.0150 0.41292  17
   3   0  -2 0.45421 0.74711  19
   3   0  -2 0.36324 0.82839  17
   3   0  -2 -0.0297 0.41418   3
  -3   0   2 0.19690 0.38790   5
   2   0  -2 1.09751 0.75744  17
  -2   0   2 -0.6002 2.04771   1
  -2   0   2 1.19297 0.45239  17
   2   0  -2 1.54216 0.52832   3
  -2   0   2 3.02517 0.65828   5
   2   0  -2 0.16542 0.57696  19
  -1   0   2 0.47388 0.30055  17
   1   0  -2 0.08419 0.12454   8
   1   0  -2 0.01084 0.23902   3
   1   0  -2 0.12085 0.28258  17
  -1   0   2 0.53613 0.26574   5
  -1   0   2 -0.3057 1.26638   1
   1   0  -2 -0.1262 0.26251  19
   0   0  -2 598.767 46.5360   1
   1   0   2 0.10062 0.22613   5
   1   0   2 0.05139 0.44341  17
  -1   0  -2 0.05027 0.20388   5
  -1   0  -2 -0.2848 1.07136   1
  -1   0  -2 0.10729 0.18082  17
  -2   0  -2 6464.01 501.243   1
  -3   0  -2 -0.0321 0.35460   5
  -3   0  -2 1.63146 2.79710   1
   3   0   2 -0.2079 0.66815  19
   3   0   2 0.25809 0.44616   5
  -3   0  -2 0.43370 0.43713  17
   3   0   2 -0.2990 0.74583  17
  -4   0  -2 1069.84 92.2362  11
  -4   0  -2 1251.49 94.7864   1
   4   0   2 1264.01 93.3102  19
  -5   0  -2 0.05328 0.15430   6
  -5   0  -2 0.53766 0.56851  17
   5   0   2 -0.2619 0.46015  13
  -5   0  -2 5.63705 5.41090   1
   5   0   2 -0.3715 0.96730  17
   5   0   2 0.02385 0.20034  11
   5   0   2 0.06472 0.29320   6
  -5   0  -2 -0.0236 0.20184  13
   6   0   2 29.7913 4.63568  17
   6   0   2 33.2285 2.83847  13
  -6   0  -2 32.0276 3.51665  17
  -6   0  -2 29.7324 2.54192   6
  -6   0  -2 23.8122 8.31131   1
   6   0   2 29.6672 2.70797   6
  -6   0  -2 32.4353 2.58315  13
  -7   0  -2 -4.1417 12.8813   1
   7   0   2 0.37199 0.48118  13
   7   0   2 -0.1442 0.28531  11
  -7   0  -2 -0.4598 0.61269  17
  -7   0  -2 -0.0077 0.22847  13
  -7   0  -2 0.08543 0.16662   6
   7   0   2 0.03370 0.30483   6
  -7   0  -2 0.05535 0.46715  15
   7   0   2 -0.5390 1.21101  17
   8   0   2 225.146 15.6089   6
   8   0   2 187.387 15.4697  13
  -8   0  -2 178.403 15.5197  15
  -8   0  -2 198.829 15.3401   7
   9   0   2 0.00401 0.44477  21
  -9   0  -2 -0.0151 0.10325  13
  -9  -1   2 15.9157 1.39579  13
  -9   1   2 17.6966 1.38542  13
   9   1  -2 18.8848 1.85794  21
  -8  -1   2 6.25457 0.97719  15
  -8  -1   2 7.77606 0.81069  13
  -8  -1   2 9.85592 0.77466   6
   8  -1  -2 7.92289 1.05116  13
  -8   1   2 8.91160 0.77725   7
  -8   1   2 7.27726 1.04574  15
  -8   1   2 8.71896 0.96629  13
   8   1  -2 10.4588 0.88740   6
   8   1  -2 8.34256 0.96604  13
   7  -1  -2 8.40748 1.13040  13
   7  -1  -2 7.64429 0.96900   6
   7  -1  -2 6.26397 2.69748  17
  -7  -1   2 6.36547 2.17773  17
  -7  -1   2 8.53398 0.83292  13
   7  -1  -2 8.44208 0.78042  11
  -7  -1   2 7.45412 0.77363   6
  -7   1   2 8.45156 1.65477  17
  -7   1   2 6.37064 0.70560   6
   7   1  -2 8.93388 1.09925  13
   7   1  -2 7.86901 0.92982   6
  -7   1   2 9.29109 1.23369  15
  -7   1   2 9.21010 0.82250  13
  -7   1   2 20.9943 10.0378   1
  -6  -1   2 10.4380 0.96203  13
   6  -1  -2 8.40961 0.87837  11
  -6  -1   2 8.81654 0.77511  11
   6  -1  -2 9.50010 2.86655  17
   6  -1  -2 9.51718 2.32305  19
  -6  -1   2 10.2430 1.81587  17
   6  -1  -2 7.84303 1.06006   6
  -6  -1   2 15.7314 15.6149   1
  -6  -1   2 8.94598 0.89401   6
   6  -1  -2 6.63766 1.11808  13
  -6   1   2 11.0543 1.69752  17
   6   1  -2 11.5785 1.26892  13
  -6   1   2 11.1057 7.58140   1
  -6   1   2 9.01955 0.85965   6
  -6   1   2 9.86736 0.92297  13
   6   1  -2 8.66321 1.05867   6
   6   1  -2 12.4907 3.06274  17
  -5  -1   2 1.62658 0.31742   6
  -5  -1   2 1.60004 0.83372  17
  -5  -1   2 1.58885 0.90828   5
   5  -1  -2 2.64992 1.40174  17
   5  -1  -2 1.49500 0.30652  11
  -5  -1   2 2.04048 0.24005  11
   5  -1  -2 1.93221 0.46682   6
   5  -1  -2 2.10396 1.27275  19
   5  -1  -2 -0.0558 0.64972  13
  -5  -1   2 11.4330 9.23679   1
  -5  -1   2 1.38052 0.35885  13
  -5   1   2 1.63594 0.75673  17
   5   1  -2 1.31865 1.33629  17
   5   1  -2 1.49736 1.31958  19
   5   1  -2 1.19489 0.54818  13
   5   1  -2 1.27339 0.40792   6
  -5   1   2 1.63003 0.33896  13
  -5   1   2 5.89509 4.83645   1
  -5   1   2 2.19544 0.32066   6
  -4  -1   2 -1.2451 5.55819   1
   4  -1  -2 1.84656 0.72878   3
   4  -1  -2 1.94349 0.29321  11
   4  -1  -2 1.88724 1.12375  17
  -4  -1   2 1.56971 0.67225  17
  -4  -1   2 1.52603 0.82954   5
   4  -1  -2 2.73172 1.05762  19
  -4  -1   2 1.82687 0.22675  11
   4   1  -2 1.52356 1.07823  17
  -4   1   2 1.68979 3.38422   1
   4   1  -2 2.47446 1.27503  19
  -4   1   2 2.21273 0.69289  17
   4   1  -2 1.31980 0.30472  11
  -4   1   2 1.92602 0.61860   5
  -3  -1   2 53.8220 8.02071   1
   3  -1  -2 49.9155 5.11547   3
   3  -1  -2 67.1087 5.36728  19
   3  -1  -2 62.9805 5.75678  17
  -3  -1   2 53.5883 5.48357   5
   3   1  -2 69.7604 5.83915  17
   3   1  -2 69.3424 5.74535  19
  -3   1   2 54.6981 5.01672   5
  -3   1   2 68.5232 5.19985  17
  -3   1   2 46.2296 6.20735   1
   2  -1  -2 54.3598 5.46390  17
  -2  -1   2 75.0854 5.64481   5
   2  -1  -2 50.8375 5.17967  19
  -2  -1   2 76.7754 7.56276   1
   2  -1  -2 70.3020 5.23194   3
  -2  -1   2 53.3699 5.20707  17
  -2   1   2 53.7373 5.13927  17
  -2   1   2 75.4975 6.27081   1
   2   1  -2 51.8132 5.47178  17
   2   1  -2 73.3700 5.03398   8
   2   1  -2 76.2945 5.48795   3
   1  -1  -2 176.111 15.7857   3
   1  -1  -2 213.970 15.8957  17
   1  -1  -2 201.296 15.7862  19
  -1  -1   2 215.212 15.8374  17
   1   1  -2 215.176 16.0394  19
   1   1  -2 206.712 15.6956   8
   1   1  -2 192.410 15.9192   3
  -1   1   2 191.672 16.1178   1
   0  -1  -2 2.67032 0.47484   5
   0   1   2 2.53091 0.48882   5
   0   1   2 2.08571 1.07309   1
   0   1   2 3.95634 0.39412   8
   0   1  -2 4.42271 0.36595   8
   1  -1   2 82.0698 7.13023  17
  -1  -1  -2 98.0974 7.33110   5
   1  -1   2 88.8938 6.91920   3
   1  -1   2 95.4487 7.09949   5
  -1  -1  -2 85.1821 7.05714  17
   1   1   2 82.1373 7.20307  17
  -1   1  -2 88.5218 6.88905   8
  -1   1  -2 88.4346 7.27156   1
   1   1   2 93.6685 7.35200   5
  -1   1  -2 80.7169 6.93821  17
  -2  -1  -2 19.3111 2.16806   5
   2  -1   2 16.2544 1.73916   3
   2  -1   2 26.1428 1.98472  19
  -2  -1  -2 21.6054 3.55255   1
   2  -1   2 27.6588 2.42765  17
   2  -1   2 18.4624 1.91467   5
  -2   1  -2 15.5291 2.55352   1
   2   1   2 26.7474 2.50182  17
   2   1   2 17.5314 2.23962   5
  -2   1  -2 17.7241 1.87931   5
   3  -1   2 68.1101 6.03756   5
   3  -1   2 72.8852 6.43098  17
  -3  -1  -2 74.8946 5.98108  17
   3  -1   2 64.8026 5.74197   3
  -3  -1  -2 63.5305 6.18891   5
  -3   1  -2 72.3345 5.95007  17
  -3   1  -2 63.6600 7.04448   1
   3   1   2 77.6998 6.58718  17
  -3   1  -2 65.4269 5.90210   5
  -4  -1  -2 13.9303 1.22196  11
   4  -1   2 15.1060 2.55090  17
  -4  -1  -2 16.3437 2.23539   5
   4  -1   2 15.0702 2.12256  19
   4  -1   2 14.8150 1.27340  11
  -4  -1  -2 16.4660 1.95558  17
  -4  -1  -2 18.0440 5.83428   1
  -4   1  -2 14.9661 2.09807   5
  -4   1  -2 21.4545 4.16597   1
  -4   1  -2 15.9707 1.30168   8
   4   1   2 14.0520 1.26851  11
  -4   1  -2 16.2307 1.82396  17
   4   1   2 14.3508 2.58619  17
  -5  -1  -2 79.5898 6.02520  13
  -5  -1  -2 72.5371 12.2535   1
   5  -1   2 82.3586 8.42138  17
   5  -1   2 81.1299 7.17568  19
  -5  -1  -2 81.5305 7.56036   5
   5  -1   2 57.8209 6.17875  13
  -5  -1  -2 72.7166 5.99579   6
   5  -1   2 70.9856 6.10758   6
   5  -1   2 78.7419 5.97289  11
  -5  -1  -2 76.4093 6.89435  17
  -5  -1  -2 75.4967 5.90931  11
   5   1   2 77.6317 6.00938  11
  -5   1  -2 72.8001 5.96941   6
   5   1   2 69.6401 6.09375   6
  -5   1  -2 76.1167 10.2873   1
  -5   1  -2 82.0686 6.78210  17
   5   1   2 80.4714 7.95475  17
  -5   1  -2 79.5773 6.00155  13
  -6  -1  -2 -16.525 12.6944   1
  -6  -1  -2 0.63605 0.72693  17
  -6  -1  -2 0.18556 0.13543  11
   6  -1   2 -0.0766 0.57796  13
  -6  -1  -2 0.22481 0.19847   6
   6  -1   2 0.65886 0.27796  11
   6  -1   2 -0.0329 0.33655   6
   6  -1   2 0.40689 1.30349  17
  -6  -1  -2 0.39513 0.27699  13
   6   1   2 0.00582 0.32036   6
   6   1   2 -0.0511 0.32936  11
   6   1   2 0.09967 0.48565  13
  -6   1  -2 0.30516 0.25229  13
  -6   1  -2 4.88909 6.32778   1
  -6   1  -2 0.39273 0.57034  17
  -6   1  -2 0.12500 0.18082   6
   6   1   2 0.99720 1.37148  17
   7  -1   2 0.66569 0.61866  13
  -7  -1  -2 1.80485 0.38752  13
   7  -1   2 1.63263 0.49675   6
   7  -1   2 1.00142 1.87477  17
  -7  -1  -2 1.51665 0.31447   6
   7   1   2 2.40207 0.51480   6
   7   1   2 1.80043 0.58647  13
  -7   1  -2 -3.5877 8.99404   1
  -7   1  -2 2.60854 0.44049  13
  -7   1  -2 2.23070 0.72084  15
  -7   1  -2 1.64825 0.93253  17
   8  -1   2 5.43525 0.95318   6
   8  -1   2 4.00943 0.74765  13
  -8  -1  -2 5.24816 0.57909  13
  -8  -1  -2 4.42617 0.54047   7
  -8  -1  -2 5.61878 0.51002   6
   8   1   2 4.73010 0.71690  13
   8   1   2 6.43302 0.64880   6
  -8   1  -2 5.61987 0.53405   7
  -8   1  -2 4.14759 0.74984  15
  -9  -1  -2 5.21708 0.47503  13
   8  -2  -2 13.8426 1.14558  11
   8  -2  -2 15.8873 1.28031   6
  -8  -2   2 11.2600 1.10809   7
  -8  -2   2 11.4636 1.15657  13
  -8  -2   2 15.7458 1.14612   6
  -8  -2   2 7.65308 1.41791  15
  -8   2   2 14.2741 1.14470   7
   8   2  -2 14.8310 1.31255  13
  -8   2   2 12.7868 1.42509  15
  -8   2   2 14.0408 1.14333  13
  -7  -2   2 -0.3249 0.70098  17
   7  -2  -2 0.13856 0.23613  11
  -7  -2   2 -0.1679 0.22236  13
   7  -2  -2 0.30884 0.34062   6
  -7  -2   2 0.10843 0.18277   6
   7   2  -2 0.34969 0.43034  13
  -7   2   2 5.25463 9.65027   1
   7   2  -2 -0.0204 0.26907   6
  -7   2   2 -0.1119 0.53933  15
  -7   2   2 0.07589 0.19499  13
   6  -2  -2 247.638 18.9080   6
   6  -2  -2 249.246 18.7271  11
   6  -2  -2 238.327 24.6452  17
   6  -2  -2 212.108 20.0466  19
  -6  -2   2 247.593 18.7646   6
  -6  -2   2 253.810 18.7904  13
  -6  -2   2 236.126 20.0547  17
  -6  -2   2 242.248 18.6574  11
  -6   2   2 223.977 22.7109   1
  -6   2   2 245.446 18.7408  13
   6   2  -2 244.355 18.9340  13
   6   2  -2 237.136 18.8291   6
  -6   2   2 222.064 19.3013  17
   6   2  -2 245.857 21.4284  17
  -6   2   2 240.593 19.0856  15
   6   2  -2 242.495 18.7300   9
  -5  -2   2 11.0936 1.04986   6
   5  -2  -2 12.0172 1.81633   3
  -5  -2   2 11.8159 1.86786  17
   5  -2  -2 12.1062 2.89303  17
  -5  -2   2 12.2820 2.34580   5
  -5  -2   2 11.9116 0.95851  11
   5  -2  -2 11.4221 1.02712  11
  -5  -2   2 10.0478 1.09233  13
   5  -2  -2 12.4150 2.19828  19
   5  -2  -2 11.0983 1.19299   6
   5   2  -2 9.07694 1.86699  18
   5   2  -2 12.4394 2.74996  17
  -5   2   2 11.7254 1.04373  13
  -5   2   2 11.6745 1.54581  17
  -5   2   2 9.85789 4.64645   1
   5   2  -2 11.3223 1.16170   6
   5   2  -2 11.4806 1.30155  13
  -4  -2   2 51.0010 5.37960   5
   4  -2  -2 50.4555 5.31419  17
  -4  -2   2 48.7306 4.58188  17
  -4  -2   2 41.0937 3.80261   6
  -4  -2   2 46.3627 3.75019  11
   4  -2  -2 48.7288 3.77603  11
   4  -2  -2 45.4515 4.37171   3
   4  -2  -2 50.8736 5.18186  19
   4   2  -2 52.4343 5.29344  17
  -4   2   2 52.0864 4.27996  17
  -4   2   2 38.4769 6.03752   1
  -4   2   2 46.9247 3.79342  13
  -3  -2   2 54.7660 5.32183   5
   3  -2  -2 56.6608 5.24937  17
   3  -2  -2 51.3081 4.15810  11
  -3  -2   2 49.4780 4.15517  11
   3  -2  -2 55.2939 4.75312  19
   3  -2  -2 51.0706 4.62684   3
  -3  -2   2 51.6732 4.76742  17
  -3  -2   2 48.6313 11.4669   1
  -3   2   2 57.5644 5.99707   1
   3   2  -2 52.1504 5.18149  17
  -3   2   2 49.1148 10.6782   1
  -3   2   2 55.7285 4.51705  17
   2  -2  -2 22.6601 2.15625   3
   2  -2  -2 23.2658 2.20315  19
  -2  -2   2 23.5383 2.24568  17
  -2  -2   2 21.8198 2.60274   5
   2  -2  -2 23.9900 2.49215  17
  -2   2   2 17.8752 4.25314   1
   2   2  -2 21.7983 1.98261   8
  -2   2   2 24.5423 3.36033   1
   2   2  -2 23.9491 2.53889  17
  -2   2   2 21.7073 1.99878  17
   1   2  -2 800.189 61.2805   1
  -1   2   2 773.082 61.0589   1
  -1   2   2 775.633 61.0571   1
   0   2   2 870.265 67.7148   1
   1  -2   2 1101.67 91.2741  17
  -1   2  -2 1206.70 91.0913   1
  -1   2  -2 1212.21 91.0413   1
  -2   2  -2 1641.67 127.733   1
   3  -2   2 208.327 16.6786   3
  -3  -2  -2 203.956 16.3873  11
  -3  -2  -2 212.114 17.0135  17
   3  -2   2 215.608 17.4780  17
   3  -2   2 209.896 16.9662  19
  -3  -2  -2 215.285 17.6405   5
  -3  -2  -2 166.864 20.9391   1
  -3   2  -2 219.399 16.4582   8
   3   2   2 211.689 17.4611  17
  -3   2  -2 226.358 17.6778   1
  -3   2  -2 209.905 16.6753  17
  -4  -2  -2 340.655 27.6396  17
   4  -2   2 357.965 28.3992  17
  -4  -2  -2 300.238 31.5540   1
   4  -2   2 332.212 26.7932  11
  -4  -2  -2 336.442 26.7764  11
   4  -2   2 367.190 27.6139  19
  -4  -2  -2 339.368 28.2441   5
  -4  -2  -2 312.380 26.8307   6
   4   2   2 342.848 26.9571  13
  -4   2  -2 356.947 26.8205  13
  -4   2  -2 378.783 28.7418   1
  -4   2  -2 348.801 27.2309  17
   4   2   2 364.292 28.3856  17
   5  -2   2 68.0392 5.32343   6
   5  -2   2 63.6205 6.16513  19
  -5  -2  -2 68.7654 5.09667  11
  -5  -2  -2 65.0713 6.16490  17
  -5  -2  -2 69.2625 5.19742   6
   5  -2   2 65.6582 7.14708  17
  -5  -2  -2 56.0330 5.19040  13
   5  -2   2 69.7841 5.15314  11
   5   2   2 69.6456 5.37081  13
  -5   2  -2 77.5719 8.94152   1
  -5   2  -2 68.9902 5.16703  13
   5   2   2 66.0831 5.27521   6
  -5   2  -2 62.9119 5.47310  15
   5   2   2 52.1764 5.14664   9
  -5   2  -2 62.7450 5.65063  17
   5   2   2 63.6165 6.90447  17
  -6  -2  -2 1.23035 0.31238   6
   6  -2   2 1.38060 0.47478   6
  -6  -2  -2 1.34536 0.21400  11
   6  -2   2 0.97035 0.32511  11
  -6  -2  -2 1.35036 0.41080  13
   6  -2   2 2.08300 3.53030  17
  -6  -2  -2 2.23818 1.10708  17
   6   2   2 1.26003 0.43607   6
  -6   2  -2 2.28036 0.40975  13
  -6   2  -2 1.57565 5.48461   1
  -6   2  -2 1.34435 0.67550  17
   6   2   2 2.52496 0.64962  13
   6   2   2 2.26173 1.75314  17
  -6   2  -2 1.94910 0.77749  15
  -7  -2  -2 5.85936 0.59660   6
   7  -2   2 5.08680 0.75669   6
  -7  -2  -2 5.11004 0.63557  13
   7  -2   2 5.57652 0.59922  11
  -7   2  -2 4.20116 0.94852  15
  -7   2  -2 4.67960 0.58739  13
  -7   2  -2 4.86286 0.57339   7
   7   2   2 4.65508 0.81082  13
   7   2   2 5.63214 0.70329   6
  -8  -2  -2 31.4166 2.47190   6
   8  -2   2 32.5849 2.59604   6
  -8  -2  -2 25.4266 2.48705  13
   8  -2   2 32.0986 2.47704  11
   8   2   2 31.8083 2.60014  13
  -8   2  -2 32.4376 2.43426  10
  -8   2  -2 31.9897 2.47704  13
   8   2   2 32.9699 3.44043  21
  -8   2  -2 30.3059 2.47416   7
  -8   2  -2 27.6656 2.65639  15
   8  -3  -2 2.19653 0.38207   6
   8  -3  -2 1.63404 0.34374  11
  -8  -3   2 2.35765 0.28924   6
  -8   3   2 1.51372 0.49327  15
  -8   3   2 1.81458 0.27068   7
   8   3  -2 1.72296 0.38576  13
   8   3  -2 1.12831 0.84913  21
   7  -3  -2 62.4766 4.95492  11
   7  -3  -2 60.2033 5.09454   6
  -7  -3   2 63.4574 4.98571   6
  -7  -3   2 58.4206 4.87884  11
  -7  -3   2 61.7222 5.00564  13
  -7   3   2 65.2551 5.33622  15
  -7   3   2 63.6684 4.93721  13
   7   3  -2 64.3805 5.11765  13
  -7   3   2 59.5358 4.95810   7
  -7   3   2 62.3968 4.92597  10
   7   3  -2 68.4960 6.34399  21
   6  -3  -2 6.99325 2.94392  17
   6  -3  -2 11.0695 1.11275   6
   6  -3  -2 11.1293 0.90517  11
  -6  -3   2 6.27088 1.76804  17
  -6  -3   2 8.67608 0.77936  11
  -6  -3   2 12.5899 0.94413   6
  -6   3   2 6.20070 1.27342  15
  -6   3   2 19.1256 5.54703   1
   6   3  -2 4.86038 2.03907  17
   6   3  -2 8.90559 1.14706  13
   6   3  -2 6.61459 1.84190  20
  -6   3   2 7.48527 0.84509  13
  -6   3   2 9.61818 0.82121  10
   6   3  -2 9.86888 1.14016   9
  -5  -3   2 4.55325 0.56083   6
   5  -3  -2 4.27012 0.52530  11
   5  -3  -2 5.24343 0.76422   6
  -5  -3   2 4.09751 1.31299  17
   5  -3  -2 3.41748 1.96448  17
   5  -3  -2 4.12255 1.49527  19
  -5  -3   2 4.71965 0.44652  11
   5   3  -2 3.22472 1.20433  18
  -5   3   2 4.65850 0.52463  13
   5   3  -2 4.38728 0.62534   6
   5   3  -2 5.44265 0.60645   9
   5   3  -2 3.53421 0.68709  13
  -5   3   2 -3.1480 3.82727   1
  -5   3   2 4.34824 0.99071  15
   5   3  -2 3.37661 1.55495  17
  -4  -3   2 0.34334 0.14190  11
   4  -3  -2 0.21291 0.71701  19
  -4  -3   2 1.10555 0.26804   6
   4  -3  -2 0.70476 0.58206   3
   4  -3  -2 0.21141 1.02151  17
  -4  -3   2 0.31931 0.57580  17
  -4  -3   2 0.73607 0.83176   5
   4  -3  -2 0.73615 0.38990   6
   4  -3  -2 0.36870 0.20063  11
  -4   3   2 0.45579 0.34286  12
  -4   3   2 0.94710 2.67918   1
  -4   3   2 0.31058 0.20071  13
   4   3  -2 0.82707 0.94805  17
   4   3  -2 0.38314 0.41854  13
   4   3  -2 -1.0292 1.14061  18
  -4   3   2 0.29819 0.54189  15
   4   3  -2 0.62217 0.66941   4
   4   3  -2 0.37317 0.29281   9
   3  -3  -2 503.408 37.9521  17
  -3  -3   2 499.047 38.4623   5
  -3  -3   2 489.933 37.4301  17
   3  -3  -2 353.984 36.6578  11
   3  -3  -2 473.731 37.2584   3
  -3  -3   2 470.320 36.6705  11
   3  -3  -2 499.558 37.3049  19
  -3   3   2 485.993 38.5943   1
  -3   3   2 494.833 37.8087   1
   3   3  -2 472.709 37.4885  17
  -2  -3   2 125.580 10.6622  17
  -2  -3   2 134.565 11.4366   5
   2  -3  -2 117.749 10.5104  19
   2  -3  -2 129.798 10.6118   3
   2   3  -2 142.287 13.1702   1
   2   3  -2 134.527 10.4023   8
  -2   3   2 137.240 11.2453   1
  -2   3   2 128.990 10.2462   8
  -2   3   2 138.613 10.9737   1
  -1  -3   2 551.736 42.4363  17
   1  -3  -2 519.975 42.4595  17
  -1   3   2 531.574 42.3476   1
   1   3  -2 563.634 42.3055   8
  -1   3   2 554.137 42.2440   8
  -1   3   2 541.428 42.3586   1
   0  -3  -2 22.9077 2.50536   5
   0  -3  -2 26.2918 2.18800  17
   0  -3   2 23.8793 2.65759   5
   0   3   2 22.8811 2.65869   1
   0   3  -2 25.1870 2.12241   8
   0   3   2 25.6233 2.13418   8
  -1  -3  -2 38.7506 3.28875  17
  -1  -3  -2 36.6031 3.77668   5
   1  -3   2 37.6613 3.50374   5
   1   3   2 35.1137 3.13403   8
   1   3   2 39.4864 5.00319   1
  -1   3  -2 37.1008 3.06884   8
  -2  -3  -2 104.312 9.22584   5
  -2  -3  -2 108.988 8.59927  17
   2  -3   2 102.054 8.32718   3
   2  -3   2 83.9982 8.62049  17
   2   3   2 127.833 12.1630   1
   2   3   2 105.305 8.50854  17
  -2   3  -2 103.017 8.66513   1
  -2   3  -2 110.082 8.18016   8
  -3  -3  -2 94.9333 7.60399  11
   3  -3   2 109.098 8.87596  17
  -3  -3  -2 113.897 8.45895  17
   3  -3   2 107.322 8.12820  19
  -3  -3  -2 94.5964 9.40955   5
   3  -3   2 75.2815 7.59871  11
  -3   3  -2 92.5333 10.2636   1
  -3   3  -2 98.2290 7.71152   8
   3   3   2 105.356 8.55022  17
  -3   3  -2 84.8328 8.64698   1
   4  -3   2 13.1740 1.37129   6
   4  -3   2 13.7556 1.12757  11
   4  -3   2 9.71009 1.81950  19
  -4  -3  -2 13.2467 1.08273  11
   4  -3   2 10.9357 2.51592  17
  -4  -3  -2 11.3690 1.86397  17
  -4  -3  -2 17.4780 2.63972   5
  -4  -3  -2 15.3814 1.20228   6
   4   3   2 12.5385 1.33219  13
   4   3   2 13.8953 1.93910   4
  -4   3  -2 12.5914 1.11993  13
  -4   3  -2 12.1462 1.56980  15
  -4   3  -2 14.0964 9.60770   1
  -4   3  -2 20.4067 3.55643   1
   4   3   2 10.4823 1.18033   9
   4   3   2 13.4374 2.32697  17
   5  -3   2 207.207 15.5820  11
  -5  -3  -2 201.399 15.9506  13
   5  -3   2 195.514 15.7586   6
  -5  -3  -2 199.050 16.7806  17
   5  -3   2 183.678 17.8246  17
  -5  -3  -2 197.508 15.6267   6
  -5  -3  -2 187.928 15.5285  11
   5   3   2 186.739 15.6424   6
   5   3   2 204.047 17.2716  17
  -5   3  -2 214.918 16.0227  15
   5   3   2 210.894 15.7747  13
  -5   3  -2 194.173 15.5954   7
  -5   3  -2 208.603 15.5809  13
  -5   3  -2 207.757 18.0396   1
  -6  -3  -2 9.31494 2.19222  17
   6  -3   2 5.26794 3.09856  17
   6  -3   2 15.2824 1.35756   6
  -6  -3  -2 12.0499 1.02688  11
   6  -3   2 12.7786 1.13016  11
  -6  -3  -2 14.1757 1.16578   6
  -6   3  -2 13.1333 5.27952   1
   6   3   2 13.0119 1.22236   6
  -6   3  -2 11.1909 1.08392  13
   6   3   2 11.9056 1.36940  13
  -6   3  -2 10.6964 1.57731  15
   6   3   2 9.40763 2.54692  17
  -6   3  -2 12.4932 1.13187   7
   7  -3   2 24.4304 1.88382  11
  -7  -3  -2 21.3063 1.78338  11
   7  -3   2 24.4685 2.03623   6
  -7  -3  -2 19.0263 1.90451  13
  -7  -3  -2 21.4163 1.87790   6
   7   3   2 23.8384 2.04784  13
   7   3   2 22.7642 3.11797  21
   7   3   2 23.1000 3.42495  20
  -7   3  -2 23.9472 1.81954  10
  -7   3  -2 20.6064 2.21486  15
  -7   3  -2 23.2100 1.84949  13
  -7   3  -2 22.6763 1.88201   7
   8  -3   2 0.64988 0.23489  11
  -8  -3  -2 0.44556 0.15429   6
  -8  -3  -2 0.79241 0.27479  13
   8  -3   2 0.64322 0.26496   6
   8   3   2 0.59483 0.76390  21
   8   3   2 0.68229 0.29909  13
  -8   3  -2 0.21203 0.42825  15
  -8   3  -2 0.70921 0.18813   7
   8  -4  -2 9.23226 0.93550   6
  -8  -4   2 12.1023 0.87692   6
  -8   4   2 11.8286 0.87389   7
   8   4  -2 10.1203 0.88587  13
  -8   4   2 9.04116 1.04794  15
   8   4  -2 7.10853 1.45644  21
   7  -4  -2 -0.0592 0.20043  11
  -7  -4   2 0.13003 0.26280   6
  -7  -4   2 -0.0973 0.14865  11
   7  -4  -2 -0.0218 0.26167   6
   7   4  -2 -0.1383 0.88564  21
  -7   4   2 0.26604 0.57843  15
  -7   4   2 0.34616 0.19458   7
   7   4  -2 -0.0591 0.36767  13
  -6  -4   2 99.7680 7.68622  11
   6  -4  -2 101.485 7.74672  11
   6  -4  -2 100.988 7.90042   6
  -6  -4   2 103.162 7.79244   6
   6   4  -2 96.0241 9.22259  21
   6   4  -2 95.0668 7.87260  13
  -6   4   2 95.4054 7.69453  13
   6   4  -2 97.1480 8.70688  20
   6   4  -2 98.3675 7.76268   9
  -6   4   2 97.2708 8.17961  15
  -6   4   2 96.4872 7.76226   7
  -5  -4   2 2.61288 1.54620  17
  -5  -4   2 2.65513 0.32558  11
   5  -4  -2 3.22891 0.42169  11
   5  -4  -2 2.17019 0.54893   6
  -5  -4   2 2.48785 0.42149   6
   5   4  -2 3.77884 1.27690  18
  -5   4   2 2.94614 0.45307  12
  -5   4   2 3.32603 0.95725  15
   5   4  -2 2.89485 0.60845  13
   5   4  -2 2.49759 0.48458   9
  -5   4   2 1.75299 0.38261   7
   5   4  -2 2.47199 1.56685  21
   5   4  -2 3.01959 1.40005  20
  -5   4   2 6.01086 6.92250   1
  -5   4   2 2.22445 0.37726  10
   5   4  -2 2.13830 0.93589   4
  -5   4   2 2.65365 0.34741  13
  -5   4   2 1.31601 3.23282   1
  -4  -4   2 125.638 10.2304  11
  -4  -4   2 113.149 11.2582  17
   4  -4  -2 131.590 11.2372  19
  -4  -4   2 128.140 10.3178   6
   4  -4  -2 132.314 10.2502  11
   4  -4  -2 106.900 10.4804   6
  -4   4   2 131.603 12.8414   1
  -4   4   2 130.441 10.3124  12
  -4   4   2 144.841 11.5545   1
  -4   4   2 135.071 10.7363  15
  -4   4   2 129.002 10.2350  13
   4   4  -2 124.298 11.0239   4
   4   4  -2 148.320 11.4981  18
  -4   4   2 127.489 10.2442  10
   4   4  -2 134.460 11.8153  21
  -4   4   2 153.856 11.6984  20
   4   4  -2 145.078 11.6917  20
  -3  -4   2 0.95138 0.33965   6
  -3  -4   2 2.02584 0.86492  17
  -3  -4   2 1.49803 0.23006  11
   3  -4  -2 3.40950 0.85280   3
   3  -4  -2 1.61145 0.77708  19
  -3  -4   2 1.21771 0.99143   5
   3  -4  -2 1.51351 0.23157  11
   3   4  -2 1.56027 0.98895  20
  -3   4   2 3.33328 1.46134   1
  -3   4   2 1.81496 0.97199  16
  -3   4   2 2.60792 1.18021  20
   3   4  -2 1.10156 0.39928  13
  -3   4   2 1.04561 0.27498   7
  -3   4   2 2.18014 0.41852  12
   3   4  -2 1.84674 0.90259  16
   3   4  -2 2.30486 0.35849  10
   3   4  -2 2.19166 0.86425  14
  -3   4   2 3.71408 1.89933   1
   3   4  -2 1.48967 0.39189   9
   3   4  -2 1.31499 0.76042   4
   3   4  -2 2.43842 1.11156  18
   3   4  -2 1.13496 1.21794  21
  -3   4   2 1.32951 0.25252  13
  -3   4   2 1.88578 0.74805  15
   2  -4  -2 230.124 18.3807   3
   2  -4  -2 225.969 18.2946  19
  -2  -4   2 210.735 18.3533  17
  -2  -4   2 231.581 19.5687   5
  -2   4   2 244.553 18.7358  18
   2   4  -2 247.530 18.4126  14
   2   4  -2 204.589 18.4283   4
  -2   4   2 223.126 18.1402  15
   2   4  -2 250.505 18.8263  18
  -2   4   2 213.202 17.8482  12
   2   4  -2 216.406 17.8421   9
   2   4  -2 214.602 17.8205  10
   2   4  -2 238.868 18.9299  21
  -2   4   2 244.084 18.8919  20
   2   4  -2 231.362 18.0939   8
  -2   4   2 240.032 17.9247   8
  -1  -4   2 22.5562 3.07015   5
   1  -4  -2 22.3128 2.48952   3
  -1   4   2 28.5869 2.20143   8
   1   4  -2 27.1893 2.28019   8
   0  -4   2 52.1719 5.10293   5
   0  -4  -2 50.8976 4.90412   5
   0   4  -2 48.8283 4.27314   8
   0   4   2 55.1183 4.31725   8
   1  -4   2 85.5745 7.49201   5
  -1  -4  -2 81.7900 7.87373   5
  -1  -4  -2 85.2836 7.51277  17
  -1   4  -2 95.4645 6.94900   8
   1   4   2 80.9395 7.60166   1
   2  -4   2 6.37027 1.05500   3
  -2  -4  -2 9.44306 0.73690  11
  -2  -4  -2 7.69626 2.47885   5
   2   4   2 8.60813 0.86802   9
  -2   4  -2 8.52711 0.93257   7
  -2   4  -2 10.4382 1.00919   8
  -2   4  -2 13.2693 0.93744  12
   2   4   2 -0.2119 5.16396   1
   2   4   2 5.42618 1.30949   4
   2   4   2 15.8112 1.71164  14
   3  -4   2 15.1586 1.59885  11
   3  -4   2 17.8998 2.15852  19
  -3  -4  -2 22.9289 2.55085  17
  -3  -4  -2 19.9376 1.59830  11
  -3  -4  -2 16.2360 1.67908   6
  -3  -4  -2 22.0279 3.23411   5
   3   4   2 16.0427 3.04905  18
   3   4   2 17.8667 2.32569   4
   3   4   2 24.3419 3.06299  21
  -3   4  -2 24.9737 2.87810  20
  -3   4  -2 22.6403 2.16792  14
  -3   4  -2 22.7672 2.62774  18
   3   4   2 21.0027 1.72380   9
   3   4   2 20.4719 1.76620  13
  -3   4  -2 20.2672 1.71692  12
   3   4   2 22.1779 2.95800  20
  -3   4  -2 18.5087 1.67260   7
  -3   4  -2 20.7844 2.13762  15
   3   4   2 21.1648 2.48187  16
  -3   4  -2 20.9380 1.77778   8
  -3   4  -2 18.7831 1.63789  10
  -4  -4  -2 35.7982 2.81159  11
  -4  -4  -2 38.9168 2.92937   6
  -4  -4  -2 30.0140 3.86527  17
   4  -4   2 35.9950 2.84221  11
  -4   4  -2 34.2266 3.36335  15
   4   4   2 41.1924 3.79902   4
   4   4   2 26.7207 3.71862  18
   4   4   2 34.4568 4.31658  20
  -4   4  -2 36.4407 2.92846  12
   4   4   2 40.2997 2.97796   9
   4   4   2 29.6167 4.29663  21
  -4   4  -2 33.2091 2.80955  13
  -4   4  -2 35.8069 2.92529   7
  -4   4  -2 34.5582 3.93469  20
  -4   4  -2 37.0437 2.84766  10
   5  -4   2 14.9988 1.29921  11
   5  -4   2 14.9332 1.49631   6
  -5  -4  -2 13.3809 2.39890  17
  -5  -4  -2 15.5073 1.23656  11
  -5  -4  -2 16.3483 1.35983   6
  -5   4  -2 15.2684 1.33931  12
   5   4   2 15.5035 2.86884  21
  -5   4  -2 14.1910 1.33193   7
  -5   4  -2 14.4529 1.86826  15
   5   4   2 15.8139 2.75228  20
  -5   4  -2 14.8267 1.24629  13
  -5   4  -2 15.3249 1.27422  10
   5   4   2 14.9145 1.50274  13
   5   4   2 16.1047 1.36586   9
   5   4   2 10.7902 2.00338   4
  -6  -4  -2 118.517 9.54218   6
  -6  -4  -2 120.223 9.43994  11
   6  -4   2 122.020 9.50283  11
   6  -4   2 120.741 9.64165   6
  -6   4  -2 122.309 9.44258  13
   6   4   2 123.769 9.63298  13
  -6   4  -2 112.346 9.51545   7
  -6   4  -2 119.941 9.44984  10
   6   4   2 132.569 10.8420  20
   6   4   2 122.232 11.0010  21
   6   4   2 111.811 9.49318   9
  -6   4  -2 129.799 9.96767  15
   7  -4   2 1.34984 0.29898  11
  -7  -4  -2 1.67542 0.20830  11
   7  -4   2 2.16241 0.42858   6
   7   4   2 1.02246 1.00987  21
   7   4   2 0.90689 0.59635  13
  -7   4  -2 1.68825 0.31322   7
  -7   4  -2 1.89432 0.61995  15
   7   4   2 1.60799 1.11582  20
  -8  -4  -2 70.9257 5.03080   6
   8   4   2 72.3158 5.04148  13
  -8   4  -2 48.5826 5.09878  15
  -8   4  -2 69.8990 5.02788   7
   8   4   2 58.4474 5.43516  21
  -7  -5   2 48.1471 3.55706   6
   7  -5  -2 49.9106 3.54883  11
   7  -5  -2 37.3292 3.59085   6
   7   5  -2 41.5272 4.32200  21
  -7   5   2 42.3317 3.77110  15
  -7   5   2 48.0372 3.54413   7
   6  -5  -2 5.04097 0.58623  11
   6  -5  -2 5.22035 0.71783   6
  -6  -5   2 5.69899 0.58886   6
  -6  -5   2 5.25927 0.49366  11
   6   5  -2 5.26784 0.67251  13
  -6   5   2 4.37880 0.98810  15
  -6   5   2 6.22853 0.61240   7
   6   5  -2 6.15073 0.84568   9
   6   5  -2 3.30560 1.38004  21
   5  -5  -2 1.85225 0.34396  11
  -5  -5   2 1.70338 0.25787  11
  -5  -5   2 2.00838 0.36499   6
   5  -5  -2 1.61085 0.52251   6
   5   5  -2 2.42320 0.91618   4
   5   5  -2 1.99818 0.47581  13
  -5   5   2 2.02180 0.83796  15
   5   5  -2 1.88493 0.41061   9
   5   5  -2 1.16685 1.16435  20
   5   5  -2 0.73848 1.19823  21
   5   5  -2 1.47327 1.06913  18
  -5   5   2 1.82323 0.39736  12
  -5   5   2 2.12589 0.39763   7
  -4  -5   2 4.12078 0.50843   6
  -4  -5   2 3.47000 0.38861  11
   4  -5  -2 3.40405 0.43372  11
   4   5  -2 3.07502 0.54491  13
   4   5  -2 3.19931 0.55016   9
   4   5  -2 1.86011 1.42781  21
   4   5  -2 3.10865 1.47666  20
  -4   5   2 2.54062 1.19763  20
   4   5  -2 1.58443 1.20048  18
   4   5  -2 4.75065 1.27470   4
  -4   5   2 4.12177 0.52916   7
   4   5  -2 1.95247 1.02671  16
  -4   5   2 3.25384 0.50808  12
  -4   5   2 2.54315 0.90579  15
   3  -5  -2 83.2849 7.01730  11
  -3  -5   2 93.0321 7.02471  11
   3  -5  -2 75.8614 7.78925  19
  -3   5   2 90.5714 7.20499   7
  -3   5   2 87.2210 7.13460  12
  -3   5   2 88.5482 7.54112  15
   3   5  -2 98.4976 8.30224  16
   3   5  -2 95.6817 8.58675  20
  -3   5   2 93.3789 8.27929  20
   3   5  -2 88.5705 7.08617  13
   3   5  -2 90.1807 7.09730  10
   3   5  -2 89.2048 7.14409   9
   3   5  -2 88.1668 8.32515  18
  -3   5   2 92.3872 7.61414  14
   3   5  -2 95.4277 8.04993   4
  -3   5   2 91.1334 7.91531  16
   3   5  -2 86.6899 8.50669  21
   2  -5  -2 -0.0092 0.45380   3
  -2  -5   2 0.15461 0.83343   5
   2  -5  -2 0.05530 0.46894  19
  -2  -5   2 -0.1605 0.14921  11
  -2   5   2 0.08068 0.59529  15
   2   5  -2 -0.6343 0.69963  15
   2   5  -2 0.08050 0.22150  10
  -2   5   2 0.42039 1.03242  20
  -2   5   2 0.84819 0.71650  14
  -2   5   2 0.02131 0.69428   4
  -2   5   2 0.31918 0.32888  12
   2   5  -2 0.26781 0.67009   4
   2   5  -2 -0.3531 0.64038  14
  -2   5   2 -0.2834 0.70694  16
   2   5  -2 0.03960 0.26994   9
   2   5  -2 -0.0659 0.66439  16
   2   5  -2 0.21389 0.98344  18
   2   5  -2 0.34940 0.32250  12
  -2   5   2 -0.1287 0.20655   7
   2   5  -2 -0.0755 0.95586  20
  -2   5   2 0.18266 0.31225   9
  -2   5   2 0.58556 0.90949  18
   2   5  -2 -0.6093 0.85600  21
  -1  -5   2 23.6605 3.62679   5
   1  -5  -2 23.4457 2.91677   3
   1   5  -2 28.6790 2.36615  12
   1   5  -2 26.4345 2.29543  10
  -1   5   2 28.8356 2.37879  12
  -1   5   2 21.3236 2.88729   4
   1   5  -2 25.2122 2.34446   9
  -1   5   2 36.2635 3.45064  16
   1   5  -2 34.5955 3.62471  18
   1   5  -2 34.2028 3.87072  20
   1   5  -2 33.5941 3.72955  21
  -1   5   2 34.1194 3.58424  18
   1   5  -2 31.9980 2.88718  15
   1   5  -2 24.5125 2.32130   7
   1   5  -2 36.5914 3.15165  14
   1   5  -2 24.0825 3.01399   4
  -1   5   2 26.3189 2.34307   9
   1   5  -2 25.5686 2.61719   8
   1   5  -2 30.7365 3.26722  16
  -1   5   2 23.1715 2.30422   7
  -1   5   2 33.7145 3.71310  20
  -1   5   2 31.8740 2.80284  15
  -1   5   2 31.1466 3.00575  14
   0  -5   2 0.31535 0.74858   5
   0  -5  -2 0.50220 0.62375   5
   0   5  -2 1.50838 0.88467  16
   0   5  -2 0.70502 0.45963   8
   0   5   2 1.05393 0.34643  12
   0   5  -2 0.49089 0.27881   9
   0   5   2 0.82057 0.83231  16
   0   5  -2 1.40881 1.07699  20
   0   5   2 0.20181 0.60410   4
   0   5   2 0.63627 0.65074  14
   0   5  -2 1.54453 0.74686  15
   0   5  -2 2.05637 0.39819  12
   0   5  -2 1.24738 0.68027  14
   0   5  -2 0.88738 0.25994   7
   0   5   2 1.67389 1.32888  20
   0   5   2 0.92289 0.30692   9
   0   5   2 1.21687 1.01557  18
   0   5  -2 0.36878 0.60304   4
   0   5  -2 1.31680 1.04680  18
   1  -5   2 11.9968 1.63416   3
  -1  -5  -2 10.2773 2.15076   5
   1  -5   2 9.44639 1.76813   5
  -1   5  -2 11.7321 1.09569   9
   1   5   2 10.5405 2.15063  18
  -1   5  -2 12.1830 1.59596  15
  -1   5  -2 10.4691 2.41670  20
  -1   5  -2 10.9720 2.00415  16
  -1   5  -2 10.4406 1.68706   4
  -1   5  -2 11.4746 2.23631  18
   1   5   2 10.8859 2.06783  16
   1   5   2 11.2786 1.87321  14
   1   5   2 8.76154 2.10765  21
  -1   5  -2 11.2777 1.66850  14
  -1   5  -2 13.0847 1.14266  12
  -1   5  -2 11.8135 1.31753   8
   1   5   2 10.9876 1.09810   9
   1   5   2 13.6462 1.14711  12
  -1   5  -2 11.5520 1.05830   7
   1   5   2 11.1641 1.78187   4
   2  -5   2 2.21070 0.77943  19
  -2  -5  -2 2.15291 0.27728  11
  -2  -5  -2 1.95942 1.23547   5
   2   5   2 1.80029 0.36839  10
  -2   5  -2 1.65300 0.87642   4
  -2   5  -2 1.97562 0.37203   7
  -2   5  -2 7.37535 1.44868  16
   2   5   2 2.47858 0.43585  12
  -2   5  -2 2.78076 0.93149  15
  -2   5  -2 2.00696 0.43858   9
   2   5   2 2.17583 0.96716  14
   2   5   2 1.82522 0.37408   9
  -2   5  -2 2.66587 0.61577   8
   2   5   2 2.37807 1.02143  16
   2   5   2 3.32092 1.23356  18
  -2   5  -2 2.47423 0.78285  14
   2   5   2 1.88741 1.21682  20
   2   5   2 1.57407 0.79493   4
  -2   5  -2 2.07847 0.34143  10
  -2   5  -2 2.34709 0.46949  12
  -2   5  -2 2.33562 1.23134  20
   2   5   2 2.72225 1.32267  21
  -2   5  -2 3.73573 1.30467  18
  -3  -5  -2 10.7954 0.94053  11
  -3   5  -2 13.7939 2.45688  20
  -3   5  -2 9.62437 1.04708   7
   3   5   2 12.5729 2.66282  20
  -3   5  -2 13.6076 1.71744  15
  -3   5  -2 11.3465 1.00387  10
  -3   5  -2 9.97666 1.17562   9
  -3   5  -2 10.4190 1.98789  16
   3   5   2 7.64137 1.70998   4
   3   5   2 12.8497 2.26370  18
   3   5   2 10.4338 2.30239  16
   3   5   2 12.5476 2.67963  21
  -3   5  -2 11.8111 1.12618  12
  -3   5  -2 13.3026 2.20886  18
   3   5   2 10.9598 1.11126   9
  -3   5  -2 12.5622 1.67317  14
  -4  -5  -2 2.86388 0.45345   6
  -4  -5  -2 2.53913 0.31140  11
   4  -5   2 2.87259 0.38519  11
   4   5   2 1.95490 0.47883  13
  -4   5  -2 2.85601 0.38346  10
   4   5   2 3.10569 1.12500   4
   4   5   2 2.17584 0.47082   9
  -4   5  -2 1.45768 0.79558  15
   4   5   2 1.82738 1.09778  18
  -4   5  -2 1.69698 1.08902  20
   4   5   2 1.97695 1.43877  20
  -4   5  -2 2.78092 0.43663   7
   4   5   2 1.69185 1.18854  21
  -4   5  -2 1.81375 0.83774  14
  -4   5  -2 2.15345 0.45610  12
  -5  -5  -2 48.8879 3.73436   6
   5  -5   2 46.1099 3.66983  11
  -5  -5  -2 47.0895 3.62667  11
  -5   5  -2 45.4287 4.17474  15
   5   5   2 46.0134 3.71938   9
  -5   5  -2 41.7370 3.68427  12
   5   5   2 45.8595 3.76181  13
   5   5   2 44.6146 5.13142  21
  -5   5  -2 43.5772 3.71202   7
   5   5   2 46.0254 4.48289   4
   5   5   2 46.7805 5.05489  20
  -5   5  -2 46.9945 3.63702  10
   6  -5   2 4.87565 0.69266   6
  -6  -5  -2 5.68036 0.55093   6
   6  -5   2 5.03634 0.55022  11
  -6  -5  -2 4.25053 0.43174  11
  -6   5  -2 3.32972 0.90617  15
   6   5   2 4.76648 0.55613   9
   6   5   2 3.69426 1.26244  20
  -6   5  -2 5.90443 0.57191   7
   6   5   2 3.98961 0.57176  13
   6   5   2 2.15401 1.17281  21
   7  -5   2 18.1253 1.39299  11
  -7  -5  -2 17.8583 1.39483   6
  -7   5  -2 17.1147 1.38642   7
  -7   5  -2 15.0391 1.60597  15
   7   5   2 13.8440 2.10272  21
  -7   6   2 0.87722 0.33394  15
   6  -6  -2 370.882 25.1979  11
  -6  -6   2 296.623 25.2201   6
  -6  -6   2 346.367 25.1555  11
  -6   6   2 337.936 25.1958   7
   6   6  -2 309.802 26.0382  21
  -6   6   2 314.031 25.4345  15
   6   6  -2 294.439 25.2166   9
  -5  -6   2 2.25599 0.36722   6
   5  -6  -2 2.62261 0.36199  11
  -5  -6   2 2.47233 0.29374  11
   5   6  -2 2.76461 0.97160   4
  -5   6   2 2.09092 0.37847  12
   5   6  -2 2.21259 1.10702  20
   5   6  -2 2.06718 1.23266  21
  -5   6   2 2.17570 0.35588   7
   5   6  -2 2.31047 0.42219   9
  -5   6   2 2.35148 0.81577  15
   5   6  -2 2.14321 0.91428  18
  -4  -6   2 339.788 28.6496   6
  -4  -6   2 390.122 28.5788  11
   4   6  -2 369.325 29.6676  18
  -4   6   2 364.885 28.6394   7
  -4   6   2 374.012 29.1148  15
   4   6  -2 363.429 30.1598  21
   4   6  -2 358.794 29.5120   4
   4   6  -2 389.616 29.9999  20
  -4   6   2 375.765 29.5981  20
  -4   6   2 347.606 28.6569  12
   4   6  -2 378.280 28.6888   9
  -3  -6   2 6.36219 0.55409  11
   3  -6  -2 4.89929 0.58066  11
   3   6  -2 4.97296 1.62537  18
   3   6  -2 5.96851 0.79383   9
  -3   6   2 5.79083 0.66826   7
   3   6  -2 6.06420 1.46455   4
  -3   6   2 5.80006 1.24677  15
  -3   6   2 4.98746 1.59347  20
  -3   6   2 5.73322 1.17297  14
   3   6  -2 6.44408 1.96754  20
  -3   6   2 5.25465 0.71693  12
  -3   6   2 6.46408 0.76967   9
   3   6  -2 5.35754 1.39172  16
   3   6  -2 5.70310 1.87624  21
  -2  -6   2 80.0499 6.06820  11
   2  -6  -2 72.8732 6.95296  19
  -2   6   2 80.7785 6.82326  14
   2   6  -2 76.1112 6.20470   9
   2   6  -2 78.3614 7.62656  21
   2   6  -2 71.7756 7.05636   4
  -2   6   2 80.1191 7.38242  18
  -2   6   2 76.2342 6.19000   9
   2   6  -2 82.3757 7.27789  16
   2   6  -2 77.9193 6.13517  10
  -2   6   2 72.5805 6.13379   7
  -2   6   2 80.1329 7.55154  20
  -2   6   2 77.2206 6.21630  12
  -2   6   2 78.7980 6.63617  15
  -2   6   2 79.3255 7.18357  16
  -2   6   2 68.3504 6.90418   4
   2   6  -2 80.6434 7.46912  18
   2   6  -2 77.7101 6.15978  12
   2   6  -2 82.3938 7.76907  20
   2   6  -2 81.2359 7.00392  14
   1  -6  -2 0.31834 0.64533   3
   1   6  -2 -0.0298 0.30179  12
  -1   6   2 0.60783 0.36787  12
   1   6  -2 0.52729 0.69886  14
  -1   6   2 0.18674 0.72829   4
  -1   6   2 0.67813 0.77036  14
   1   6  -2 0.39933 1.12071  20
   1   6  -2 -0.3271 0.84443  16
  -1   6   2 -0.1407 0.68438  15
  -1   6   2 0.27872 0.88967  16
   1   6  -2 -0.1654 0.79624  18
   1   6  -2 0.03410 0.66916   4
   1   6  -2 -0.0055 0.80643  15
  -1   6   2 0.25776 0.33679   9
  -1   6   2 -0.0213 0.90500  18
   1   6  -2 0.04825 0.30754   9
   1   6  -2 -0.1611 0.24401  10
  -1   6   2 0.18396 1.05945  20
   0  -6  -2 117.210 10.9146   3
   0   6  -2 127.102 9.89127   9
   0   6   2 115.311 9.80767  10
   0   6   2 126.837 11.0775  18
   0   6   2 130.330 11.3372  20
   0   6  -2 129.197 10.3614  15
   0   6  -2 122.800 10.7085   4
   0   6   2 124.706 10.6115  14
   0   6   2 129.464 10.9859  16
   0   6  -2 129.739 10.6209  14
   0   6   2 126.490 9.90037   9
   0   6  -2 121.221 9.81898  10
   0   6  -2 120.259 9.89575  12
   0   6   2 123.537 10.7862   4
   0   6  -2 130.612 10.9861  16
   0   6   2 123.403 9.90378  12
   0   6  -2 129.805 11.3254  20
   0   6  -2 130.478 11.0900  18
   0   6   2 127.454 10.3142  15
   1  -6   2 7.42603 1.43311  19
  -1  -6  -2 8.46434 0.72292  11
  -1   6  -2 8.27507 0.89946   9
  -1   6  -2 7.20824 0.90046  12
  -1   6  -2 7.33053 1.76850  18
  -1   6  -2 8.81435 1.63084   4
   1   6   2 8.05728 1.43144  15
   1   6   2 8.17755 0.90408   9
   1   6   2 7.30627 1.74296  16
  -1   6  -2 8.00969 0.82937   7
  -1   6  -2 8.91677 1.47522  15
   1   6   2 7.67363 1.54311  14
  -1   6  -2 8.22876 0.79095  10
  -1   6  -2 7.03084 1.95724  20
   1   6   2 8.94769 1.75391   4
   1   6   2 8.26500 0.91074  12
  -1   6  -2 8.06495 1.52830  14
   1   6   2 7.72819 0.81535  10
   1   6   2 6.84795 1.79138  18
  -1   6  -2 7.65905 1.74027  16
   1   6   2 8.04852 2.13056  20
  -2  -6  -2 310.322 23.8702  11
   2   6   2 311.789 23.9760  12
   2   6   2 317.877 25.4398  21
  -2   6  -2 286.123 23.8978  10
   2   6   2 323.220 25.1638  18
   2   6   2 277.339 23.9135  10
  -2   6  -2 315.281 24.6352  14
  -2   6  -2 278.058 24.6277   4
  -2   6  -2 293.434 23.9510   7
   2   6   2 340.795 25.7519  20
  -2   6  -2 327.321 25.3731  20
   2   6   2 276.443 24.8882   4
  -2   6  -2 329.439 25.1709  18
  -2   6  -2 290.943 23.9597   9
  -2   6  -2 304.542 24.0001  12
   2   6   2 325.617 25.0789  16
  -2   6  -2 315.402 24.4443  15
   2   6   2 300.997 23.9901   9
  -2   6  -2 330.013 24.9998  16
  -3  -6  -2 4.52581 0.44619  11
   3   6   2 4.85009 1.63445  21
   3   6   2 4.13294 1.40326  18
   3   6   2 4.70293 1.76039  20
  -3   6  -2 4.56527 0.64636   9
   3   6   2 2.98318 1.08289   4
  -3   6  -2 4.24385 0.57154   7
  -3   6  -2 5.17874 1.16934  15
   3   6   2 4.24327 1.29991  16
  -3   6  -2 4.10694 1.49193  20
  -3   6  -2 5.42342 0.69596  12
  -3   6  -2 4.22308 1.26743  16
   3   6   2 3.90851 0.61641   9
  -3   6  -2 4.35079 0.51492  10
  -3   6  -2 4.77908 1.08063  14
   4  -6   2 0.95654 0.28198  11
  -4  -6  -2 1.52575 0.34838   6
  -4  -6  -2 0.95325 0.20380  11
  -4   6  -2 0.35499 0.33256  12
   4   6   2 0.24517 1.05104  20
   4   6   2 1.42727 0.92913   4
   4   6   2 1.22146 0.38112   9
  -4   6  -2 1.24401 0.33027   7
  -4   6  -2 0.31158 0.71248  15
  -4   6  -2 0.72156 0.36460  10
   4   6   2 0.67383 0.86839  18
   4   6   2 0.56421 1.17040  21
   5  -6   2 0.41311 0.23113  11
  -5  -6  -2 1.24248 0.26091   6
  -5  -6  -2 0.94140 0.17851  11
   5   6   2 0.86805 0.76771   4
   5   6   2 0.61592 0.99230  21
   5   6   2 0.65027 1.01301  20
  -5   6  -2 0.66629 0.62951  15
  -5   6  -2 0.96667 0.26648   7
   5   6   2 1.02356 0.33275   9
   6  -6   2 100.707 7.89519  11
  -6  -6  -2 111.934 7.86407  11
  -6  -6  -2 91.8766 7.90409   6
   6   6   2 91.3720 8.39623  20
   6   6   2 99.4869 8.71041  21
  -6   6  -2 99.0375 8.15689  15
  -6   6  -2 111.908 7.91893   7
  -6   7   2 2.04245 0.47847  15
  -5  -7   2 12.6216 0.93995  11
   5  -7  -2 9.77066 1.01862  11
  -5   7   2 12.4554 0.97340   7
   5   7  -2 11.4444 1.44204   4
  -5   7   2 9.70343 1.34353  15
   5   7  -2 10.6042 1.01659   9
  -4  -7   2 0.49724 0.13982  11
   4  -7  -2 0.00859 0.22067  11
   4   7  -2 0.38796 0.86709  20
   4   7  -2 0.19025 0.80280   4
  -4   7   2 0.19765 0.26344  12
  -4   7   2 0.61217 0.66070  15
  -4   7   2 0.57045 0.22038   7
   4   7  -2 0.22484 0.69330  18
   4   7  -2 0.26094 0.28429   9
  -3  -7   2 50.4487 3.80335  11
   3   7  -2 44.1976 4.81372  18
  -3   7   2 48.4942 3.92580  12
   3   7  -2 43.6326 4.59879  16
  -3   7   2 48.7404 4.35322  15
  -3   7   2 49.1011 4.94146  20
   3   7  -2 48.2407 4.77461   4
   3   7  -2 49.9351 3.93469   9
   3   7  -2 48.7358 5.01508  20
  -3   7   2 49.0533 3.86199   7
  -2  -7   2 1.98496 0.27638  11
   2   7  -2 1.87808 1.14768  18
   2   7  -2 1.96167 0.36207  10
   2   7  -2 1.44765 1.03430  16
  -2   7   2 2.10533 0.36641   7
  -2   7   2 1.95601 1.03745   4
  -2   7   2 2.16992 0.90305  15
  -2   7   2 2.03848 0.46990  12
   2   7  -2 1.92179 0.42076  12
   2   7  -2 2.23831 1.06242   4
  -2   7   2 1.39343 1.18985  20
  -2   7   2 1.51318 0.84893  14
  -2   7   2 2.44370 0.56515   9
   2   7  -2 2.14574 0.47009   9
   2   7  -2 1.45625 1.26511  20
  -2   7   2 2.18713 1.20920  18
  -1  -7   2 45.1968 6.28584   3
   1   7  -2 64.5765 5.24020  10
   1   7  -2 62.2685 6.22180   4
   1   7  -2 66.6904 5.30213  12
  -1   7   2 65.7851 5.32765  12
  -1   7   2 67.1877 6.65395  20
  -1   7   2 66.6806 5.32169   9
   1   7  -2 69.8163 6.45930  16
  -1   7   2 62.5824 6.16459   4
   1   7  -2 68.2028 6.74999  20
  -1   7   2 70.3682 6.39367  16
  -1   7   2 68.1949 5.77513  15
   1   7  -2 69.2863 6.59094  18
   1   7  -2 68.6948 5.33450   9
   1   7  -2 69.9031 6.14307  14
  -1   7   2 69.1136 6.52762  18
  -1   7   2 70.7527 6.04355  14
   1   7  -2 68.5152 5.73190  15
   0   7   2 1.38596 0.96245   4
   0   7  -2 0.82479 0.97663  16
   0   7   2 0.65469 0.87152  14
   0   7  -2 1.47229 0.34958   7
   0   7  -2 0.69730 0.84757  15
   0   7   2 0.38676 1.02453  16
   0   7   2 0.65386 0.83513  15
   0   7  -2 1.66051 0.33402  10
   0   7  -2 1.38851 0.43076   9
   0   7   2 1.06282 0.50185  12
   0   7  -2 1.28511 0.90224   4
   0   7  -2 0.31670 1.15147  20
   0   7  -2 1.44844 0.41327  12
   0   7  -2 0.63569 1.01792  18
   0   7   2 1.70177 0.44364   9
   0   7   2 0.40758 1.21058  20
   0   7  -2 0.96026 0.84282  14
   0   7   2 2.00392 1.19982  18
  -1  -7  -2 8.51638 3.25591   3
  -1   7  -2 12.2768 1.15001   7
  -1   7  -2 13.2416 2.68560  20
  -1   7  -2 10.9206 1.97790   4
   1   7   2 12.3876 2.42445  16
   1   7   2 12.8991 1.26440   9
  -1   7  -2 12.8020 1.24969   9
  -1   7  -2 9.40912 1.80305  14
  -1   7  -2 15.5661 1.28760  12
  -1   7  -2 12.8387 1.13459  10
   1   7   2 11.9494 2.65318  20
  -1   7  -2 14.4828 1.94483  15
   1   7   2 12.7328 1.24918  12
  -1   7  -2 12.8151 2.50298  18
   1   7   2 11.7150 2.11763   4
  -1   7  -2 11.7337 2.32888  16
   1   7   2 13.8694 2.58276  18
  -2  -7  -2 1.07918 0.21244  11
  -2   7  -2 1.79196 1.20921  20
   2   7   2 1.24100 1.04833  18
  -2   7  -2 1.11571 0.29520   7
  -2   7  -2 1.13679 1.09390  18
  -2   7  -2 1.20970 0.37871  10
  -2   7  -2 1.45068 0.39709  12
  -2   7  -2 1.74991 0.94076   4
  -2   7  -2 1.27813 1.02968  16
  -2   7  -2 1.84234 0.49582   9
  -2   7  -2 0.77299 0.76735  14
   2   7   2 1.14581 0.33881  12
   2   7   2 1.33658 1.18923  20
  -2   7  -2 1.05716 0.81243  15
   2   7   2 1.66056 0.45609   9
   2   7   2 1.09335 1.02605  16
   2   7   2 0.70794 0.89202   4
  -3  -7  -2 9.56979 0.85323  11
  -3   7  -2 12.4248 1.05867  12
   3   7   2 9.67390 1.03667   9
  -3   7  -2 11.4885 2.10198  20
   3   7   2 9.85914 2.05178  18
  -3   7  -2 8.75815 1.55809  14
  -3   7  -2 8.78440 0.94442   7
   3   7   2 10.4661 2.39476  20
  -3   7  -2 12.2672 1.64939  15
   3   7   2 8.58757 1.76878   4
   4  -7   2 0.64502 0.29941  11
  -4  -7  -2 0.93504 0.17131  11
  -4   7  -2 1.06072 0.26035   7
   4   7   2 0.68066 0.73974   4
   4   7   2 1.29411 1.00789  20
   4   7   2 0.75808 0.38085   9
   4   7   2 1.01331 0.81286  18
  -4   7  -2 0.95312 0.72476  15
  -4   7  -2 1.71839 0.52670  12
  -5  -7  -2 7.18321 0.58938  11
  -5   7  -2 7.18755 0.77481   7
   5   7   2 5.24851 0.64041   9
   5   7   2 7.20202 1.30800  20
  -5   7  -2 8.44974 1.09183  15
  -6   7  -2 0.35892 0.29730  15
   4   8  -2 61.5973 5.24431   4
   4   8  -2 65.4663 4.88144   9
  -4   8   2 58.8225 5.01156  15
  -3  -8   2 0.05014 0.13013  11
  -3   8   2 0.42542 0.55587  15
  -3   8   2 0.28602 0.23823  12
   3   8  -2 -0.0736 0.22718   9
   3   8  -2 0.00022 0.52686   4
   3   8  -2 -0.4254 0.65599  20
   3   8  -2 0.11877 0.59210  18
   2   8  -2 2.27197 1.06787  18
   2   8  -2 2.18449 0.41147   9
   2   8  -2 1.56218 0.90331   4
  -2   8   2 3.39180 0.86823  15
   2   8  -2 1.94942 1.10118  20
  -2   8   2 1.85225 0.38645   9
  -2   8   2 2.47315 1.12709  20
  -2   8   2 2.86521 0.45722  12
   1   8  -2 -0.1663 0.84413  20
   1   8  -2 0.00030 0.25216  12
  -1   8   2 -0.0829 0.40020   9
   1   8  -2 0.05477 0.81698  18
  -1   8   2 -0.0447 0.75218   4
  -1   8   2 -0.2412 0.29187  12
  -1   8   2 -0.0827 0.62706  15
   1   8  -2 -0.3676 0.70387  16
  -1   8   2 0.36510 0.92343  20
   1   8  -2 -0.1322 0.67981   4
   1   8  -2 0.28196 0.29566   9
   0   8   2 29.5323 3.69390  18
   0   8   2 46.9372 3.91399   4
   0   8  -2 35.0055 2.87762  12
   0   8   2 28.6867 3.80674  20
   0   8   2 39.5533 2.91420   9
   0   8   2 33.0048 2.87929  12
   0   8  -2 38.0528 2.89421   9
   0   8  -2 42.2674 3.83707   4
   0   8  -2 30.7251 3.67242  16
   0   8  -2 28.9934 3.77131  20
   0   8  -2 29.9363 3.74447  18
   1   8   2 5.82412 1.59647  20
  -1   8  -2 6.88162 1.51070  18
   1   8   2 6.15542 1.49092   4
  -1   8  -2 6.81131 0.74575  12
   1   8   2 6.30884 0.71347  12
   1   8   2 6.37376 0.77669   9
  -1   8  -2 5.89102 0.72897   9
  -1   8  -2 6.65639 1.33913   4
  -1   8  -2 6.57220 1.20063  15
  -1   8  -2 7.11375 1.66951  20
   1   8   2 6.31236 1.48683  18
  -2  -8  -2 47.3288 4.05285  11
   2   8   2 54.0503 4.10409  12
   2   8   2 47.5028 4.84633  18
  -2   8  -2 49.4125 4.93841  20
  -2   8  -2 52.8859 4.10629   9
   2   8   2 56.5967 4.17987   9
  -2   8  -2 52.8479 4.15605  12
   2   8   2 62.4192 5.13286   4
   2   8   2 48.7269 5.08820  20
  -2   8  -2 45.7193 4.43681  15
  -3  -8  -2 1.79074 0.25315  11
   3   8   2 1.50168 0.74312  18
   3   8   2 1.72582 0.95712  20
   3   8   2 2.65433 0.39346   9
  -3   8  -2 1.30661 0.66281  15
   3   8   2 2.13630 0.86463   4
  -3   8  -2 1.65116 0.33132  12
  -4   8  -2 5.61066 0.90151  15
   4   8   2 5.05558 0.54406   9
   4   8   2 4.95768 1.33887  20
   2   9  -2 4.78107 0.57225   9
   2   9  -2 4.91263 1.32793   4
  -2   9   2 3.31914 0.39327  12
   1   9  -2 137.157 11.6543  20
   1   9  -2 146.861 11.3236   9
  -1   9   2 138.105 11.7003  20
  -1   9   2 149.862 11.3207  12
   1   9  -2 154.626 11.7029   4
   0   9  -2 2.56621 0.74654  20
   0   9   2 2.79497 0.37487  12
   0   9  -2 3.36324 0.36994   9
   0   9   2 2.53362 0.80903  20
   0   9   2 3.52260 0.39999   9
   1   9   2 24.0560 2.56901  20
   1   9   2 28.5550 2.14490   9
   2   9   2 0.04306 0.24955   9
  -9   0   3 0.16850 0.11287  13
  -8   0   3 0.21614 0.45244  15
   8   0  -3 0.30058 0.39529  13
  -7   0   3 1.87460 0.96026  17
   7   0  -3 3.16195 0.70119  13
   7   0  -3 1.37826 1.60631  17
   7   0  -3 4.57221 0.68216   6
  -7   0   3 4.34563 0.45363   6
  -7   0   3 2.10080 0.42027  13
   7   0  -3 2.90037 0.57615  11
  -7   0   3 16.6918 14.1363   1
  -6   0   3 -0.0297 9.30930   1
   6   0  -3 -0.0558 1.29470  17
  -6   0   3 0.20763 0.30341  13
   6   0  -3 -0.1751 0.52263  13
   6   0  -3 -0.1689 1.20578  19
   6   0  -3 0.01046 0.31899   6
  -6   0   3 0.15894 0.19562   6
  -6   0   3 2.56606 1.05151  17
   6   0  -3 0.24809 0.25551  11
   5   0  -3 0.43666 0.55565  13
   5   0  -3 0.62844 1.07929  17
  -5   0   3 0.20521 0.12031  11
   5   0  -3 -0.0048 0.20097  11
  -5   0   3 0.38682 0.63450   5
  -5   0   3 0.18433 0.17485   6
   5   0  -3 0.41661 0.32365   6
  -5   0   3 0.41542 0.24144  13
   5   0  -3 0.15763 0.97937  19
  -5   0   3 -0.4039 5.45390   1
  -5   0   3 0.15968 0.53423  17
   4   0  -3 0.08949 0.92395  19
  -4   0   3 2.69210 0.86692  17
  -4   0   3 0.04117 0.41251   5
   4   0  -3 0.06951 0.46823   3
  -4   0   3 1.83146 4.44910   1
   4   0  -3 0.54285 0.20541  11
   4   0  -3 0.18245 0.92410  17
   3   0  -3 19.9050 2.48607  19
   3   0  -3 19.9340 2.28340   3
  -3   0   3 24.1675 2.39531   5
  -3   0   3 26.2711 4.38026   1
  -3   0   3 22.1491 2.22985  17
   2   0  -3 0.20026 0.51633  19
   2   0  -3 0.62094 0.43250   3
  -2   0   3 0.29904 0.36588  17
  -2   0   3 0.16660 0.32168   5
  -2   0   3 23.6220 3.20540   1
   1   0  -3 0.22643 0.11648   8
   1   0  -3 0.94309 0.47045  17
   1   0  -3 0.94604 0.47742  19
  -1   0   3 -0.4293 1.43638   1
  -1   0   3 0.61814 0.31503  17
   1   0  -3 0.15747 0.26498   3
   0   0   3 0.10959 0.16660   5
   0   0  -3 -0.5966 0.69814   1
   0   0   3 -0.0475 0.19301  17
   0   0  -3 0.26135 0.14836  17
   0   0  -3 0.05104 0.10297   3
   1   0   3 4.23172 0.81314   5
   1   0   3 9.85475 1.12885  17
  -1   0  -3 5.21695 0.75507   5
  -1   0  -3 5.45944 1.37275   1
   2   0   3 0.36302 0.67204  17
  -2   0  -3 0.06381 0.34974   5
   2   0   3 0.67013 0.61848  19
  -2   0  -3 0.27568 0.35659  17
   2   0   3 0.17256 0.40345   5
  -2   0  -3 5.44334 2.02074   1
   3   0   3 2.62060 1.07617  17
  -3   0  -3 4.56381 0.89424  17
   3   0   3 4.01092 1.10395  19
   3   0   3 5.17778 1.14542   5
  -3   0  -3 8.91048 2.88960   1
  -3   0  -3 5.69324 1.05063   5
  -4   0  -3 0.11030 0.11268  11
   4   0   3 0.46261 1.00526  17
   4   0   3 2.30567 0.29577  11
  -4   0  -3 0.11246 0.53139   5
  -4   0  -3 2.41180 0.77783  17
   4   0   3 0.95146 0.94676  19
   5   0   3 7.60777 0.85810   6
  -5   0  -3 6.68835 0.64471   6
   5   0   3 4.46746 1.83187  17
  -5   0  -3 8.12395 1.67499   5
  -5   0  -3 4.14228 1.14572  17
  -5   0  -3 9.86599 5.83021   1
   5   0   3 6.47868 0.64188  11
   5   0   3 5.19210 0.89776  13
  -5   0  -3 5.56151 0.67215  13
   6   0   3 1.76672 1.53783  17
  -6   0  -3 0.18006 0.24695  13
  -6   0  -3 -4.2872 8.59473   1
   6   0   3 0.15592 0.33458   6
  -6   0  -3 0.25174 0.60617  17
  -6   0  -3 0.14180 0.19085   6
   6   0   3 0.37642 0.52665  13
  -7   0  -3 0.48895 0.25646  13
  -7   0  -3 0.11212 0.48977  15
   7   0   3 0.11141 0.29072  11
  -7   0  -3 -0.2903 0.70869  17
  -7   0  -3 20.0924 13.2647   1
   7   0   3 -0.5337 1.72663  17
   7   0   3 0.14953 0.32573   6
   7   0   3 0.63754 0.53251  13
   8   0   3 -0.1224 0.30604   6
  -8   0  -3 0.43900 0.52487  15
  -8   0  -3 0.03561 0.15440   7
   8   0   3 0.25012 0.39969  13
  -9   0  -3 1.42374 0.19529  13
  -9  -1   3 16.0196 1.29000  13
   9   1  -3 15.0613 1.67268  21
  -9   1   3 14.3926 1.22067  13
  -8  -1   3 4.77139 0.53118  13
   8  -1  -3 3.62928 0.78091  13
  -8  -1   3 3.89196 0.67484  15
  -8  -1   3 4.79541 0.47138   6
  -8   1   3 4.57839 0.81358  15
   8   1  -3 4.51704 0.69054  13
   8   1  -3 5.36976 0.58918   6
  -8   1   3 4.31001 0.47715   7
  -7  -1   3 5.43120 0.63566   6
   7  -1  -3 6.89106 0.65896  11
   7  -1  -3 5.32426 2.43131  17
  -7  -1   3 4.90477 2.06490  17
   7  -1  -3 7.31522 1.04252  13
  -7  -1   3 6.87449 0.70115  13
   7  -1  -3 5.87802 0.84983   6
  -7   1   3 9.39362 9.74968   1
   7   1  -3 5.21060 0.78141   6
  -7   1   3 6.56105 0.68888  13
  -7   1   3 5.01319 0.57959   6
  -7   1   3 6.62973 1.42228  17
  -7   1   3 8.66533 1.15982  15
   7   1  -3 7.22821 0.98958  13
   6  -1  -3 20.1400 1.67623  11
  -6  -1   3 25.1955 16.4610   1
  -6  -1   3 20.1319 1.73426  13
  -6  -1   3 19.2009 2.63766  17
  -6  -1   3 19.8470 1.70220   6
   6  -1  -3 16.4447 3.01694  19
  -6  -1   3 20.4244 1.58689  11
   6  -1  -3 16.3012 3.74033  17
   6  -1  -3 19.4523 1.86767   6
   6  -1  -3 17.5645 1.99575  13
  -6   1   3 22.5012 7.98869   1
  -6   1   3 18.6220 1.69646  13
   6   1  -3 18.4782 1.94874  13
  -6   1   3 19.1676 2.46657  17
  -6   1   3 20.2032 1.66321   6
   6   1  -3 29.2542 4.13172  17
   6   1  -3 20.9054 1.86116   6
  -5  -1   3 461.650 33.6057  13
   5  -1  -3 455.082 34.9785  19
   5  -1  -3 349.987 33.8090  13
  -5  -1   3 471.538 37.9933   1
  -5  -1   3 431.904 33.4966  11
   5  -1  -3 396.686 33.6751   6
  -5  -1   3 448.304 34.5689  17
   5  -1  -3 441.334 35.5829  17
   5  -1  -3 427.900 34.5252   3
  -5  -1   3 435.028 35.0327   5
   5  -1  -3 446.714 33.5473  11
  -5  -1   3 414.904 33.5770   6
  -5   1   3 431.009 36.2092   1
   5   1  -3 427.382 33.5203  11
  -5   1   3 470.601 33.5868  13
  -5   1   3 399.582 33.5475   6
  -5   1   3 463.723 34.3871  17
   5   1  -3 450.558 33.7646  13
   5   1  -3 386.272 33.6566   6
   5   1  -3 444.987 35.5554  17
   5   1  -3 441.654 35.1960  19
   4  -1  -3 8.21465 0.80531  11
  -4  -1   3 9.03928 0.76388  11
  -4  -1   3 9.56054 1.45206  17
   4  -1  -3 8.58829 1.96835  17
   4  -1  -3 8.44102 1.41131   3
  -4  -1   3 9.06182 1.62604   5
   4  -1  -3 8.94648 1.70084  19
  -4  -1   3 7.51611 6.13636   1
  -4   1   3 10.3700 3.89860   1
  -4   1   3 10.8383 1.39700  17
   4   1  -3 9.42414 2.02766  19
   4   1  -3 8.67083 2.04347  17
  -4   1   3 9.06453 1.20777   5
  -3  -1   3 1410.71 107.068   1
  -3   1   3 1310.57 106.615   1
  -2  -1   3 100.579 8.11091  17
  -2  -1   3 99.6489 8.40925   5
   2  -1  -3 94.5824 8.05780   3
   2  -1  -3 99.1607 8.08982  19
  -2  -1   3 96.4075 9.60368   1
  -2   1   3 99.8732 8.03870  17
   2   1  -3 100.914 8.25837   3
   2   1  -3 96.1181 8.46881  19
  -2   1   3 94.4018 8.89910   1
   2   1  -3 109.274 7.85305   8
   2   1  -3 100.080 8.40755  17
  -1   1   3 1527.14 118.752   1
   0  -1  -3 0.84664 0.27592   5
   0  -1  -3 0.01752 0.17478  17
   0   1   3 0.16365 0.29224  17
   0   1   3 0.07231 0.22254   5
   0   1  -3 -0.5897 0.63228   1
   0   1  -3 0.18904 0.15372   8
  -1  -1  -3 3156.80 248.297   1
  -1   1  -3 3241.52 248.033   1
  -2  -1  -3 22.0959 1.99020  17
   2  -1   3 22.3591 2.32531  17
   2  -1   3 22.5707 1.94893  19
   2  -1   3 17.3581 1.73493   3
   2  -1   3 19.2377 2.00870   5
  -2  -1  -3 17.4080 3.69140   1
  -2  -1  -3 18.5822 2.17249   5
  -2   1  -3 17.9870 2.74233   1
  -2   1  -3 21.5591 1.86261  17
  -2   1  -3 18.3836 1.96199   5
   2   1   3 22.2018 2.39676  17
  -3  -1  -3 15.6014 4.33232   1
  -3  -1  -3 14.6678 1.75282  17
   3  -1   3 16.1326 1.89273   5
   3  -1   3 13.4344 2.19156  17
  -3  -1  -3 17.5514 2.07563   5
   3  -1   3 15.6824 1.87950  19
  -3  -1  -3 14.0047 1.23018  11
  -3   1  -3 16.3661 1.81675   5
   3   1   3 14.4128 2.32507  17
  -3   1  -3 15.1757 1.65311  17
  -3   1  -3 19.1240 3.24127   1
   4  -1   3 0.76564 0.94507  17
  -4  -1  -3 1.41909 0.65550  17
  -4  -1  -3 1.45099 0.20753  11
  -4  -1  -3 1.14688 6.15836   1
   4  -1   3 1.83135 0.28795  11
  -4  -1  -3 2.42770 1.02446   5
   4  -1   3 1.51980 0.89955  19
  -4   1  -3 2.54478 2.98357   1
  -4   1  -3 1.77518 0.63426  17
   4   1   3 1.71606 1.17123  17
  -4   1  -3 2.01267 0.75732   5
  -4   1  -3 2.30286 0.32602   8
   5  -1   3 48.3167 4.09042   6
  -5  -1  -3 49.5909 3.87337  11
   5  -1   3 38.6023 4.30393  13
  -5  -1  -3 53.3889 4.92353  17
  -5  -1  -3 53.6275 5.54085   5
  -5  -1  -3 44.4476 9.73006   1
  -5  -1  -3 52.4499 3.99616  13
  -5  -1  -3 45.6828 3.95353   6
   5  -1   3 50.9930 3.93884  11
   5  -1   3 49.1639 5.84892  17
  -5   1  -3 64.5631 8.27969   1
   5   1   3 51.2380 4.15817  13
   5   1   3 48.5648 3.93162  11
  -5   1  -3 51.9423 3.96724  13
   5   1   3 44.2771 4.05531   6
  -5   1  -3 48.3477 3.93615   6
  -5   1  -3 53.4809 4.73602  17
   5   1   3 48.8712 5.78543  17
  -6  -1  -3 15.3965 2.31725  17
   6  -1   3 14.2708 3.43651  17
   6  -1   3 11.9990 1.71489  13
   6  -1   3 18.1409 1.43656  11
   6  -1   3 16.5476 1.61898   6
  -6  -1  -3 15.6413 1.32442  11
  -6  -1  -3 2.28531 12.0199   1
  -6  -1  -3 17.3005 1.48153  13
  -6  -1  -3 17.6919 1.44930   6
   6   1   3 16.4826 1.71190  13
   6   1   3 12.3183 3.00191  17
   6   1   3 17.4981 1.60577   6
  -6   1  -3 16.8484 1.44787  13
  -6   1  -3 16.8474 2.16098  17
  -6   1  -3 17.2055 1.80342  15
   6   1   3 16.0139 1.41703  11
  -6   1  -3 15.6275 1.38698   6
  -6   1  -3 13.4663 7.19281   1
  -7  -1  -3 55.3944 4.38666  15
   7  -1   3 47.2026 4.30104   6
   7  -1   3 41.1714 6.24577  17
  -7  -1  -3 46.7221 4.15558   6
   7  -1   3 53.8890 4.40235  13
   7  -1   3 55.9816 4.17966  11
  -7  -1  -3 54.9697 5.81734  17
  -7  -1  -3 57.6235 4.22835  13
  -7   1  -3 57.6009 4.52023  15
   7   1   3 55.5944 4.38398  13
   7   1   3 48.9316 4.28168   6
  -7   1  -3 54.9298 4.19184  13
  -7   1  -3 50.5721 4.92261  17
   7   1   3 56.8178 7.45856  17
  -7   1  -3 47.7534 4.14258   7
  -7   1  -3 24.6380 10.3834   1
   8  -1   3 0.30191 0.36308   6
  -8  -1  -3 0.03752 0.12762   6
  -8  -1  -3 -0.0368 0.17522  13
   8   1   3 0.11862 0.35116  13
  -8   1  -3 -0.0386 0.14578   7
  -8   1  -3 0.11348 0.21299  13
  -8   1  -3 0.00893 0.38519  15
   9  -1   3 78.6039 5.67175   6
  -9  -1  -3 70.9460 5.62767  13
  -9   1  -3 66.8724 5.61244  13
  -8  -2   3 103.300 9.06245  13
  -8  -2   3 122.823 9.05398   6
   8  -2  -3 120.571 9.15753   6
  -8  -2   3 95.8262 9.11371  15
   8  -2  -3 118.358 9.06749  11
  -8   2   3 118.833 9.28777  15
  -8   2   3 119.304 9.05184   7
   8   2  -3 121.736 9.16331  13
  -8   2   3 121.903 9.05031  13
  -7  -2   3 0.08538 0.18205   6
   7  -2  -3 0.18864 0.23931  11
  -7  -2   3 -0.2233 0.22044  13
   7  -2  -3 -0.2344 0.29368   6
  -7   2   3 0.11078 0.53515  15
   7   2  -3 0.52144 0.45376  13
  -7   2   3 0.08672 0.20706  13
   7   2  -3 0.28363 0.29925   6
   6  -2  -3 254.598 22.7537  19
   6  -2  -3 284.894 21.3020  11
  -6  -2   3 270.519 21.3356   6
  -6  -2   3 273.288 21.2334  11
  -6  -2   3 296.487 21.3725  13
   6  -2  -3 269.377 26.3049  17
  -6  -2   3 260.969 22.4904  17
   6  -2  -3 265.463 21.4719   6
  -6   2   3 289.711 21.3253  13
  -6   2   3 262.511 22.0930  17
   6   2  -3 277.943 21.3115   9
   6   2  -3 256.015 21.3896   6
  -6   2   3 277.871 21.6652  15
  -6   2   3 283.253 25.1080   1
   6   2  -3 281.085 21.5157  13
   6   2  -3 270.674 23.5461  17
  -5  -2   3 7.15858 0.92013  13
   5  -2  -3 10.1711 1.06240   6
   5  -2  -3 8.94196 2.50076  17
  -5  -2   3 8.89262 1.66498  17
   5  -2  -3 11.6799 1.76676   3
  -5  -2   3 9.89005 0.79745  11
  -5  -2   3 12.9558 2.42672   5
   5  -2  -3 9.71964 0.87259  11
  -5  -2   3 10.8162 0.91800   6
   5  -2  -3 7.11862 1.86078  19
  -5   2   3 8.53271 1.36824  17
   5   2  -3 8.08503 2.32448  17
  -5   2   3 8.39124 0.87826  13
   5   2  -3 5.44084 1.51679  18
   5   2  -3 10.9651 1.04489   6
  -5   2   3 8.44195 4.33054   1
   5   2  -3 7.26153 1.05597  13
  -4  -2   3 16.7979 2.14359  17
   4  -2  -3 19.0277 2.11037   3
  -4  -2   3 17.3162 1.41339  11
   4  -2  -3 16.9063 1.41051  11
  -4  -2   3 16.4096 1.45175   6
  -4  -2   3 20.6460 2.74327   5
   4  -2  -3 15.6328 2.66647  17
   4  -2  -3 15.1117 2.21957  19
  -4   2   3 17.1261 1.87283  17
  -4   2   3 14.1451 4.01163   1
   4   2  -3 16.3935 1.63748  13
  -4   2   3 16.1273 1.42738  13
   4   2  -3 15.5155 2.67042  17
   3  -2  -3 3.86272 0.82921   3
   3  -2  -3 3.53253 1.18234  17
   3  -2  -3 3.36107 0.38097  11
   3  -2  -3 4.04464 0.99752  19
  -3  -2   3 3.21093 0.86086  17
  -3  -2   3 3.24435 0.35730  11
  -3  -2   3 5.16996 1.42865   5
  -3   2   3 4.55374 8.67535   1
  -3   2   3 4.92002 2.30266   1
   3   2  -3 4.99854 1.34955  17
   3   2  -3 3.17004 1.33016  19
  -3   2   3 3.37709 0.71776  17
   2   2  -3 2708.01 206.617   1
  -2   2   3 2650.42 205.630   1
  -2   2   3 2577.95 205.787   1
  -1  -2   3 196.306 15.8120   5
  -1  -2   3 188.259 15.3098  17
   1  -2  -3 179.117 15.3403  17
   1  -2  -3 193.039 15.3672   3
   1   2  -3 197.966 15.1845   8
  -1   2   3 209.376 15.6859   1
  -1   2   3 199.485 15.7317   1
   0   2   3 4544.68 352.243   1
  -1  -2  -3 130.192 10.8046   5
  -1  -2  -3 132.772 10.5389  17
   1   2   3 128.936 10.9309   5
  -1   2  -3 129.378 10.2428   8
   1   2   3 131.526 10.5003  17
  -1   2  -3 135.981 10.3986   1
   1   2   3 125.370 11.4665   1
   2  -2   3 531.583 42.0824  17
   2  -2   3 512.366 41.5323  19
  -2  -2  -3 570.685 41.7989  17
   2   2   3 525.796 41.9600  17
  -2   2  -3 531.245 41.9616   1
  -2   2  -3 527.736 41.3879   8
  -3  -2  -3 25.5148 2.63509  17
  -3  -2  -3 27.2209 3.09309   5
   3  -2   3 24.0655 2.48052  19
  -3  -2  -3 12.1093 7.55777   1
   3  -2   3 27.8316 3.11625  17
  -3  -2  -3 25.3930 1.99845  11
   3  -2   3 21.9251 2.10771  11
  -3   2  -3 27.1722 2.09446   8
  -3   2  -3 30.9011 4.03650   1
   3   2   3 22.4400 2.98621  17
  -3   2  -3 24.5400 2.27384  17
   4  -2   3 293.253 20.8338  19
   4  -2   3 248.610 20.0059  11
  -4  -2  -3 220.595 20.0373   6
   4  -2   3 286.108 21.7429  17
  -4  -2  -3 186.275 25.1388   1
  -4  -2  -3 259.640 20.8549  17
  -4  -2  -3 262.263 20.0597  11
  -4  -2  -3 237.420 21.3842   5
   4   2   3 258.114 20.1888  13
  -4   2  -3 276.758 20.4572  17
  -4   2  -3 263.847 20.0554   8
   4   2   3 204.069 20.1034   6
  -4   2  -3 259.197 21.8592   1
  -4   2  -3 269.487 20.0308  13
   4   2   3 283.630 21.6276  17
  -4   2  -3 278.716 20.3231  15
  -5  -2  -3 15.1579 1.17050   6
  -5  -2  -3 18.5245 3.27035   5
  -5  -2  -3 10.6832 1.88782  17
   5  -2   3 15.4958 1.34948   6
   5  -2   3 9.12546 2.01877  19
  -5  -2  -3 13.3240 1.04642  11
   5  -2   3 9.55453 2.69082  17
   5  -2   3 13.5033 1.12123  11
  -5  -2  -3 10.9945 1.17001  13
  -5   2  -3 9.61426 1.46077  17
   5   2   3 15.9164 1.31077   6
  -5   2  -3 11.5140 1.11813  13
   5   2   3 11.3311 1.34179  13
  -5   2  -3 10.4101 1.48120  15
  -5   2  -3 22.2710 4.82086   1
   5   2   3 8.92264 2.37960  17
   6  -2   3 379.165 30.6291   6
  -6  -2  -3 376.146 30.4959   6
  -6  -2  -3 421.925 30.5360  13
  -6  -2  -3 382.493 31.7345  17
   6  -2   3 371.619 33.8083  17
   6  -2   3 386.469 30.4628  11
  -6  -2  -3 386.185 30.3909  11
  -6   2  -3 418.086 30.8668  15
   6   2   3 402.203 32.7279  17
  -6   2  -3 417.991 34.0374   1
  -6   2  -3 409.382 30.4867  13
   6   2   3 364.462 30.5637   6
  -6   2  -3 386.742 31.0082  17
  -7  -2  -3 0.92361 0.24520   6
   7  -2   3 0.70456 0.28133  11
  -7  -2  -3 0.42661 0.26927  13
   7  -2   3 1.23996 0.43051   6
  -7   2  -3 0.70332 0.26191  13
  -7   2  -3 0.48681 0.56400  15
   7   2   3 1.19190 0.36420   6
   7   2   3 0.96734 0.46990  13
  -7   2  -3 1.05660 0.26380   7
  -8  -2  -3 47.5986 4.22451  13
   8  -2   3 54.2075 4.20215  11
   8  -2   3 58.7575 4.32858   6
  -8  -2  -3 54.4280 4.20368   6
   8   2   3 55.5980 4.32168  13
  -8   2  -3 55.7513 4.16811  10
  -8   2  -3 56.0027 4.20974   7
   8   2   3 50.7538 5.04219  21
  -8   2  -3 54.4903 4.20429  13
  -8   2  -3 44.0193 4.33896  15
  -8  -3   3 26.3018 1.99897   6
   8  -3  -3 26.7464 2.09190   6
   8   3  -3 24.1341 2.07483  13
   8   3  -3 20.8319 2.73456  21
  -8   3   3 25.6191 1.99731   7
  -8   3   3 22.3560 2.19760  15
  -7  -3   3 5.93194 0.75715  13
   7  -3  -3 6.94188 0.85782   6
  -7  -3   3 6.21256 0.57681  11
  -7  -3   3 7.66502 0.71258   6
   7  -3  -3 6.63384 0.69376  11
  -7   3   3 6.17511 1.10689  15
  -7   3   3 6.63386 0.68579   7
   7   3  -3 5.35232 1.74803  21
   7   3  -3 6.80784 0.70085   9
  -7   3   3 6.65658 0.66214  13
   7   3  -3 6.77942 0.89255  13
  -6  -3   3 23.6970 3.43557  17
   6  -3  -3 23.5641 4.82266  17
   6  -3  -3 31.1740 2.64371   6
  -6  -3   3 30.3107 2.37862  11
  -6  -3   3 31.4511 2.67560  13
  -6  -3   3 31.1930 2.49262   6
   6  -3  -3 31.0246 2.45292  11
  -6   3   3 27.8177 2.88706  15
  -6   3   3 37.3802 6.67110   1
  -6   3   3 30.9462 2.39771  10
  -6   3   3 29.4464 2.43840  13
   6   3  -3 31.8895 2.58671   9
   6   3  -3 26.9919 3.54128  20
   6   3  -3 27.2257 3.95345  17
   6   3  -3 31.0863 2.68194  13
   5  -3  -3 1.80143 0.34485  11
  -5  -3   3 1.97098 0.27578  11
   5  -3  -3 1.75000 0.49272   6
   5  -3  -3 2.14768 1.61928  17
  -5  -3   3 2.18407 0.37831   6
   5  -3  -3 1.96357 1.21973  19
  -5  -3   3 2.77929 1.13112  17
   5   3  -3 2.83806 1.95356  18
   5   3  -3 2.28764 0.46494   6
  -5   3   3 0.41926 3.95887   1
   5   3  -3 1.72912 0.57576  13
   5   3  -3 2.03999 0.40338   9
   5   3  -3 2.12237 1.40848  20
   5   3  -3 0.82297 1.11128  17
  -5   3   3 1.64190 0.76386  15
  -5   3   3 2.18803 0.35152  13
   4  -3  -3 26.5628 2.95964  19
   4  -3  -3 18.1705 2.21266   6
  -4  -3   3 26.1430 3.62818   5
  -4  -3   3 25.8609 2.95134  17
   4  -3  -3 29.2482 3.87096  17
   4  -3  -3 27.5090 2.78595   3
   4  -3  -3 26.1306 2.05195  11
  -4  -3   3 26.5461 2.02901  11
  -4  -3   3 25.3489 2.11010   6
   4   3  -3 19.6685 2.67266   4
   4   3  -3 25.6921 2.12478   9
   4   3  -3 22.3528 2.87747  18
   4   3  -3 26.9470 2.27790  13
  -4   3   3 27.4241 2.07133  13
  -4   3   3 27.3707 4.32246   1
   4   3  -3 27.6312 3.29996  17
   4   3  -3 30.1450 3.33986  20
  -4   3   3 24.6609 2.11575  12
  -4   3   3 25.4910 2.47320  15
   3  -3  -3 3.96583 0.44417  11
  -3  -3   3 4.45629 1.04050  17
   3  -3  -3 7.59054 1.07776   3
   3  -3  -3 5.31208 1.09610  19
   3  -3  -3 4.02166 1.32348  17
  -3  -3   3 4.12562 0.44402  11
  -3  -3   3 4.58095 1.65845   5
  -3   3   3 3.65288 5.50753   1
   3   3  -3 5.01682 1.22826  17
  -3   3   3 5.76263 2.24902   1
  -2  -3   3 46.7334 5.05085   5
   2  -3  -3 54.6509 4.39361  19
  -2  -3   3 55.5108 4.50402  17
   2  -3  -3 43.4717 4.35994   3
   2  -3  -3 53.0982 4.70825  17
  -2   3   3 50.5563 4.02210   8
  -2   3   3 45.8487 5.91344   1
  -2   3   3 49.4905 5.09251   1
   2   3  -3 50.9886 4.19021   8
  -1  -3   3 154.248 11.5942   5
  -1  -3   3 110.530 10.6305  17
   1  -3  -3 129.076 10.8228   3
   1  -3  -3 105.182 10.6980  17
  -1   3   3 153.176 10.9595   1
  -1   3   3 138.757 10.5143   8
   1   3  -3 142.617 10.5884   8
  -1   3   3 146.857 10.9769   1
   0  -3  -3 8.77952 1.16042  17
   0  -3  -3 12.8225 1.54017   5
   0  -3   3 13.5066 1.74256   5
   0   3   3 14.1382 1.97917   1
   0   3  -3 12.6591 1.13691   8
   0   3   3 11.9786 1.16448   8
   1  -3   3 13.4838 1.72506   5
  -1  -3  -3 13.1510 1.88239   5
  -1  -3  -3 15.3497 1.64745  17
   1   3   3 15.5222 3.34070   1
  -1   3  -3 14.1207 1.30418   8
   2  -3   3 47.2691 5.21427  17
  -2  -3  -3 64.1715 5.23887  17
   2  -3   3 51.8032 4.89251  19
  -2  -3  -3 67.2263 5.90352   5
   2  -3   3 59.4613 4.85912   3
   2   3   3 57.7463 5.14247  17
   2   3   3 70.9312 8.95782   1
  -2   3  -3 63.7836 4.79045   8
  -2   3  -3 67.6042 5.40236   1
   3  -3   3 2.87334 0.98297  19
  -3  -3  -3 4.70218 0.42417  11
   3  -3   3 4.38915 1.37653  17
  -3  -3  -3 5.07836 1.12914  17
   3  -3   3 3.65401 0.43687  11
  -3   3  -3 3.04541 3.98528   1
   3   3   3 4.99331 1.27656  17
  -3   3  -3 8.23948 2.00448   1
  -3   3  -3 5.92591 0.61625   8
  -4  -3  -3 4.79869 1.27154  17
   4  -3   3 5.80819 0.58906  11
  -4  -3  -3 7.15432 1.74802   5
   4  -3   3 6.04844 0.83965   6
  -4  -3  -3 6.18146 0.53278  11
  -4  -3  -3 6.76284 0.65564   6
   4  -3   3 5.28767 1.87569  17
  -4   3  -3 5.38086 2.82986   1
   4   3   3 4.96572 1.59773  17
   4   3   3 5.37726 0.66065   9
  -4   3  -3 6.16347 1.08347  15
   4   3   3 5.64851 0.80632  13
  -4   3  -3 5.25227 0.70688  12
  -4   3  -3 5.78153 0.61351   7
  -4   3  -3 5.15797 0.57226  13
   4   3   3 5.07091 1.40813   4
  -4   3  -3 12.1387 8.96296   1
  -5  -3  -3 0.17318 0.41063  13
  -5  -3  -3 0.26945 0.71126  17
   5  -3   3 1.05088 0.26724  11
   5  -3   3 0.37768 1.76268  17
  -5  -3  -3 0.33932 0.21631   6
   5  -3   3 0.45525 0.37879   6
  -5  -3  -3 0.47024 0.15424  11
   5   3   3 0.66839 0.44118  13
  -5   3  -3 0.36933 0.23177   7
  -5   3  -3 0.64424 0.22102  13
  -5   3  -3 -0.2101 3.52353   1
   5   3   3 0.74600 1.17916  17
  -5   3  -3 0.57355 0.63837  15
   6  -3   3 31.9423 6.11042  17
  -6  -3  -3 34.8568 4.80627  17
  -6  -3  -3 46.9841 3.81334  11
  -6  -3  -3 52.5977 3.94411   6
  -6  -3  -3 51.6238 4.07816  13
   6  -3   3 56.4520 4.18742   6
   6  -3   3 52.9684 3.90057  11
  -6   3  -3 48.3453 3.87966  13
  -6   3  -3 44.8527 4.30036  15
   6   3   3 48.0869 4.08457  13
  -6   3  -3 53.3015 7.56313   1
   6   3   3 49.6116 3.99557   6
   6   3   3 45.0804 5.51853  17
  -6   3  -3 51.6412 3.91468   7
   7  -3   3 10.1314 0.89840  11
   7  -3   3 10.1598 1.04592   6
  -7  -3  -3 9.31142 0.89090   6
  -7  -3  -3 9.16469 0.94383  13
  -7  -3  -3 8.60065 0.78606  11
   7   3   3 8.33995 1.95058  21
   7   3   3 10.1185 1.09252  13
  -7   3  -3 9.81019 0.82945  10
  -7   3  -3 9.78312 1.30855  15
  -7   3  -3 9.36880 0.89127   7
  -7   3  -3 9.46681 0.85281  13
   7   3   3 9.52267 2.21000  20
   8  -3   3 0.14273 0.21008  11
  -8  -3  -3 0.22497 0.23980  13
  -8  -3  -3 0.79746 0.16719   6
   8  -3   3 0.61347 0.25963   6
  -8   3  -3 0.17076 0.36427  15
   8   3   3 0.00113 0.25374  13
  -8   3  -3 0.55482 0.17176   7
   8   3   3 -0.2570 0.63928  21
  -8  -4   3 157.744 11.1042   6
   8  -4  -3 122.358 11.1643   6
  -8   4   3 156.538 11.1011   7
   8   4  -3 146.315 11.1011  13
  -8   4   3 135.354 11.2244  15
   8   4  -3 136.209 11.6079  21
  -7  -4   3 0.82533 0.20497  11
   7  -4  -3 0.73072 0.25049  11
   7  -4  -3 1.62946 0.38518   6
   7   4  -3 0.31671 0.99812  21
  -7   4   3 0.58340 0.60241  15
   7   4  -3 0.26716 0.25644   9
  -7   4   3 1.36447 0.31113   7
  -6  -4   3 157.879 12.0577  11
  -6  -4   3 156.049 12.1510   6
   6  -4  -3 157.984 12.2675   6
   6  -4  -3 158.652 12.1145  11
   6   4  -3 162.616 12.1439   9
  -6   4   3 149.567 12.1263   7
   6   4  -3 152.466 12.2411  13
   6   4  -3 150.721 13.5736  21
  -6   4   3 155.688 12.5430  15
  -6   4   3 146.848 12.0605  13
  -5  -4   3 9.40195 0.76228  11
   5  -4  -3 8.74696 0.83280  11
   5  -4  -3 10.2540 1.07611   6
  -5  -4   3 6.13780 1.86070  17
  -5  -4   3 10.2526 0.89347   6
  -5   4   3 7.45945 0.76821  13
  -5   4   3 10.0133 3.65217   1
   5   4  -3 10.2926 1.63270   4
   5   4  -3 6.98869 2.12807  21
   5   4  -3 7.22454 1.72138  18
  -5   4   3 7.68612 1.37135  15
  -5   4   3 9.12540 0.86060   7
   5   4  -3 8.34245 2.00024  20
  -5   4   3 15.3963 8.40875   1
   5   4  -3 7.91584 1.04301  13
  -5   4   3 6.01408 0.83969  12
   5   4  -3 8.73368 0.91639   9
   4  -4  -3 71.9607 7.42297   6
   4  -4  -3 93.4415 7.29364  11
  -4  -4   3 95.8336 7.36811   6
  -4  -4   3 85.6288 7.26958  11
  -4  -4   3 85.2404 8.39548  17
   4  -4  -3 93.2209 8.31671  19
   4   4  -3 88.1762 8.75317  21
   4   4  -3 100.681 7.44105   9
  -4   4   3 91.7598 7.28252  13
   4   4  -3 98.8566 8.64860  20
  -4   4   3 92.2104 7.76481  15
   4   4  -3 100.995 8.54311  18
   4   4  -3 95.3897 8.12864   4
  -4   4   3 101.757 8.94796   1
  -4   4   3 107.087 8.65675  20
  -4   4   3 102.990 11.1531   1
  -4   4   3 92.2870 7.35385  12
   3  -4  -3 19.7661 2.23615   3
  -3  -4   3 14.3849 2.04421  17
   3  -4  -3 14.9366 1.94124  19
  -3  -4   3 16.7928 1.45098   6
   3  -4  -3 13.4166 1.25523  11
  -3  -4   3 19.0997 2.99168   5
  -3  -4   3 16.7896 1.27368  11
  -3   4   3 14.1557 1.26820  13
   3   4  -3 16.9771 2.03601  14
  -3   4   3 16.6465 2.52091   1
   3   4  -3 15.2030 2.73351  20
  -3   4   3 14.6723 2.11329  16
  -3   4   3 15.8822 1.46540   9
  -3   4   3 18.0839 3.10529   1
  -3   4   3 15.6258 1.33332   7
   3   4  -3 15.2454 1.38317   9
  -3   4   3 15.0126 1.77927  15
  -3   4   3 15.4284 2.34254  20
  -3   4   3 14.4568 1.37883  12
   3   4  -3 16.7001 2.08220   4
   3   4  -3 14.9842 1.34750  10
   3   4  -3 12.0992 1.97670  16
   3   4  -3 15.4773 2.58858  21
   3   4  -3 15.3882 1.44388  13
   3   4  -3 13.2574 2.28331  18
  -2  -4   3 1037.06 84.1753   5
  -2  -4   3 926.683 82.9342  17
   2   4  -3 1143.60 83.5254  21
   2   4  -3 999.442 82.6549   8
   2   4  -3 1152.58 82.9762  14
   2   4  -3 967.177 82.4216   9
  -2   4   3 1182.39 83.5093  20
   2   4  -3 1213.47 83.4961  18
  -2   4   3 1169.63 83.3424  18
  -2   4   3 1088.34 82.7393  15
   2   4  -3 1037.39 82.3993  10
   2   4  -3 901.822 82.9803   4
  -2   4   3 1007.55 82.4365  12
  -1  -4   3 56.7431 5.81580   5
   1  -4  -3 55.8247 5.11854   3
  -1   4   3 60.6157 4.71219   8
   1   4  -3 56.9419 4.77512   8
   0  -4  -3 1073.81 83.5888  17
  -1  -4  -3 18.7543 2.46702   5
  -1  -4  -3 12.9675 1.74360  17
  -1   4  -3 18.9026 1.59505   8
   1   4   3 20.0363 3.15387   1
   2  -4   3 221.578 19.9534   3
  -2  -4  -3 213.921 19.6387  11
  -2  -4  -3 229.642 21.3710   5
  -2  -4  -3 286.865 20.4873  17
   2  -4   3 242.084 20.0079  19
  -2   4  -3 234.760 19.7334  12
  -2   4  -3 223.682 19.7043   7
   2   4   3 271.843 20.3336  14
   2   4   3 264.385 20.8999  20
   2   4   3 282.947 20.8556  21
  -2   4  -3 256.566 19.8507   8
   2   4   3 228.842 19.7159   9
  -2   4  -3 285.296 20.8196  20
  -2   4  -3 309.075 21.5433  18
   2   4   3 247.701 22.3874   1
  -2   4  -3 267.931 20.0594  15
  -3  -4  -3 15.6427 2.06774  17
  -3  -4  -3 9.65175 1.14959   6
  -3  -4  -3 13.7796 2.47716   5
  -3  -4  -3 13.8732 1.06996  11
   3  -4   3 10.7119 1.07663  11
  -3   4  -3 13.2781 1.15888   7
   3   4   3 11.8243 1.78731   4
  -3   4  -3 16.7949 3.11657  16
   3   4   3 13.1863 1.24852  13
   3   4   3 14.0729 2.43549  20
  -3   4  -3 13.8795 2.21248  20
  -3   4  -3 12.8295 1.19821  12
   3   4   3 11.2483 1.88783  16
   3   4   3 13.1549 2.40498  21
  -3   4  -3 14.2867 1.29307   8
  -3   4  -3 15.0398 1.25001  10
   3   4   3 12.8953 1.19832   9
  -3   4  -3 14.2188 1.61833  14
   3   4   3 11.2580 2.10703  18
  -3   4  -3 14.7740 2.09885  18
  -4  -4  -3 137.424 10.5690   6
  -4  -4  -3 131.348 10.2265  11
  -4  -4  -3 120.282 11.4122  17
   4  -4   3 133.807 10.2527  11
  -4   4  -3 125.552 10.2490  10
  -4   4  -3 127.677 10.2206  13
   4   4   3 155.128 13.0160  20
   4   4   3 131.980 10.4228  13
   4   4   3 137.559 11.8273  21
  -4   4  -3 136.403 10.4051  12
  -4   4  -3 132.110 10.7294  15
   4   4   3 115.494 11.0808  18
   4   4   3 119.726 11.0309   4
  -4   4  -3 145.052 10.7490  14
  -4   4  -3 122.394 10.2983   7
   4   4   3 135.348 10.3652   9
  -5  -4  -3 5.43214 1.66597  17
   5  -4   3 6.82977 0.68976  11
   5  -4   3 8.50483 0.94919   6
  -5  -4  -3 6.37025 0.59313  11
  -5  -4  -3 8.26994 0.75126   6
   5   4   3 3.93920 1.78244  21
   5   4   3 7.73637 0.76303   9
  -5   4  -3 6.82795 0.66463  10
  -5   4  -3 5.17671 0.60700  13
   5   4   3 5.66271 0.86618  13
  -5   4  -3 5.61137 0.74002  12
   5   4   3 6.93726 1.58637   4
   5   4   3 4.82134 1.79154  20
  -5   4  -3 5.34701 1.23938  15
  -5   4  -3 7.44066 0.74091   7
   6  -4   3 324.400 24.7244  11
   6  -4   3 340.834 24.8852   6
  -6  -4  -3 321.744 24.6625  11
  -6  -4  -3 305.560 24.7596   6
   6   4   3 269.657 24.6949   9
   6   4   3 323.082 24.8446  13
   6   4   3 321.443 26.1681  21
  -6   4  -3 316.615 25.1287  15
  -6   4  -3 314.978 24.7443   7
  -6   4  -3 317.863 24.6760  10
   6   4   3 342.209 26.0706  20
   7  -4   3 0.79062 0.25763  11
  -7  -4  -3 0.76455 0.14600  11
   7  -4   3 0.95189 0.33573   6
  -7   4  -3 1.31483 0.57892  15
   7   4   3 1.02833 0.86956  20
   7   4   3 0.97719 0.95539  21
  -8  -4  -3 67.0344 4.98411   6
  -8   4  -3 66.4347 4.98401   7
   8   4   3 66.0771 4.99493  13
   8   4   3 53.7285 5.44294  21
  -7  -5   3 0.22685 0.14294   6
  -7  -5   3 0.50159 0.18944  11
   7  -5  -3 0.47133 0.19974  11
  -7   5   3 0.14355 0.15898   7
   7   5  -3 0.55262 0.82736  21
  -7   5   3 0.05855 0.45187  15
  -6  -5   3 0.54645 0.22157   6
   6  -5  -3 0.18237 0.33950   6
  -6  -5   3 0.39115 0.14088  11
   6  -5  -3 0.32552 0.23555  11
   6   5  -3 -0.0836 0.92319  21
   6   5  -3 0.50265 0.31308  13
  -6   5   3 0.45265 0.22825   7
  -6   5   3 0.72458 0.56114  15
   5  -5  -3 119.003 9.00479  11
  -5  -5   3 116.341 9.05176   6
  -5  -5   3 116.090 8.96144  11
   5  -5  -3 90.6430 9.09020   6
  -5   5   3 110.251 9.01126  12
   5   5  -3 117.505 9.07670  13
   5   5  -3 126.123 10.2328  20
   5   5  -3 123.375 10.0563  18
  -5   5   3 115.823 9.03948   7
  -5   5   3 117.029 9.50585  15
   5   5  -3 116.627 9.06021   9
   5   5  -3 117.743 10.5737  21
   5   5  -3 109.609 9.72485   4
  -4  -5   3 15.0802 1.36477   6
  -4  -5   3 15.4702 1.26510  11
   4  -5  -3 14.0013 1.28783  11
  -4   5   3 15.5257 1.94998  15
   4   5  -3 15.2674 2.82837  21
   4   5  -3 14.0761 2.09705  16
   4   5  -3 16.7100 2.66418  20
   4   5  -3 15.3409 1.41564  13
   4   5  -3 15.7671 2.59089  18
  -4   5   3 16.3088 2.41204  20
  -4   5   3 15.0123 1.39128  12
   4   5  -3 14.5462 2.10660   4
   4   5  -3 15.0184 1.42762   9
  -4   5   3 14.6708 1.35476   7
  -3  -5   3 139.137 11.1940  11
   3  -5  -3 130.314 12.0423  19
   3  -5  -3 137.499 11.1916  11
   3  -5  -3 101.508 12.6707   3
   3   5  -3 153.622 12.8239  21
   3   5  -3 134.214 11.3066   9
   3   5  -3 123.634 12.0426   4
  -3   5   3 143.341 11.3110  12
   3   5  -3 138.624 11.2626  10
   3   5  -3 154.197 12.0286  14
  -3   5   3 150.570 11.7856  14
   3   5  -3 161.377 12.6682  18
  -3   5   3 151.347 11.7373  15
   3   5  -3 187.739 13.2757  20
   3   5  -3 134.027 11.2434  13
  -3   5   3 155.781 12.4961  20
   3   5  -3 156.821 12.2319  16
  -2  -5   3 -0.1355 0.85546   5
  -2  -5   3 0.03095 0.15660  11
   2  -5  -3 1.75117 0.74621  19
   2  -5  -3 0.15534 0.49974   3
  -2   5   3 -0.0997 0.32123   9
  -2   5   3 -0.2228 0.68596   4
   2   5  -3 -0.1141 0.32183  12
  -2   5   3 0.11159 0.89186  18
   2   5  -3 0.26974 0.97791  18
   2   5  -3 -0.2111 0.26536   7
   2   5  -3 -0.3083 0.65979  16
   2   5  -3 -0.3271 0.99677  20
  -2   5   3 0.38862 0.32151  12
  -2   5   3 -0.2549 0.59462  14
   2   5  -3 0.17700 0.60292   4
   2   5  -3 0.06049 0.25415  10
  -2   5   3 -0.0888 0.61005  15
  -2   5   3 0.08475 0.93932  20
   2   5  -3 0.45335 0.70389  14
   2   5  -3 0.46812 0.97532  21
   2   5  -3 0.05752 0.23047   9
  -2   5   3 -0.1986 0.19713   7
  -2   5   3 -0.3911 0.66807  16
   2   5  -3 -0.7783 0.72237  15
   1  -5  -3 220.539 17.5723   3
  -1  -5   3 215.052 18.6359   5
   1   5  -3 226.211 18.0768  20
  -1   5   3 231.558 17.8252  18
  -1   5   3 224.179 17.9580  20
   1   5  -3 228.218 17.8640  18
   1   5  -3 215.937 17.0815  15
   1   5  -3 207.504 16.7086   9
  -1   5   3 204.881 16.7039   9
   1   5  -3 211.789 16.7183  12
  -1   5   3 230.681 17.6490  16
  -1   5   3 206.965 16.7592   7
   1   5  -3 221.616 17.9255  21
   1   5  -3 202.623 16.6624  10
   1   5  -3 185.016 16.6970   7
   1   5  -3 219.928 17.5740  16
  -1   5   3 209.762 16.7351  12
  -1   5   3 223.167 17.0605  15
   1   5  -3 218.793 17.0173   8
  -1   5   3 222.903 17.2823  14
   1   5  -3 220.390 17.3370  14
   1   5  -3 201.041 17.4479   4
  -1   5   3 182.885 17.3196   4
   0  -5  -3 5.60557 1.40124   5
   0  -5   3 5.51820 1.61328   5
   0   5   3 4.06390 1.03169  14
   0   5  -3 5.35306 1.65342  20
   0   5   3 4.18784 1.26079  18
   0   5  -3 5.73178 1.11741  15
   0   5  -3 6.30732 0.86357   7
   0   5   3 4.83873 1.58400  20
   0   5  -3 4.43040 0.58420   9
   0   5   3 5.91240 0.67530   9
   0   5  -3 5.46156 1.13747  14
   0   5  -3 5.65240 1.24926   4
   0   5  -3 4.77612 1.39296  18
   0   5  -3 5.24912 0.90322   8
   0   5  -3 4.68025 0.53766  10
   0   5  -3 5.71732 0.70070  12
   0   5   3 3.78083 1.19170  16
   0   5   3 5.43781 1.26733   4
   0   5   3 4.35900 0.60738  12
   0   5  -3 4.87525 1.23729  16
  -1  -5  -3 423.123 38.6382  11
  -1  -5  -3 417.553 40.0005   5
   1  -5   3 501.928 39.3209   3
   1  -5   3 434.627 39.5636   5
  -1   5  -3 523.015 39.0787  15
   1   5   3 413.549 39.3241   4
  -1   5  -3 423.298 39.2468   4
  -1   5  -3 463.627 38.6255  10
   1   5   3 654.750 40.3863  20
  -1   5  -3 483.062 38.9063   8
   1   5   3 555.496 39.7047  16
  -1   5  -3 559.816 39.5968  16
   1   5   3 569.185 40.0091  21
   1   5   3 437.740 38.6352  10
  -1   5  -3 525.300 39.2429  14
   1   5   3 513.334 39.0528  15
  -1   5  -3 467.431 38.6782   9
  -1   5  -3 554.466 39.9968  20
   1   5   3 516.098 39.3528  14
   1   5   3 554.320 39.7703  18
  -1   5  -3 564.226 39.7811  18
  -1   5  -3 456.417 38.6667   7
   1   5   3 462.768 38.6885   9
  -1   5  -3 495.283 38.7161  12
   1   5   3 503.029 38.7144  12
  -2  -5  -3 7.41112 0.66311  11
  -2  -5  -3 7.58406 2.10222   5
   2   5   3 8.70552 1.69458  16
  -2   5  -3 7.69188 0.73690  10
   2   5   3 7.56389 1.84868  21
  -2   5  -3 8.44002 1.65753  16
  -2   5  -3 8.21385 1.78260  18
   2   5   3 7.28740 0.74269  13
   2   5   3 9.29405 2.13597  20
  -2   5  -3 8.36063 1.39219  15
  -2   5  -3 7.12163 0.83720   9
   2   5   3 6.95034 1.49881   4
  -2   5  -3 8.74600 2.07788  20
  -2   5  -3 7.34599 1.01917   8
  -2   5  -3 7.42809 1.30515  14
  -2   5  -3 7.15620 0.83500  12
   2   5   3 9.15177 1.89609  18
  -2   5  -3 7.07121 0.76329   7
  -2   5  -3 7.08453 1.49597   4
   2   5   3 7.10750 0.83401   9
   2   5   3 7.58610 0.84754  12
   2   5   3 6.47168 0.77092  10
  -3  -5  -3 110.676 11.2710   6
  -3  -5  -3 149.714 11.2082  11
  -3   5  -3 151.781 12.3080  18
  -3   5  -3 150.240 11.7793  15
  -3   5  -3 131.275 11.2738   9
  -3   5  -3 143.283 11.3215  12
   3   5   3 153.233 12.8773  20
   3   5   3 137.887 11.3087   9
   3   5   3 154.936 12.2526  16
   3   5   3 120.177 11.3746  12
  -3   5  -3 156.970 12.1440  16
  -3   5  -3 160.584 12.5978  20
   3   5   3 133.241 12.1375   4
  -3   5  -3 144.817 11.2584  10
   3   5   3 156.075 12.5282  18
  -3   5  -3 161.594 11.9633  14
   3   5   3 153.817 12.8413  21
  -3   5  -3 133.477 11.2845   7
  -4  -5  -3 0.20485 0.14769  11
  -4  -5  -3 0.46287 0.26565   6
   4  -5   3 0.31922 0.23191  11
  -4   5  -3 -0.1675 0.59434  14
   4   5   3 0.32151 0.74406   4
  -4   5  -3 0.04673 0.21465  10
   4   5   3 0.14808 0.88998  18
  -4   5  -3 0.63257 0.69107  15
  -4   5  -3 0.19175 0.30678  12
   4   5   3 0.01089 1.11341  21
   4   5   3 0.18409 0.34885  13
   4   5   3 -0.1438 1.08849  20
  -4   5  -3 0.24794 0.26077   7
   4   5   3 0.25163 0.31108   9
  -5  -5  -3 30.8234 2.47738  11
  -5  -5  -3 33.5706 2.59259   6
   5  -5   3 30.6373 2.52691  11
  -5   5  -3 32.0583 2.50122  10
   5   5   3 32.0791 3.40048   4
  -5   5  -3 28.8630 2.55590  12
  -5   5  -3 28.8340 3.02507  15
   5   5   3 30.7609 3.92130  20
   5   5   3 31.6514 2.58248   9
   5   5   3 27.2630 3.93519  21
  -5   5  -3 31.4338 2.58139   7
   5   5   3 31.2911 2.63213  13
  -6  -5  -3 2.88953 0.39655   6
   6  -5   3 2.88350 0.39386  11
   6  -5   3 2.90962 0.53388   6
  -6  -5  -3 2.33182 0.28481  11
   6   5   3 1.91056 1.17704  21
   6   5   3 2.55814 0.46061  13
   6   5   3 2.16072 0.37814   9
  -6   5  -3 2.71635 0.38769   7
   6   5   3 2.20791 1.18390  20
  -6   5  -3 2.19256 0.77646  15
  -6   5  -3 1.88768 0.43587  10
  -7  -5  -3 10.0421 0.82174   6
   7   5   3 8.46855 1.54886  21
  -7   5  -3 9.16770 0.81305   7
  -7   5  -3 8.18876 1.06418  15
  -7   6   3 0.14454 0.36922  15
   6   6  -3 0.30834 0.94372  21
  -6   6   3 1.78777 0.63737  15
  -5  -6   3 1.33795 0.20905  11
   5  -6  -3 1.12934 0.27414  11
  -5  -6   3 1.34284 0.28498   6
   5   6  -3 1.03460 0.95768  20
  -5   6   3 1.59093 0.29854   7
   5   6  -3 1.06236 0.34860   9
   5   6  -3 1.56835 0.80285   4
  -5   6   3 1.26838 0.29933  12
   5   6  -3 0.58328 1.01840  21
   5   6  -3 0.81168 0.77052  18
  -5   6   3 0.94480 0.69525  15
  -4  -6   3 33.8462 2.55919  11
  -4  -6   3 28.1790 2.63596   6
   4   6  -3 34.9703 4.07657  20
   4   6  -3 29.1872 3.35905  16
  -4   6   3 31.2586 2.67194  12
   4   6  -3 31.7908 2.69134   9
  -4   6   3 36.2099 3.26589  15
   4   6  -3 34.3581 3.82839  18
   4   6  -3 30.5956 3.46281   4
  -4   6   3 32.0184 3.62438  20
   4   6  -3 33.5758 4.36110  21
  -4   6   3 31.5553 2.62773   7
  -3  -6   3 0.38859 0.16615  11
   3  -6  -3 0.32967 0.22605  11
  -3   6   3 0.43449 0.25598   7
   3   6  -3 0.51388 1.04359  18
  -3   6   3 0.34904 0.30461  12
  -3   6   3 0.35698 1.01763  20
   3   6  -3 0.47140 1.14278  21
  -3   6   3 0.41101 0.74131  15
   3   6  -3 0.07161 0.30343   9
   3   6  -3 -0.1297 1.11196  20
   3   6  -3 0.72638 0.31291  10
   3   6  -3 0.31218 0.68643   4
  -3   6   3 0.37146 0.74559  14
  -3   6   3 0.35954 0.42419   9
   3   6  -3 0.09780 0.80831  16
   2  -6  -3 17.0094 2.37565  19
  -2  -6   3 17.0262 1.45043  11
   2   6  -3 17.0375 2.65026  16
   2   6  -3 18.2887 3.11652  21
   2   6  -3 19.3815 2.98301  18
  -2   6   3 16.6173 2.42873   4
   2   6  -3 16.8457 1.61601   9
  -2   6   3 18.4434 2.12811  15
  -2   6   3 19.5025 3.07168  20
  -2   6   3 17.8214 1.54951   7
  -2   6   3 17.0751 1.65532   9
  -2   6   3 19.1710 2.88819  18
   2   6  -3 16.6769 2.40087  14
   2   6  -3 19.1279 3.16105  20
  -2   6   3 20.1389 2.69546  16
  -2   6   3 17.5775 2.28959  14
   2   6  -3 17.2508 1.54909  10
  -2   6   3 17.6812 1.63943  12
   2   6  -3 18.2294 1.58036  12
   2   6  -3 16.9782 2.47215   4
   1  -6  -3 2.50641 1.02496   3
  -1   6   3 1.44445 1.15311  16
   1   6  -3 2.10921 0.40347   7
   1   6  -3 1.36310 1.05807  16
   1   6  -3 1.31358 1.24955  20
  -1   6   3 2.39198 0.50823   9
   1   6  -3 2.66888 0.48866   9
  -1   6   3 1.63843 0.86747  15
  -1   6   3 1.78069 0.97119   4
  -1   6   3 1.24744 1.16268  18
   1   6  -3 1.64552 1.19887  18
  -1   6   3 2.53309 0.51221  12
   1   6  -3 2.30793 0.45341  12
  -1   6   3 1.59671 1.26536  20
   1   6  -3 2.04469 0.38340  10
  -1   6   3 1.86813 0.95645  14
   1   6  -3 1.98774 0.99367  15
   1   6  -3 2.06405 0.94508  14
   1   6  -3 2.46101 1.06917   4
   0  -6  -3 0.40872 0.62866   3
   0   6  -3 0.32052 0.35461  12
   0   6   3 0.12145 0.86381  16
   0   6  -3 0.00245 0.67084  14
   0   6  -3 0.03649 0.52131   8
   0   6  -3 0.66536 0.77656   4
   0   6  -3 0.49535 0.83859  15
   0   6   3 0.21490 0.89994  18
   0   6  -3 0.66877 0.95595  16
   0   6  -3 0.28359 0.25216  10
   0   6   3 0.93259 0.80724  14
   0   6   3 0.53330 0.36151  10
   0   6   3 0.72948 0.78567   4
   0   6   3 0.26762 1.18394  20
   0   6   3 0.10932 0.35376   9
   0   6  -3 0.80383 0.29413   7
   0   6  -3 -0.1052 1.01917  20
   0   6  -3 0.70499 0.99812  18
   0   6   3 0.33542 0.81588  15
   0   6   3 0.64023 0.38529  12
   0   6  -3 0.64030 0.35435   9
  -1  -6  -3 4.30119 0.46326  11
  -1   6  -3 5.30327 1.27675  14
  -1   6  -3 4.97945 0.64234   9
   1   6   3 4.74465 1.37178   4
   1   6   3 5.01014 0.66799  12
  -1   6  -3 4.88615 0.70307  12
   1   6   3 3.43089 1.29632  16
  -1   6  -3 4.14939 1.61829  20
  -1   6  -3 5.24603 1.20749  15
  -1   6  -3 5.46546 1.36058   4
   1   6   3 5.10672 1.74655  20
   1   6   3 4.12835 1.14419  15
   1   6   3 3.78105 1.52389  18
   1   6   3 4.31162 1.26655  14
  -1   6  -3 5.36728 0.56670  10
  -1   6  -3 4.86278 0.95439   8
  -1   6  -3 4.84246 0.60739   7
   1   6   3 4.63165 0.65487   9
  -1   6  -3 4.29836 1.35594  16
   1   6   3 5.43255 0.60045  10
  -1   6  -3 4.55581 1.59078  18
  -2  -6  -3 7.74156 0.67964  11
  -2   6  -3 10.3864 1.73213  14
   2   6   3 8.62660 0.91704   9
   2   6   3 7.77380 1.98360  21
   2   6   3 11.0887 2.27602  18
   2   6   3 8.92536 0.90174  12
   2   6   3 10.9694 2.65341  20
  -2   6  -3 7.12806 0.80524   7
  -2   6  -3 11.2226 0.96090  12
  -2   6  -3 11.4442 2.32446  18
   2   6   3 8.67315 1.90911  16
  -2   6  -3 7.66453 1.73263  16
  -2   6  -3 3.79812 1.26699   4
  -2   6  -3 15.3192 1.77669  15
  -2   6  -3 5.26381 0.81673   9
  -2   6  -3 8.03307 0.76552  10
  -2   6  -3 12.8111 2.51373  20
   2   6   3 3.24673 1.25486   4
  -3  -6  -3 3.47222 0.40142  11
  -3   6  -3 4.79749 0.48868  10
   3   6   3 2.99960 1.61365  21
  -3   6  -3 3.29729 1.01212  14
   3   6   3 3.82992 0.56808  12
   3   6   3 2.08236 1.47733  20
  -3   6  -3 4.50752 0.60404   9
   3   6   3 4.02611 0.58260   9
  -3   6  -3 3.86634 1.05739  15
  -3   6  -3 2.39111 1.09857  16
  -3   6  -3 4.12608 0.53923   7
  -3   6  -3 3.55881 1.42696  20
   3   6   3 4.61566 1.38584   4
  -3   6  -3 2.33127 1.24324  18
  -3   6  -3 3.25548 0.58507  12
   3   6   3 3.42703 1.28516  18
   4  -6   3 3.12099 0.48653  11
  -4  -6  -3 5.44899 0.46130  11
  -4  -6  -3 3.53835 0.56290   6
  -4   6  -3 2.87729 0.51321   7
  -4   6  -3 9.42916 1.42464  15
   4   6   3 3.95096 0.60321   9
   4   6   3 8.78049 1.80320  18
  -4   6  -3 4.80203 1.10000  14
   4   6   3 5.35222 1.85372  20
   4   6   3 2.37898 1.05979   4
  -4   6  -3 3.97823 0.47680  10
   4   6   3 6.20397 1.90898  21
  -4   6  -3 7.47352 0.71197  12
   5  -6   3 0.60464 0.23509  11
  -5  -6  -3 0.77844 0.16133  11
  -5  -6  -3 0.66840 0.22537   6
   5   6   3 0.47082 0.72819   4
  -5   6  -3 0.63924 0.23902   7
   5   6   3 0.40525 0.93588  21
  -5   6  -3 1.17712 0.69786  15
   5   6   3 1.14259 1.10465  20
   6  -6   3 3.50635 0.43910  11
  -6  -6  -3 4.74059 0.38924  11
  -6  -6  -3 4.45327 0.44848   6
   6   6   3 3.14283 1.02025  20
   6   6   3 2.69915 1.06703  21
  -6   6  -3 4.98002 0.47915   7
  -6   6  -3 3.21173 0.73243  15
   5  -7  -3 57.4461 4.99081  11
  -5  -7   3 68.9074 4.96531  11
   5   7  -3 66.1333 5.02076   9
  -5   7   3 61.8702 5.25696  15
   5   7  -3 62.8016 5.37389   4
   4  -7  -3 0.92785 0.26072  11
  -4  -7   3 1.16447 0.18750  11
   4   7  -3 0.50135 0.65042   4
   4   7  -3 1.29697 0.93798  20
  -4   7   3 1.06773 0.25686   7
   4   7  -3 1.04449 0.81486  18
  -4   7   3 0.95401 0.29691  12
   4   7  -3 1.39177 0.36018   9
   3  -7  -3 91.0422 7.90439  11
  -3  -7   3 97.0460 7.89240  11
   3   7  -3 110.753 8.95529   4
   3   7  -3 107.722 8.02073   9
   3   7  -3 95.0871 8.69155  16
  -3   7   3 104.327 8.00926  12
  -3   7   3 102.975 8.39483  15
  -3   7   3 101.936 9.01263  20
   3   7  -3 104.559 9.08653  20
   3   7  -3 96.7104 8.92925  18
  -2  -7   3 0.48860 0.17042  11
   2   7  -3 0.13391 0.85378  18
   2   7  -3 -0.0667 0.29095  12
   2   7  -3 0.07491 0.84045  16
  -2   7   3 -0.0410 0.91588  20
  -2   7   3 -0.3824 0.66813  15
  -2   7   3 0.17178 0.88697   4
  -2   7   3 0.32403 0.33626  12
  -2   7   3 0.29873 0.49224   9
   2   7  -3 0.26059 1.05175  20
   2   7  -3 0.21515 0.33295   9
   2   7  -3 0.53832 0.74408   4
   2   7  -3 0.02249 0.23666  10
  -1  -7   3 2.86325 1.51903   3
   1  -7  -3 5.34504 1.47315  19
  -1   7   3 5.22420 0.72161  12
   1   7  -3 5.85523 0.72098   9
   1   7  -3 5.87746 0.64186  10
  -1   7   3 7.03810 1.68547  16
   1   7  -3 6.66553 1.27469  15
   1   7  -3 7.64289 1.71956  16
   1   7  -3 5.72178 1.62024  18
  -1   7   3 7.05329 1.32741  15
   1   7  -3 4.13174 1.31407   4
   1   7  -3 5.80144 0.73843  12
   1   7  -3 6.31097 1.39168  14
  -1   7   3 7.85641 1.45085  14
  -1   7   3 4.65391 0.71807   9
  -1   7   3 4.19155 1.38864   4
  -1   7   3 5.06755 1.64847  18
   1   7  -3 6.12533 1.80452  20
  -1   7   3 6.18322 1.79467  20
   0   7  -3 -0.1034 1.08772  20
   0   7   3 0.24542 0.36382   9
   0   7   3 -0.3470 0.74161  15
   0   7   3 0.16367 0.34316  12
   0   7  -3 -0.2073 0.61836   4
   0   7  -3 -0.2706 0.29872   9
   0   7   3 0.79424 1.01576  16
   0   7  -3 0.32822 0.27494   7
   0   7  -3 -0.2756 0.78219  15
   0   7  -3 0.08212 0.84761  16
   0   7  -3 -0.2036 0.70502  14
   0   7   3 -0.1813 0.68130   4
   0   7   3 0.58720 1.17918  20
   0   7   3 0.15239 1.00981  18
   0   7  -3 -0.0547 0.25713  10
   0   7  -3 0.25886 0.33799  12
   0   7  -3 0.70056 1.02718  18
   1   7   3 170.918 15.2320  20
  -1   7  -3 175.580 13.8698   9
   1   7   3 177.139 13.8860  12
   1   7   3 178.985 13.8906   9
   1   7   3 181.892 14.9494  16
  -1   7  -3 180.600 14.3434  15
  -1   7  -3 178.554 14.6840   4
  -1   7  -3 177.386 14.9977  18
  -1   7  -3 175.385 13.8944  12
  -1   7  -3 175.211 13.8346   7
   1   7   3 175.917 15.0263  18
  -1   7  -3 180.209 13.8055  10
  -1   7  -3 169.599 15.0947  20
  -1   7  -3 183.327 14.9586  16
  -1   7  -3 179.190 14.5933  14
   1   7   3 171.818 14.9053   4
  -2  -7  -3 5.59577 0.53396  11
  -2   7  -3 4.72479 1.17017  14
  -2   7  -3 7.70610 0.67763   7
   2   7   3 4.05434 1.65954  20
  -2   7  -3 3.40975 1.44639  20
   2   7   3 7.36865 0.81191   9
  -2   7  -3 7.39592 1.52650   4
  -2   7  -3 5.09804 0.73145  12
  -2   7  -3 3.96149 1.37276  18
  -2   7  -3 5.14303 1.39142  16
   2   7   3 8.12113 1.72236   4
   2   7   3 4.56659 1.46408  18
  -2   7  -3 4.81319 1.24047  15
   2   7   3 5.38249 0.68243  12
  -2   7  -3 5.73921 0.64078  10
  -2   7  -3 6.26504 0.75298   9
  -3  -7  -3 185.620 14.2720  11
  -3   7  -3 185.489 15.3221  20
   3   7   3 171.879 15.6110  20
  -3   7  -3 187.585 14.3449   7
   3   7   3 194.821 15.3781   4
   3   7   3 188.543 14.3881   9
  -3   7  -3 176.422 14.7458  15
  -3   7  -3 185.998 14.3792  12
   3   7   3 174.330 15.1423  18
  -3   7  -3 182.800 14.8005  14
  -4  -7  -3 4.92774 0.44662  11
   4   7   3 4.96138 1.29737   4
  -4   7  -3 4.73177 0.99233  15
  -4   7  -3 3.99017 0.60416  12
   4   7   3 2.38822 1.41652  18
   4   7   3 4.04546 1.37562  20
  -4   7  -3 5.11159 0.54307   7
   4   7   3 5.35652 0.60268   9
  -5  -7  -3 42.9112 3.08497  11
  -5   7  -3 41.0075 3.13476   7
  -5   7  -3 37.8804 3.39461  15
   5   7   3 35.8475 3.10820   9
   5   7   3 37.9374 3.65899  20
  -6   7  -3 7.23861 0.82710  15
  -4   8   3 1.91935 0.62959  15
   4   8  -3 2.56854 0.34620   9
   4   8  -3 2.51000 0.68300   4
  -3  -8   3 0.27045 0.16490  11
   3   8  -3 0.18879 0.55211   4
   3   8  -3 0.38155 0.64908  18
   3   8  -3 0.65298 0.27188   9
   3   8  -3 0.34583 0.72217  20
  -3   8   3 0.62001 0.57511  15
  -3   8   3 0.42203 0.25431  12
   2   8  -3 113.056 10.1681  18
   2   8  -3 113.778 10.1353  20
  -2   8   3 119.662 9.63516  15
  -2   8   3 113.807 10.1757  20
   2   8  -3 130.195 10.2272   4
   2   8  -3 125.075 9.40653   9
  -2   8   3 122.877 9.37381   9
  -2   8   3 117.814 9.40165  12
   1   8  -3 2.54492 0.43992   9
   1   8  -3 1.93824 0.90929   4
   1   8  -3 2.30742 0.37334  12
  -1   8   3 1.95326 0.96934   4
   1   8  -3 1.82062 1.12966  20
   1   8  -3 1.96632 0.98847  16
  -1   8   3 2.45982 0.75624  15
  -1   8   3 2.47280 0.45164  12
  -1   8   3 2.52949 1.17023  20
  -1   8   3 2.17041 0.62839   9
   1   8  -3 1.51298 0.97812  18
   0   8  -3 180.999 13.5435  12
   0   8  -3 161.667 14.4126  20
   0   8   3 175.905 13.5301   9
   0   8  -3 166.512 14.3289  16
   0   8   3 163.878 14.3264  18
   0   8   3 164.539 13.5162  12
   0   8   3 191.638 14.4868   4
   0   8  -3 207.261 15.4607   4
   0   8  -3 159.589 14.3743  18
   0   8   3 155.318 14.4556  20
   0   8  -3 174.483 13.5189   9
  -1   8  -3 0.16634 0.82002  18
  -1   8  -3 0.24345 0.30501  12
  -1   8  -3 -0.0404 0.64934  14
   1   8   3 0.10132 0.25479  12
  -1   8  -3 0.07136 0.63019   4
  -1   8  -3 0.13121 0.34158   9
  -1   8  -3 0.05983 0.77381  16
   1   8   3 0.10966 0.74745   4
   1   8   3 0.16061 0.33699   9
  -1   8  -3 -0.0660 0.87376  15
   1   8   3 0.11870 0.89436  20
  -1   8  -3 0.30931 0.85824  20
   1   8   3 -0.1654 0.93239  18
  -2  -8  -3 5.90602 0.54293  11
   2   8   3 5.57115 1.32739  18
   2   8   3 4.03646 1.47894  20
  -2   8  -3 5.40650 1.05546  15
  -2   8  -3 7.02389 0.71430  12
  -2   8  -3 6.12405 0.65982   9
   2   8   3 7.65669 0.76604   9
   2   8   3 6.63291 0.64268  12
   2   8   3 7.53136 1.56060   4
  -2   8  -3 3.99205 1.23585  20
  -3  -8  -3 0.38832 0.12986  11
   3   8   3 0.24403 0.80583  20
   3   8   3 0.56264 0.68982   4
   3   8   3 0.49718 0.28013   9
  -3   8  -3 0.42495 0.61899  15
  -3   8  -3 0.51729 0.24367  12
   4   8   3 54.0066 4.77701  20
  -4   8  -3 59.0918 4.50948  15
   4   8   3 51.0246 4.28467   9
   2   9  -3 0.24834 0.23745   9
  -2   9   3 0.31292 0.18309  12
   2   9  -3 0.36362 0.78669   4
   1   9  -3 2.84131 0.37466   9
  -1   9   3 1.43547 0.72877  20
   1   9  -3 4.09481 0.90230   4
  -1   9   3 3.65461 0.39117  12
   1   9  -3 1.79075 0.83555  20
   0   9   3 0.22578 0.18342  12
   0   9   3 0.22474 0.54817  20
   0   9  -3 -0.0336 0.45303  20
   0   9   3 0.12008 0.21655   9
   1   9   3 3.15390 0.38049   9
   1   9   3 1.33317 0.72570  20
   2   9   3 7.25112 0.84706   9
  -9   0   4 -0.1028 0.09692  13
  -8   0   4 236.190 20.9518  15
  -8   0   4 318.285 20.9920  13
   8   0  -4 250.313 20.8963  13
   7   0  -4 0.12763 0.47994  13
  -7   0   4 0.24658 0.87771  17
   7   0  -4 0.09528 0.33365   6
  -7   0   4 0.16532 0.21990  13
  -7   0   4 5.35304 14.9022   1
  -7   0   4 0.05751 0.17221   6
   7   0  -4 -1.0465 1.37594  17
   6   0  -4 0.36471 0.25932  11
   6   0  -4 0.63492 1.22574  17
  -6   0   4 0.58917 0.30227  13
  -6   0   4 3.49919 9.65126   1
  -6   0   4 0.61423 0.23988   6
   6   0  -4 0.70761 0.38887   6
   6   0  -4 1.31654 1.40924  19
  -6   0   4 0.69597 0.72556  17
   6   0  -4 6.36983 0.87846  13
   5   0  -4 0.36063 0.21711  11
   5   0  -4 0.19801 0.94864  19
  -5   0   4 0.01491 0.46060  17
  -5   0   4 0.04715 0.16688   6
  -5   0   4 0.78510 0.26772  13
   5   0  -4 0.19533 1.03730  17
  -5   0   4 -12.042 5.55251   1
   5   0  -4 0.38953 0.49182  13
  -5   0   4 -0.0468 0.53975   5
  -5   0   4 -0.0316 0.11031  11
   5   0  -4 0.05072 0.30825   6
  -4   0   4 1029.30 85.4623  11
   4   0  -4 1217.27 87.1380  17
   4   0  -4 1052.28 85.4962  11
  -4   0   4 1124.57 87.7437   1
  -3   0   4 -0.0154 0.40828  17
   3   0  -4 -0.5704 0.70190  17
   3   0  -4 -0.0696 0.41586   3
   3   0  -4 -0.0938 0.62923  19
  -3   0   4 4.71756 3.10110   1
  -3   0   4 0.89069 0.48812   5
  -2   0   4 1570.76 122.665   1
   1   0  -4 0.01465 0.27280   3
   1   0  -4 0.05474 0.10962   8
   1   0  -4 0.36914 0.35539  19
  -1   0   4 -1.7839 1.54366   1
   0   0  -4 81.2074 6.70741   1
   0   0   4 84.4552 6.53951   5
   0   0  -4 77.1936 6.38187   3
  -1   0  -4 0.05558 0.23782  17
   1   0   4 1.15558 0.61255  17
  -1   0  -4 0.54192 1.19975   1
  -1   0  -4 1.95354 0.48645   5
   1   0   4 -0.0058 0.26404   5
   2   0   4 3753.49 303.618   2
   3   0   4 -0.0767 0.63467  19
  -3   0  -4 -0.0899 0.33328  17
  -3   0  -4 -0.4813 3.07222   1
  -4   0  -4 3044.50 237.763   1
  -5   0  -4 0.33984 0.67247   5
   5   0   4 0.13148 1.07142  17
  -5   0  -4 0.17301 0.49622  17
  -5   0  -4 0.15164 0.17524   6
   5   0   4 0.94051 0.53706  13
   5   0   4 0.16068 0.31464   6
  -5   0  -4 0.24335 0.22847  13
   5   0   4 -0.2207 0.19075  11
  -5   0  -4 -2.2732 5.65646   1
  -6   0  -4 93.2965 13.7245   1
   6   0   4 115.909 9.04226  13
  -6   0  -4 115.144 9.85166  17
  -6   0  -4 110.989 8.81881   6
  -6   0  -4 117.188 8.85919  13
   6   0   4 103.643 11.0775  17
   6   0   4 111.242 8.97370   6
  -7   0  -4 0.04352 0.51498  15
   7   0   4 -0.1539 0.29567  11
  -7   0  -4 19.3134 13.3825   1
   7   0   4 0.62080 0.47497  13
   7   0   4 0.22012 0.34540   6
   8   0   4 137.602 11.8814  13
  -8   0  -4 178.923 11.9244  13
  -8   0  -4 138.547 11.7489   7
  -9   0  -4 0.06900 0.10521  13
   9   1  -4 19.3793 2.23031  21
  -9   1   4 25.7362 1.85014  13
   8  -1  -4 10.3792 1.35585  13
   8  -1  -4 14.7508 1.33327   6
  -8  -1   4 9.63730 0.98407  13
  -8  -1   4 7.80404 1.11680  15
  -8  -1   4 12.6236 0.95277   6
  -8   1   4 12.3732 0.96157   7
   8   1  -4 13.1569 1.05103   6
  -8   1   4 9.23137 1.02300  13
  -8   1   4 8.69411 1.21820  15
   8   1  -4 9.38782 1.13007  13
   7  -1  -4 106.673 7.83578  11
  -7  -1   4 96.9657 9.69213  17
   7  -1  -4 82.1642 10.2135  17
  -7  -1   4 101.994 7.86561   6
  -7  -1   4 96.7519 7.88436  13
   7  -1  -4 103.688 8.08637  13
   7  -1  -4 105.872 8.03107   6
  -7   1   4 104.105 7.87826  13
  -7   1   4 59.9479 13.9731   1
   7   1  -4 100.830 10.7374  17
   7   1  -4 103.427 7.98138   6
   7   1  -4 104.431 8.07583  13
  -7   1   4 87.0995 8.60668  17
  -7   1   4 99.4226 7.80295   6
   6  -1  -4 6.56966 1.06018  13
   6  -1  -4 5.38007 0.82387   6
  -6  -1   4 5.58644 0.68181  13
  -6  -1   4 5.27755 0.50321  11
  -6  -1   4 20.0478 15.9142   1
   6  -1  -4 6.45944 1.96878  19
  -6  -1   4 5.26374 0.61941   6
   6  -1  -4 5.44338 0.63193  11
   6  -1  -4 6.03690 2.27731  17
  -6  -1   4 5.95855 1.53307  17
   6   1  -4 7.14796 1.02445  13
  -6   1   4 6.22059 1.40286  17
  -6   1   4 11.1284 7.33752   1
  -6   1   4 5.60628 0.65716  13
   6   1  -4 5.75180 2.12424  17
  -6   1   4 5.17507 0.58496   6
   6   1  -4 5.40688 0.80561   6
   5  -1  -4 22.1946 3.39760  17
  -5  -1   4 17.4017 1.61910   6
  -5  -1   4 18.6270 2.72905   5
  -5  -1   4 19.2294 1.53316  11
   5  -1  -4 18.6289 2.46822   3
  -5  -1   4 16.0969 9.15707   1
  -5  -1   4 20.8064 1.66918  13
   5  -1  -4 18.1354 1.75637   6
  -5  -1   4 21.6301 2.53283  17
   5  -1  -4 20.9153 2.96076  19
   5  -1  -4 18.7681 1.59600  11
   5   1  -4 21.2351 1.89321  13
   5   1  -4 22.0332 3.27006  19
   5   1  -4 18.8109 3.25415  17
   5   1  -4 16.3570 1.73094   6
   5   1  -4 18.1896 1.57216  11
  -5   1   4 14.1069 5.64166   1
  -5   1   4 21.3445 1.64358  13
  -5   1   4 22.3345 2.41662  17
  -5   1   4 16.1616 1.58502   6
  -4  -1   4 11.3061 1.81790   5
  -4  -1   4 13.0115 1.66440  17
  -4  -1   4 8.97668 0.83471  11
   4  -1  -4 9.91605 1.50911   3
  -4  -1   4 6.83564 7.01779   1
   4  -1  -4 9.49201 0.88334  11
   4  -1  -4 10.3945 2.22032  17
  -4   1   4 10.4896 1.43557  17
   4   1  -4 9.10130 2.07317  17
  -4   1   4 10.8497 4.10850   1
   4   1  -4 9.50555 2.02987  19
   3  -1  -4 47.4991 4.01112   3
  -3  -1   4 49.2475 4.39103   5
  -3  -1   4 44.9551 3.97142  17
   3  -1  -4 43.3034 4.03832  19
  -3  -1   4 46.4005 7.09070   1
   3  -1  -4 38.8387 4.32698  17
  -3  -1   4 39.6017 3.40044  11
   3  -1  -4 39.3008 3.41165  11
  -3   1   4 42.7950 3.85972  17
  -3   1   4 44.7786 3.70893   5
   3   1  -4 41.1450 4.35515  19
  -3   1   4 43.3408 5.85968   1
   3   1  -4 41.1426 4.41291  17
   3   1  -4 47.4584 4.19476   3
  -2  -1   4 108.275 11.1742   1
   2  -1  -4 121.627 9.93365  17
   2  -1  -4 114.244 9.67766   3
  -2  -1   4 117.021 10.0020   5
  -2  -1   4 125.481 9.73247  17
  -2   1   4 112.020 10.4904   1
   2   1  -4 114.983 9.84509   3
   2   1  -4 125.532 9.42470   8
   2   1  -4 127.096 10.0401  17
   2   1  -4 122.624 9.99041  19
  -2   1   4 122.572 9.64969  17
   1  -1  -4 19.6903 1.77203  17
   1  -1  -4 17.9120 1.59665  19
  -1  -1   4 18.5121 1.66892  17
   1   1  -4 18.3860 1.82170  17
   1   1  -4 11.9883 1.66493   3
  -1   1   4 19.4770 1.65758  17
   1   1  -4 20.3378 1.93355  19
   1   1  -4 14.4274 1.44152   8
   0  -1  -4 0.08412 0.20813  17
   0  -1  -4 1.00747 0.33586   5
   0  -1   4 -0.0296 0.30891  17
   0   1  -4 0.46026 0.31964  17
   0   1   4 0.86947 0.33539   5
   0   1  -4 0.05807 0.19008   8
   0   1   4 0.06154 0.35789  17
   0   1  -4 1.28504 0.33896   3
   0   1  -4 0.19087 0.23443  17
   0   1  -4 1.10940 0.78531   1
  -1  -1  -4 6.65042 0.88973   5
  -1  -1  -4 3.07327 0.64538  17
  -1  -1  -4 6.21607 2.20527   1
   1  -1   4 6.75772 0.85803   5
   1  -1   4 2.85661 0.77338  17
   1   1   4 7.11048 1.01385   5
  -1   1  -4 7.63018 1.26712   1
   1   1   4 2.48640 0.77299  17
  -1   1  -4 5.05799 0.48760   8
   2  -1   4 55.3904 5.82383  19
  -2  -1  -4 77.5533 7.32986   1
  -2  -1  -4 74.8969 6.07907   5
   2  -1   4 79.8498 5.91983   5
   2  -1   4 58.9159 5.97631  17
  -2  -1  -4 62.5390 5.72765  17
  -2   1  -4 81.8061 6.54396   1
   2   1   4 77.2054 6.28946   5
  -2   1  -4 79.1164 5.93005   5
   2   1   4 59.1033 6.03955  17
  -2   1  -4 63.8811 5.63360  17
  -3  -1  -4 1.80078 0.20020  11
  -3  -1  -4 2.17725 0.68327  17
  -3  -1  -4 1.51645 0.69861   5
  -3  -1  -4 4.15152 3.90428   1
   3  -1   4 1.78021 0.80817   5
   3  -1   4 1.12873 0.26989  11
   3  -1   4 1.53600 1.03129  17
   3  -1   4 1.80469 0.78162  19
  -3   1  -4 2.10179 0.61867  17
   3   1   4 1.76694 1.06833  17
  -3   1  -4 4.05735 2.15965   1
  -3   1  -4 1.14499 0.58652   5
  -4  -1  -4 16.1015 1.31580  11
   4  -1   4 16.6791 1.36756  11
  -4  -1  -4 13.7578 1.93431  17
   4  -1   4 13.6970 2.09108  19
  -4  -1  -4 22.4703 2.63742   5
   4  -1   4 12.2619 2.50898  17
  -4  -1  -4 24.8262 6.71789   1
  -4   1  -4 21.4313 2.28552   5
  -4   1  -4 14.7587 1.85869  17
  -4   1  -4 20.4126 4.31342   1
   4   1   4 15.0976 2.66330  17
   4   1   4 15.5546 1.37615  11
  -5  -1  -4 49.9947 4.00104  11
   5  -1   4 52.5349 6.03875  17
  -5  -1  -4 52.6881 5.00477  17
  -5  -1  -4 55.3474 10.4929   1
  -5  -1  -4 54.1952 4.12810  13
  -5  -1  -4 46.6739 4.08428   6
  -5  -1  -4 50.9446 5.63098   5
   5  -1   4 51.5285 4.06779  11
   5  -1   4 44.8976 4.19756   6
  -5   1  -4 55.6757 7.98253   1
   5   1   4 50.6068 4.06427  11
   5   1   4 59.4584 4.32807  13
  -5   1  -4 46.1630 4.05446   6
  -5   1  -4 55.1354 4.84927  17
  -5   1  -4 50.1884 4.10941   8
  -5   1  -4 54.3656 4.10289  13
   5   1   4 70.2691 6.49094  17
   5   1   4 44.9473 4.18754   6
  -6  -1  -4 2.37130 0.37759   6
  -6  -1  -4 1.69392 0.39853  13
   6  -1   4 0.84769 0.68301  13
   6  -1   4 2.28126 1.74501  17
   6  -1   4 1.86700 0.36618  11
  -6  -1  -4 2.25362 1.03619  17
   6  -1   4 2.19767 0.52576   6
  -6  -1  -4 -18.476 13.5567   1
  -6   1  -4 1.80493 0.36760  13
   6   1   4 1.48728 1.53555  17
  -6   1  -4 1.69834 0.80125  17
   6   1   4 2.00126 0.39420  11
  -6   1  -4 -3.0666 6.41523   1
  -6   1  -4 1.90386 0.30894   6
  -6   1  -4 2.46370 0.71330  15
   6   1   4 1.98359 0.50792   6
   6   1   4 2.63092 0.64590  13
   7  -1   4 29.6233 5.22641  17
   7  -1   4 43.1396 3.31652  11
  -7  -1  -4 35.3041 3.48921  15
  -7  -1  -4 43.3810 3.35320  13
  -7  -1  -4 43.0125 3.31242   6
  -7  -1  -4 36.7204 4.27415  17
   7  -1   4 37.0600 3.50994  13
   7  -1   4 43.7265 3.47649   6
  -7   1  -4 30.9225 10.3635   1
  -7   1  -4 39.5583 4.44729  17
  -7   1  -4 39.5620 3.28443   7
   7   1   4 41.8209 3.50226  13
  -7   1  -4 44.1313 3.33882  13
  -7   1  -4 44.1205 3.63277  15
   7   1   4 43.8187 3.44989   6
   7   1   4 38.4572 5.38046  17
  -8  -1  -4 2.48611 0.29390   6
  -8  -1  -4 1.99661 0.34463  13
   8  -1   4 2.62752 0.45022   6
  -8   1  -4 1.67233 0.61506  15
  -8   1  -4 2.48458 0.31459   7
   8   1   4 2.20856 0.50170  13
  -8   1  -4 2.08318 0.33912  13
   9  -1   4 1.89685 0.28921   6
  -8  -2   4 39.4795 4.05715  15
   8  -2  -4 55.1804 4.02694   6
  -8  -2   4 53.6144 3.90604   6
  -8  -2   4 42.5277 3.91162  13
  -8   2   4 46.2295 4.13155  15
  -8   2   4 52.3377 3.90528  13
  -8   2   4 54.4386 3.90916   7
   8   2  -4 48.8426 4.01518  13
  -7  -2   4 27.1785 2.19703   6
   7  -2  -4 29.3199 2.37002   6
   7  -2  -4 28.6285 2.19967  11
  -7  -2   4 25.1096 2.21440  13
   7   2  -4 25.7038 2.39036  13
   7   2  -4 28.1257 2.25610   6
  -7   2   4 24.7541 2.17912  13
  -7   2   4 24.1566 2.56284  15
   7   2  -4 24.0367 2.16694   9
  -6  -2   4 0.24996 0.73386  17
   6  -2  -4 -0.4950 1.09949  19
   6  -2  -4 0.56546 1.52766  17
   6  -2  -4 0.39414 0.39492   6
   6  -2  -4 0.64197 0.29077  11
  -6  -2   4 1.39882 0.31351   6
  -6  -2   4 0.52801 0.17644  11
  -6  -2   4 0.78185 0.33980  13
  -6   2   4 8.19791 6.15091   1
   6   2  -4 -0.2344 0.85338  18
   6   2  -4 0.52572 0.35946   6
  -6   2   4 0.74320 0.29922  13
   6   2  -4 0.45795 1.26424  17
   6   2  -4 0.58715 0.31973   9
   6   2  -4 0.42474 0.47553  13
  -5  -2   4 143.945 12.6876  17
  -5  -2   4 156.404 11.6054  11
   5  -2  -4 137.534 13.6047  17
   5  -2  -4 153.814 11.8074   6
  -5  -2   4 203.483 15.4252   5
  -5  -2   4 125.629 11.6877  13
   5  -2  -4 157.744 11.6508  11
  -5  -2   4 157.748 11.7005   6
   5  -2  -4 137.874 12.8705  19
   5  -2  -4 148.641 12.6617   3
   5   2  -4 153.092 11.7687   6
  -5   2   4 144.004 12.2521  17
   5   2  -4 153.300 11.8606  13
  -5   2   4 169.504 15.0705   1
   5   2  -4 121.869 12.3425  18
  -5   2   4 148.450 11.6633  13
   5   2  -4 143.771 13.4748  17
   4  -2  -4 234.332 19.8420   3
  -4  -2   4 252.209 19.9824  17
   4  -2  -4 249.656 20.7231  17
  -4  -2   4 246.732 20.6755   5
  -4  -2   4 221.233 19.1435   6
   4  -2  -4 235.772 19.1116  11
   4  -2  -4 249.969 20.0298  19
  -4   2   4 250.032 19.6369  17
  -4   2   4 241.948 19.1298  13
  -4   2   4 243.595 21.2253   1
   4   2  -4 266.586 19.4821  13
   4   2  -4 255.258 20.6402  19
   4   2  -4 254.196 20.6112  17
  -3  -2   4 147.125 11.8594   5
   3  -2  -4 131.403 11.1989   3
   3  -2  -4 143.360 11.6941  17
   3  -2  -4 137.601 11.1639  19
   3  -2  -4 123.824 10.5511  11
  -3  -2   4 141.054 11.1894  17
  -3  -2   4 130.292 10.5412  11
   3   2  -4 132.800 11.6688  19
   3   2  -4 129.913 11.5190  17
  -3   2   4 147.591 12.2436   1
  -3   2   4 107.951 16.3391   1
  -3   2   4 139.559 10.9388  17
   2  -2  -4 337.643 28.6266   3
   2  -2  -4 366.407 28.8705  17
  -2  -2   4 375.876 28.6827  17
   2  -2  -4 373.190 28.6060  19
  -2   2   4 364.090 28.4748  17
   2   2  -4 356.533 28.8378  17
   2   2  -4 371.422 28.3862   8
   2   2  -4 376.764 29.0861  19
  -2   2   4 355.601 29.2083   1
  -1   2   4 1103.38 86.0919   1
   0  -2   4 6.69649 0.73887  17
   0  -2  -4 4.59470 0.83349   5
   0  -2  -4 7.23927 0.79473  17
   0   2   4 7.00880 0.77226  17
   0   2   4 6.20790 0.74672  17
   0   2   4 5.90441 0.97397   5
   0   2  -4 5.89178 0.67056   8
   0   2   4 1.32432 1.91940   1
   1  -2   4 608.198 45.5150  17
   1   2   4 579.022 46.1598   1
   1   2   4 561.251 45.9906   5
  -1   2  -4 584.802 45.4365   1
   2  -2   4 393.987 32.7974   5
  -2  -2  -4 346.345 34.2908   1
  -2  -2  -4 480.099 32.8785  17
   2   2   4 470.940 33.1123  17
  -2   2  -4 412.392 32.4331   8
  -2   2  -4 381.877 32.9548   1
  -3  -2  -4 62.7541 4.95146  11
  -3  -2  -4 67.4212 5.63088  17
   3  -2   4 58.0294 4.96479  11
   3  -2   4 60.0195 5.54105   5
   3  -2   4 54.1920 5.34139  19
  -3  -2  -4 47.8116 10.0128   1
  -3  -2  -4 67.5416 6.11858   5
   3  -2   4 67.6130 6.10535  17
  -3   2  -4 71.1147 6.67938   1
  -3   2  -4 70.9525 5.06332   8
   3   2   4 64.5090 6.03581  17
  -3   2  -4 63.8758 5.22441  17
   4  -2   4 397.086 35.5416  19
   4  -2   4 496.151 36.7432  17
  -4  -2  -4 446.497 36.5234   5
   4  -2   4 448.514 34.9815  11
  -4  -2  -4 466.786 35.8877  17
  -4  -2  -4 378.768 39.1267   1
  -4  -2  -4 397.031 35.0564   6
  -4   2  -4 490.966 36.8382   1
   4   2   4 492.609 36.6177  17
  -4   2  -4 474.118 35.0558   8
  -4   2  -4 486.517 35.3116  15
  -4   2  -4 475.050 35.4133  17
   4   2   4 378.743 35.0644   6
  -4   2  -4 472.172 35.0043  13
  -5  -2  -4 20.4097 2.61500  17
  -5  -2  -4 17.8900 1.71239  13
  -5  -2  -4 19.5085 1.58630  11
   5  -2   4 20.5436 3.55641  17
  -5  -2  -4 23.7190 3.37353   5
   5  -2   4 21.6384 1.85743   6
   5  -2   4 20.4960 1.66049  11
  -5  -2  -4 19.9242 1.68709   6
   5   2   4 17.4064 1.86297  13
  -5   2  -4 18.5346 2.05808  15
   5   2   4 21.3523 1.81099   6
  -5   2  -4 17.9015 4.91862   1
   5   2   4 20.3890 3.31001  17
  -5   2  -4 18.6163 1.66009  13
  -5   2  -4 17.5044 2.07595  17
  -6  -2  -4 12.0047 1.16930   6
   6  -2   4 12.7000 1.16157  11
  -6  -2  -4 14.1425 2.23242  17
  -6  -2  -4 14.7953 1.26340  13
  -6  -2  -4 12.7637 1.05492  11
   6  -2   4 12.0714 1.35255   6
   6  -2   4 11.7639 3.28661  17
  -6   2  -4 13.5616 1.17637  13
  -6   2  -4 19.6295 6.25812   1
   6   2   4 11.7492 2.95757  17
   6   2   4 12.9594 1.41356  13
  -6   2  -4 15.1836 1.68924  15
  -6   2  -4 11.3965 1.13896   7
  -6   2  -4 12.3982 1.87450  17
   6   2   4 11.4215 1.27299   6
  -7  -2  -4 1.81347 0.32260   6
   7  -2   4 1.70132 0.34799  11
  -7  -2  -4 1.46750 0.35501  13
   7  -2   4 1.49866 0.44746   6
  -7   2  -4 1.65242 0.31804   7
   7   2   4 1.94635 0.53838  13
  -7   2  -4 1.36780 0.30531  13
  -7   2  -4 1.56002 0.64494  15
   8  -2   4 30.9159 2.43587  11
   8  -2   4 33.1283 2.55223   6
  -8  -2  -4 29.6000 2.46222  13
  -8  -2  -4 31.6406 2.43146   6
  -8   2  -4 30.6303 2.43068  13
  -8   2  -4 31.5484 2.39683  10
   8   2   4 30.9835 2.55081  13
  -8   2  -4 29.9913 2.43221   7
  -8   2  -4 24.6666 2.66535  15
   8   2   4 27.9721 3.25704  21
   8  -3  -4 0.28225 0.23138   6
   8  -3  -4 0.44928 0.23685  11
  -8  -3   4 0.18736 0.13166   6
  -8   3   4 0.27168 0.40400  15
  -8   3   4 0.12475 0.13385   7
   8   3  -4 0.00172 0.69446  21
   8   3  -4 0.28766 0.28860  13
   7  -3  -4 276.373 21.8127   6
  -7  -3   4 293.707 21.7079   6
  -7  -3   4 270.762 21.5991  11
  -7  -3   4 252.753 21.7017  13
   7  -3  -4 291.143 21.6711  11
  -7   3   4 285.540 21.6793   7
   7   3  -4 253.473 21.6486   9
  -7   3   4 281.405 22.0102  15
   7   3  -4 297.248 21.8245  13
  -7   3   4 291.695 21.6614  13
   7   3  -4 269.536 22.8721  21
  -6  -3   4 8.44781 0.72903  11
   6  -3  -4 9.22910 0.83946  11
  -6  -3   4 6.20157 1.71824  17
  -6  -3   4 9.07353 0.85649   6
   6  -3  -4 9.65809 1.12167   6
   6  -3  -4 6.60573 2.85223  17
  -6  -3   4 8.32066 0.97175  13
   6   3  -4 9.57641 1.13696  13
  -6   3   4 7.98998 1.36252  15
  -6   3   4 11.7028 5.49112   1
  -6   3   4 7.58913 0.80503  13
   6   3  -4 6.64563 1.62890  18
   6   3  -4 7.20799 2.17104  17
  -5  -3   4 138.121 11.7107  17
   5  -3  -4 138.399 10.4924  11
   5  -3  -4 120.599 11.7205  19
  -5  -3   4 136.552 10.4506  11
   5  -3  -4 126.883 10.6382   6
   5  -3  -4 123.335 12.6575  17
  -5  -3   4 128.823 10.5359   6
  -5   3   4 134.700 10.9169  15
   5   3  -4 117.747 10.6006   6
   5   3  -4 138.123 10.6919  13
  -5   3   4 140.391 10.4998  13
   5   3  -4 131.542 10.5331   9
   5   3  -4 150.772 11.7705  20
   5   3  -4 135.624 12.0610  17
  -5   3   4 140.757 13.5376   1
   5   3  -4 143.959 11.5206  18
  -4  -3   4 1.25266 0.21786  11
   4  -3  -4 1.70078 0.78165   3
   4  -3  -4 0.64876 1.13907  17
  -4  -3   4 1.52925 0.30114   6
  -4  -3   4 1.41010 0.83819  17
  -4  -3   4 1.98163 1.10792   5
   4  -3  -4 1.98797 0.28680  11
   4  -3  -4 1.17999 0.85085  19
   4   3  -4 1.32322 1.01071  18
  -4   3   4 0.42716 2.81995   1
  -4   3   4 1.13881 0.64174  15
   4   3  -4 2.11782 1.19015  17
  -4   3   4 1.50895 0.37139  12
  -4   3   4 1.81152 0.28850  13
   4   3  -4 1.72723 1.28978  20
   4   3  -4 1.11656 0.48550  13
   3  -3  -4 13.3135 1.72347   3
   3  -3  -4 13.8427 1.18180  11
   3  -3  -4 16.3005 1.86611  19
  -3  -3   4 13.3954 1.18318  11
  -3  -3   4 17.0857 1.95878  17
   3  -3  -4 16.6885 2.40106  17
  -3   3   4 15.7042 6.50839   1
   3   3  -4 13.2942 1.28321  10
  -3   3   4 11.9252 2.90343   1
   3   3  -4 15.5448 2.03847  17
  -2  -3   4 28.9691 3.61597   5
   2  -3  -4 28.8970 2.99911   3
   2  -3  -4 34.2941 3.00627  19
   2  -3  -4 34.3252 3.32574  17
  -2  -3   4 35.0960 3.09355  17
   2   3  -4 32.9069 2.78796   8
  -2   3   4 30.0440 3.97877   1
  -2   3   4 31.3180 4.47888   1
  -1  -3   4 656.743 55.1048  17
   1  -3  -4 677.276 55.2247  17
  -1   3   4 747.587 55.4130   1
  -1   3   4 718.978 55.3856   1
   1   3  -4 740.750 55.0103   8
   0  -3   4 4.87608 1.08969   5
   0  -3  -4 5.68111 0.76842  17
   0  -3  -4 4.93021 0.92104   5
   0   3   4 2.47613 2.04318   1
  -1  -3  -4 441.084 36.8556   5
  -1  -3  -4 493.718 36.3728  17
  -1   3  -4 464.457 36.0900   8
   1   3   4 454.541 37.0313   1
   2  -3   4 2.83539 0.71839   5
   2  -3   4 3.65789 0.63799  19
  -2  -3  -4 3.96097 0.35270  11
  -2  -3  -4 4.99851 0.93724  17
  -2  -3  -4 3.07709 1.07196   5
   2  -3   4 3.76429 1.02957  17
  -2   3  -4 2.72878 1.51595   1
  -2   3  -4 4.48481 0.55028   8
   2   3   4 -6.9626 7.54991   1
  -2   3  -4 1.86478 1.21462   1
  -3  -3  -4 30.4731 3.95762   5
   3  -3   4 29.7056 3.54108  17
  -3  -3  -4 31.6048 2.35923  11
   3  -3   4 21.8564 2.38848  11
  -3  -3  -4 30.0969 3.10143  17
  -3   3  -4 27.9697 2.41108   7
   3   3   4 33.8755 2.70886  13
  -3   3  -4 32.5433 5.42894   1
  -3   3  -4 30.5935 3.35669  20
  -3   3  -4 39.0100 4.01675   1
  -3   3  -4 30.9746 2.89438  15
   3   3   4 30.9606 3.35395  17
   4  -3   4 0.84736 0.23997  11
  -4  -3  -4 0.97704 0.17886  11
   4  -3   4 1.94631 1.40993  17
   4  -3   4 -0.1037 0.41368   6
  -4  -3  -4 0.81369 0.24891   6
  -4  -3  -4 2.02865 1.10428   5
  -4  -3  -4 0.69639 0.67604  17
  -4   3  -4 1.45732 0.25971  13
   4   3   4 0.55524 0.80291   4
  -4   3  -4 -7.3896 8.81942   1
   4   3   4 0.72807 1.39886  17
  -4   3  -4 1.18337 0.63840  15
  -4   3  -4 -4.6345 2.51796   1
   4   3   4 1.14460 0.46015  13
  -4   3  -4 1.30200 0.50821   8
  -4   3  -4 0.83938 0.23820   7
  -4   3  -4 0.44762 0.31376  12
  -5  -3  -4 229.705 17.7528  11
   5  -3   4 227.431 17.7988  11
   5  -3   4 201.985 19.9961  17
  -5  -3  -4 198.839 17.9090  13
   5  -3   4 219.904 17.9527   6
  -5  -3  -4 234.562 17.8583   6
  -5  -3  -4 232.800 19.0971  17
  -5   3  -4 251.507 20.1464   1
   5   3   4 241.419 17.9934  13
   5   3   4 227.101 19.4882  17
  -5   3  -4 229.631 17.8260   7
  -5   3  -4 248.523 18.2474  15
  -5   3  -4 230.835 17.7968  13
   6  -3   4 0.15615 0.25645  11
  -6  -3  -4 0.16623 0.21851   6
  -6  -3  -4 0.49049 0.37815  13
   6  -3   4 -1.3150 2.23348  17
  -6  -3  -4 -0.0252 0.11974  11
  -6  -3  -4 -0.1941 0.65882  17
  -6   3  -4 0.05765 0.19188  13
   6   3   4 0.29460 0.43701  13
  -6   3  -4 0.15101 0.23365   7
   6   3   4 -0.2570 1.18949  17
  -6   3  -4 -0.3143 4.66905   1
  -6   3  -4 0.12889 0.76924  15
   7  -3   4 129.601 10.1926   6
  -7  -3  -4 126.053 10.0803   6
  -7  -3  -4 116.436 10.0945  13
   7  -3   4 138.249 10.0670  11
  -7   3  -4 130.371 10.0157  10
  -7   3  -4 130.856 10.0731   7
   7   3   4 128.325 10.1843  13
  -7   3  -4 131.130 10.3803  15
   7   3   4 133.205 11.1084  20
  -7   3  -4 128.208 10.0361  13
   7   3   4 120.600 11.1348  21
   8  -3   4 -0.0829 0.19090   6
  -8  -3  -4 0.03751 0.11810   6
  -8  -3  -4 -0.1541 0.24521  13
   8  -3   4 -0.1981 0.23680  11
   8   3   4 0.27443 0.25692  13
  -8   3  -4 0.18585 0.13893   7
   8   3   4 0.25237 0.73016  21
  -8   3  -4 0.36011 0.34898  15
   8  -4  -4 17.2489 1.84255   6
  -8  -4   4 23.3305 1.77214   6
  -8   4   4 23.2079 1.95229  15
  -8   4   4 23.5956 1.77121   7
   8   4  -4 22.8181 1.77320  13
   8   4  -4 21.6890 2.36136  21
  -7  -4   4 4.45711 0.63186   6
  -7  -4   4 3.35137 0.42838  11
   7  -4  -4 3.83475 0.57182   6
   7  -4  -4 3.66688 0.45757  11
   7   4  -4 2.32134 1.44610  21
  -6  -4   4 1.11465 0.29919   6
  -6  -4   4 1.30769 0.21654  11
   6  -4  -4 1.06120 0.43917   6
   6  -4  -4 3.18136 0.39295  11
  -6   4   4 1.07821 0.28562   7
  -6   4   4 0.96091 0.72217  15
   6   4  -4 0.68525 0.33669   9
  -6   4   4 1.27565 0.24599  13
   6   4  -4 0.67113 0.99304  18
   6   4  -4 1.09913 1.32876  21
   6   4  -4 1.46204 0.51682  13
   5  -4  -4 30.5978 4.49744  19
  -5  -4   4 34.7253 4.39553  17
  -5  -4   4 44.6275 3.25285  11
   5  -4  -4 42.3812 3.47665   6
   5  -4  -4 42.3292 3.29620  11
  -5  -4   4 43.1333 3.34817   6
   5   4  -4 43.7640 3.36740   9
  -5   4   4 39.4428 3.31111   7
  -5   4   4 45.7685 6.51953   1
  -5   4   4 41.0410 3.25966  13
   5   4  -4 36.8548 4.79007  21
   5   4  -4 41.4958 4.00115   4
  -5   4   4 35.5337 3.29125  12
  -5   4   4 42.2597 3.79570  15
   5   4  -4 43.2891 4.46685  18
   5   4  -4 43.4258 4.55167  20
   5   4  -4 41.8543 3.47381  13
   4  -4  -4 81.7607 6.36717  11
  -4  -4   4 77.2039 6.43247   6
  -4  -4   4 76.8854 6.34260  11
   4  -4  -4 92.6545 7.54366  19
  -4  -4   4 77.1735 7.47244  17
   4  -4  -4 53.2482 6.46591   6
   4  -4  -4 65.0438 7.09283   3
  -4   4   4 81.7894 6.42710  12
  -4   4   4 87.7449 6.87964  15
  -4   4   4 80.8259 8.31111   1
  -4   4   4 82.8998 6.35850  13
   4   4  -4 73.8113 7.24775   4
  -4   4   4 98.0358 7.83192  20
   4   4  -4 101.173 7.87988  20
   4   4  -4 79.1356 6.45227   9
   4   4  -4 91.1512 8.05836  21
  -4   4   4 72.9609 10.2644   1
   4   4  -4 98.8139 8.29438  18
   3  -4  -4 14.8798 1.94760   3
  -3  -4   4 13.8869 2.65552   5
  -3  -4   4 13.7461 1.32609   6
  -3  -4   4 16.1830 2.09280  17
   3  -4  -4 13.9840 1.21669  11
   3  -4  -4 15.7885 1.96659  19
  -3  -4   4 14.7242 1.22009  11
   3   4  -4 13.9589 1.34117   9
  -3   4   4 15.4231 3.61512   1
   3   4  -4 16.3395 2.40781  18
   3   4  -4 14.7066 1.39290  13
   3   4  -4 16.3294 1.96350  14
  -3   4   4 15.9444 1.34930  12
  -3   4   4 13.1020 1.38294   9
  -3   4   4 14.8881 2.60340   1
  -3   4   4 14.5454 1.28197   7
   3   4  -4 13.7752 1.96340   4
   3   4  -4 14.2278 2.51375  21
  -3   4   4 14.4580 1.23601  13
   3   4  -4 16.7388 3.76153  20
  -3   4   4 17.2507 2.37252  20
   3   4  -4 14.6685 1.30488  10
  -3   4   4 14.9923 1.75261  15
   2  -4  -4 117.971 11.0126   3
  -2  -4   4 125.123 11.0319  17
  -2  -4   4 121.604 12.0152   5
   2  -4  -4 131.251 11.0041  19
  -2  -4   4 92.0499 10.4150  11
  -2   4   4 133.202 10.5067  12
   2   4  -4 152.453 11.2737  16
  -2   4   4 153.721 11.4699  18
   2   4  -4 102.667 10.9774   4
  -2   4   4 162.107 11.6784  20
   2   4  -4 153.992 11.0826  14
   2   4  -4 128.854 10.4552  10
   2   4  -4 154.438 11.6739  21
   2   4  -4 165.496 11.0703  15
  -2   4   4 147.921 10.8428  15
  -2   4   4 115.097 10.4717   9
  -1  -4   4 70.2154 6.88501   5
   1  -4  -4 68.5898 6.11795   3
   1  -4  -4 66.0541 6.49413  17
   1   4  -4 75.4593 5.76097   8
   0  -4  -4 48.5094 4.50181   5
   0  -4   4 50.1777 4.96471   5
   0  -4  -4 44.5854 4.16505  17
   0   4  -4 46.1817 3.97166   8
   1  -4   4 37.1082 3.86383   5
  -1  -4  -4 34.4520 3.95360   5
  -1  -4  -4 38.4151 3.49059  17
   1   4   4 37.1411 4.82831   1
  -1   4  -4 39.2947 3.17633   8
   2  -4   4 397.589 41.5868  19
  -2  -4  -4 557.985 42.1346  17
  -2  -4  -4 559.840 43.0250   5
  -2  -4  -4 508.749 41.3422  11
  -2   4  -4 558.524 42.6498  18
  -2   4  -4 535.219 42.3004  14
   2   4   4 544.806 42.4583  21
   2   4   4 589.803 43.9543   1
  -2   4  -4 529.250 41.4481  12
  -2   4  -4 564.059 41.5635   8
  -2   4  -4 549.978 41.7923  15
  -2   4  -4 511.104 41.4129   7
   2   4   4 491.171 42.0510   4
   2   4   4 499.050 41.4169   9
   2   4   4 612.348 43.7118  16
  -2   4  -4 560.162 42.4428  20
  -3  -4  -4 1.16427 0.19182  11
   3  -4   4 0.60456 0.22245  11
  -3  -4  -4 1.42008 0.80444  17
  -3  -4  -4 0.87714 0.83513   5
  -3   4  -4 0.77079 0.95797  14
   3   4   4 1.13526 1.04492  18
   3   4   4 0.85471 0.76960   4
  -3   4  -4 1.51158 0.76703  15
   3   4   4 1.18898 0.38640  13
   3   4   4 1.35701 1.03875  21
  -3   4  -4 2.00584 1.10414  20
  -3   4  -4 1.00744 0.38949   8
  -3   4  -4 1.00570 0.35387  12
  -3   4  -4 1.02302 0.90267  18
   3   4   4 1.03117 0.83599  16
  -3   4  -4 1.74463 0.30791   7
  -3   4  -4 1.08551 0.24538  10
   3   4   4 1.00351 1.07194  20
   3   4   4 1.30291 0.30729   9
  -3   4  -4 1.59205 0.94672  16
  -4  -4  -4 446.093 39.2612  17
   4  -4   4 500.843 38.0768  11
  -4  -4  -4 499.193 38.0515  11
   4   4   4 465.055 38.7578  17
  -4   4  -4 488.142 38.0805  10
  -4   4  -4 524.378 38.5327  14
   4   4   4 524.525 39.0450   4
   4   4   4 502.767 38.2153  13
   4   4   4 495.327 38.2235   9
  -4   4  -4 493.914 38.1332   7
   4   4   4 485.678 39.6590  20
  -4   4  -4 471.907 38.0415  13
  -4   4  -4 491.038 38.5338  15
   4   4   4 477.062 39.5008  21
  -5  -4  -4 0.68705 0.17358  11
   5  -4   4 0.83234 0.27456  11
  -5  -4  -4 0.57470 0.96575  17
  -5  -4  -4 0.98369 0.28707   6
   5  -4   4 0.56068 0.43826   6
  -5   4  -4 0.75359 0.28189   7
  -5   4  -4 0.86508 0.24320  10
  -5   4  -4 0.74724 0.20560  13
   5   4   4 0.84409 0.33548   9
   5   4   4 0.39623 0.83285   4
  -5   4  -4 0.84676 0.70532  15
   5   4   4 0.36403 1.06186  21
   5   4   4 2.37145 1.41138  20
   5   4   4 0.84523 0.44882  13
  -6  -4  -4 13.1305 1.14596   6
   6  -4   4 14.0780 1.32411   6
   6  -4   4 12.4784 1.12001  11
  -6  -4  -4 12.3272 1.02615  11
  -6   4  -4 13.7781 1.16300   7
   6   4   4 9.24676 2.27368  20
   6   4   4 12.3848 1.30580  13
  -6   4  -4 11.2844 1.61937  15
   6   4   4 7.44978 2.19233  21
  -6   4  -4 12.4702 1.06718  10
   7  -4   4 0.18041 0.20949  11
  -7  -4  -4 0.02324 0.19373   6
   7  -4   4 0.26259 0.26971   6
  -7  -4  -4 0.15492 0.11036  11
   7   4   4 0.17577 0.76046  20
   7   4   4 0.00277 0.40174  13
  -7   4  -4 0.04107 0.15955  10
  -7   4  -4 0.09260 0.24444   7
  -7   4  -4 0.15055 0.46162  15
   7   4   4 -0.0795 0.75890  21
  -8  -4  -4 29.5512 2.35780   6
   8   4   4 31.5361 2.37602  13
  -8   4  -4 28.3449 2.35605   7
  -7  -5   4 35.9665 2.96570   6
   7  -5  -4 40.1624 2.96541  11
  -7  -5   4 32.2589 2.92406  11
   7   5  -4 42.1110 3.87468  21
  -7   5   4 35.9506 2.95279   7
  -7   5   4 39.4814 3.23611  15
   6  -5  -4 -0.1122 0.20025  11
   6  -5  -4 0.34792 0.32442   6
  -6  -5   4 0.03146 0.16948   6
  -6  -5   4 0.17273 0.12253  11
   6   5  -4 -0.0877 0.27335  13
  -6   5   4 0.30606 0.56324  15
  -6   5   4 0.31548 0.21605   7
   6   5  -4 0.04489 0.92305  21
   5  -5  -4 60.1510 4.70121  11
  -5  -5   4 63.5286 4.75362   6
  -5  -5   4 62.4276 4.65945  11
   5  -5  -4 51.5827 4.82213   6
   5   5  -4 59.4042 4.77492  13
   5   5  -4 51.0482 6.06539  21
  -5   5   4 62.3066 4.73967   7
   5   5  -4 62.4239 4.77349   9
   5   5  -4 62.9288 5.49704   4
  -5   5   4 53.3362 5.16978  15
   5   5  -4 60.2648 5.83804  20
   5   5  -4 58.9740 5.76206  18
  -5   5   4 56.5908 4.70933  12
   4  -5  -4 0.32893 0.21813  11
   4  -5  -4 0.64388 1.25391  19
  -4  -5   4 0.65532 0.18193  11
  -4  -5   4 0.27188 0.24022   6
  -4   5   4 0.48697 0.70737  15
   4   5  -4 0.54032 0.72162   4
  -4   5   4 0.28230 0.91855  20
   4   5  -4 0.32632 0.83565  16
   4   5  -4 0.64375 0.37228  13
   4   5  -4 -0.0747 0.34343   9
   4   5  -4 0.84689 1.11217  18
   4   5  -4 0.51200 1.07511  20
   4   5  -4 0.67615 1.14652  21
  -4   5   4 0.20612 0.23174   7
  -4   5   4 0.56738 0.32520  12
  -3  -5   4 6.60092 0.56989  11
   3  -5  -4 6.64469 1.51127  19
   3  -5  -4 6.54488 0.57865  11
   3  -5  -4 5.34630 1.36181   3
   3   5  -4 2.59476 1.62685  21
  -3   5   4 4.39543 1.61038  20
  -3   5   4 6.80379 0.77807  12
   3   5  -4 6.03164 1.46232   4
   3   5  -4 5.01104 1.26803  14
  -3   5   4 6.69351 1.22742  15
   3   5  -4 7.51008 0.72862  10
  -3   5   4 5.74119 0.79400   9
   3   5  -4 5.42604 0.70106  13
   3   5  -4 4.42393 1.65376  18
   3   5  -4 4.51125 1.35298  16
   3   5  -4 5.68588 0.75228   9
  -2  -5   4 0.20761 0.17048  11
   2  -5  -4 0.28591 0.54524  19
  -2   5   4 0.35259 0.67967  14
   2   5  -4 0.22336 0.45484   8
  -2   5   4 0.55744 0.34684  12
  -2   5   4 0.87709 0.95669  18
   2   5  -4 0.26630 0.25582  10
   2   5  -4 0.07510 0.27657   9
  -2   5   4 0.52545 0.64410  15
   2   5  -4 0.17425 0.26442   7
   2   5  -4 0.29513 0.74650  16
   2   5  -4 0.57383 0.69230  14
   2   5  -4 0.20615 0.32678  12
  -2   5   4 0.25440 0.23787   7
  -2   5   4 0.57768 0.36327   9
   2   5  -4 0.51356 1.02771  21
   2   5  -4 0.24472 0.79142  15
   2   5  -4 0.18393 0.61508   4
  -2   5   4 0.42252 0.84121  16
  -2   5   4 0.69602 1.09066  20
  -2   5   4 1.01169 0.83085   4
   2   5  -4 0.57256 1.00042  18
   2   5  -4 0.18663 0.97565  20
   1  -5  -4 382.024 27.4517   3
  -1  -5   4 336.906 28.4662   5
   1   5  -4 329.727 26.8001  15
  -1   5   4 332.873 27.4229  18
   1   5  -4 365.525 26.5055   7
  -1   5   4 338.168 27.3218  16
   1   5  -4 329.692 26.4428   9
  -1   5   4 328.346 26.4720  12
  -1   5   4 334.318 26.4475   9
  -1   5   4 337.044 27.1918   4
   1   5  -4 333.543 26.4025  10
  -1   5   4 337.173 26.7637  15
   1   5  -4 332.443 27.2884  16
   1   5  -4 365.136 26.7851   8
   1   5  -4 337.569 27.0367  14
   1   5  -4 324.369 27.5503  21
   1   5  -4 348.250 27.5806  18
   1   5  -4 345.630 27.2516   4
   1   5  -4 326.012 27.6578  20
   1   5  -4 331.366 26.4507  12
  -1   5   4 337.801 27.6274  20
  -1   5   4 342.769 27.0039  14
   0  -5   4 0.65780 1.56816   5
   0  -5  -4 0.60181 0.68019   5
   0   5   4 0.48089 0.32287   9
   0   5  -4 0.69696 0.81405  16
   0   5  -4 0.41887 0.34050  12
   0   5   4 0.53371 0.80164  16
   0   5  -4 0.61403 0.31994   9
   0   5   4 1.04135 0.39444  12
   0   5   4 0.86459 1.08728  20
   0   5  -4 1.35392 1.13775  20
   0   5   4 1.31432 0.71883  14
   0   5  -4 0.69996 0.69540  15
   0   5  -4 0.28244 0.45273   8
   0   5  -4 0.61759 0.94102  18
   0   5  -4 0.46465 0.58928  14
   0   5  -4 1.23248 0.72508   4
   0   5   4 0.49067 0.86822  18
   0   5  -4 0.65729 0.25540   7
   0   5  -4 0.95218 0.25664  10
   0   5   4 0.69299 0.74613   4
   0   5   4 1.43529 0.78525  15
  -1  -5  -4 222.156 21.7937  11
   1  -5   4 278.715 23.0781   5
  -1  -5  -4 273.948 23.4215   5
   1  -5   4 311.338 22.5189   3
  -1   5  -4 288.612 22.9107  18
  -1   5  -4 291.763 22.3082  15
   1   5   4 277.331 22.8461  18
   1   5   4 295.141 22.5914  14
   1   5   4 284.605 21.9116   9
   1   5   4 272.609 22.7094   4
  -1   5  -4 285.577 22.4568  14
  -1   5  -4 282.121 21.8988   9
   1   5   4 284.284 23.0649  21
  -1   5  -4 281.579 21.8479  10
   1   5   4 288.467 21.9327  12
  -1   5  -4 296.586 22.1522   8
   1   5   4 297.484 22.8617  16
  -1   5  -4 290.744 22.6266   4
  -1   5  -4 290.248 22.7376  16
  -1   5  -4 288.049 21.8967   7
   1   5   4 257.690 21.8483  10
   1   5   4 269.416 22.1973  15
  -1   5  -4 282.930 23.0761  20
   1   5   4 271.976 23.1598  20
  -1   5  -4 270.429 21.9213  12
  -2  -5  -4 5.11355 1.68525   5
   2   5   4 0.84795 0.88672  18
   2   5   4 1.13059 1.17133  21
  -2   5  -4 1.87491 0.32773  10
   2   5   4 3.03790 0.49076   9
  -2   5  -4 1.23510 0.71478  14
  -2   5  -4 2.75160 0.39336   7
   2   5   4 1.56054 0.95348  16
  -2   5  -4 1.51111 0.80130  15
   2   5   4 2.06739 1.28589  20
   2   5   4 2.83677 1.10158   4
   2   5   4 2.01804 0.36255  13
   2   5   4 2.24379 0.39774  10
   2   5   4 2.12176 0.43867  12
  -2   5  -4 3.51089 0.99556   4
  -2   5  -4 2.09393 0.41911  12
  -2   5  -4 2.89851 0.46392   9
  -2   5  -4 1.05827 1.11457  20
  -2   5  -4 1.22541 1.01558  18
  -2   5  -4 2.90294 0.64787   8
  -2   5  -4 2.45215 0.98287  16
  -3  -5  -4 18.8501 2.17517   6
  -3  -5  -4 24.5200 1.88919  11
  -3   5  -4 24.2923 1.99589   7
   3   5   4 22.4768 1.99069  13
  -3   5  -4 24.2929 2.57831   8
  -3   5  -4 23.4319 2.04175  12
   3   5   4 24.7644 2.90996   4
   3   5   4 24.1961 2.88400  16
  -3   5  -4 22.8455 2.03827   9
   3   5   4 22.3335 3.43982  21
   3   5   4 24.7016 2.03267   9
  -3   5  -4 22.8886 3.20385  20
  -3   5  -4 24.4529 2.85234  16
   3   5   4 24.5926 2.01960  12
   3   5   4 22.9741 2.97719  18
   3   5   4 23.2184 3.49282  20
  -3   5  -4 22.5106 2.72608  14
  -3   5  -4 22.4855 2.53490  15
  -3   5  -4 23.2489 3.00981  18
   4  -5   4 4.67695 0.50513  11
  -4  -5  -4 3.69367 0.41420  11
  -4  -5  -4 4.98673 0.57185   6
   4   5   4 3.18373 1.61543  20
  -4   5  -4 3.54354 0.55724  12
  -4   5  -4 4.18550 0.48841  10
   4   5   4 4.69108 0.60567   9
   4   5   4 3.60606 0.60257  13
   4   5   4 2.39057 1.16905  18
   4   5   4 2.51417 1.38520  21
  -4   5  -4 4.16246 0.56037   7
   4   5   4 5.37574 1.44541   4
  -4   5  -4 2.89809 0.87305  14
  -4   5  -4 3.63019 1.06632  15
   5  -5   4 76.7195 5.94502  11
  -5  -5  -4 76.5533 5.90149  11
  -5  -5  -4 78.7919 6.00618   6
  -5   5  -4 70.0062 5.98226   7
   5   5   4 78.0633 7.42271  20
   5   5   4 73.4178 6.01872  13
  -5   5  -4 76.5824 5.91577  10
  -5   5  -4 73.5400 6.43731  15
   5   5   4 66.8872 7.28788  21
   5   5   4 77.5998 5.97898   9
   5   5   4 77.2926 6.77577   4
   6  -5   4 1.79574 0.46276   6
   6  -5   4 2.04782 0.34590  11
  -6  -5  -4 2.09152 0.25211  11
  -6  -5  -4 2.24479 0.35619   6
   6   5   4 2.03815 1.18422  21
   6   5   4 2.35546 1.40019  20
  -6   5  -4 2.61256 0.78381  15
  -6   5  -4 2.15251 0.29207  10
   6   5   4 2.04391 0.42216  13
  -6   5  -4 1.85042 0.33944   7
   7  -5   4 23.0772 1.79704  11
  -7  -5  -4 22.5222 1.78793   6
   7   5   4 20.6326 2.72715  21
   7   5   4 23.5889 1.83073  13
  -7   5  -4 20.9685 1.77650   7
  -7   5  -4 19.9452 1.97459  15
  -6  -6   4 14.2851 1.40048   6
  -6  -6   4 17.2940 1.29884  11
   6  -6  -4 17.2616 1.35157  11
  -6   6   4 16.9696 1.67278  15
  -6   6   4 16.7373 1.33829   7
   6   6  -4 13.5211 1.37197   9
   6   6  -4 17.0761 2.33031  21
  -5  -6   4 1.39719 0.20974  11
   5  -6  -4 0.96869 0.27053  11
  -5  -6   4 1.20816 0.27193   6
   5   6  -4 1.58078 0.77678   4
   5   6  -4 1.39302 0.34233   9
   5   6  -4 0.67649 1.08108  21
   5   6  -4 0.64893 0.76141  18
  -5   6   4 1.03717 0.28329  12
  -5   6   4 1.38304 0.27210   7
   5   6  -4 0.87489 1.58833  20
  -5   6   4 1.27112 0.68876  15
  -4  -6   4 240.850 20.7551   6
  -4  -6   4 277.546 20.6883  11
  -4   6   4 263.383 21.6335  20
   4   6  -4 293.165 21.9670  20
  -4   6   4 255.678 20.7395   7
   4   6  -4 273.414 22.3025  21
   4   6  -4 267.158 20.7976   9
  -4   6   4 276.371 21.2424  15
   4   6  -4 262.279 21.4051  16
   4   6  -4 277.933 21.8744  18
  -4   6   4 252.793 20.7669  12
   4   6  -4 258.810 21.5940   4
   3  -6  -4 0.39725 0.22178  11
  -3  -6   4 0.35445 0.16381  11
   3   6  -4 0.81579 1.11342  18
   3   6  -4 0.12748 0.36381   9
  -3   6   4 0.43756 0.32556  12
  -3   6   4 0.74767 1.08839  20
   3   6  -4 0.51550 0.87556  16
   3   6  -4 0.31626 0.26834  10
  -3   6   4 0.07058 0.41327   9
  -3   6   4 0.20507 0.66631  15
   3   6  -4 0.47754 0.68541   4
   3   6  -4 0.71273 1.22123  21
  -3   6   4 0.14171 0.23581   7
   3   6  -4 0.42165 1.11787  20
  -2  -6   4 293.984 22.9441  11
   2  -6  -4 272.539 24.0413   3
   2  -6  -4 282.652 23.9127  19
  -2   6   4 301.344 23.4585  15
   2   6  -4 279.438 23.0081  10
   2   6  -4 312.853 24.1403  16
   2   6  -4 316.710 24.5022  20
   2   6  -4 281.828 23.9970   4
  -2   6   4 291.581 23.0596   9
  -2   6   4 310.308 24.4214  20
   2   6  -4 307.848 24.3926  18
   2   6  -4 291.900 23.0266  12
  -2   6   4 287.170 23.8417   4
   2   6  -4 274.485 23.0097   7
   2   6  -4 291.615 23.0717   9
  -2   6   4 285.561 23.0020   7
   2   6  -4 303.582 23.8266  14
   2   6  -4 296.502 24.4793  21
  -2   6   4 305.447 23.6550  14
  -2   6   4 310.366 24.2092  18
  -2   6   4 302.067 23.0863  12
  -2   6   4 308.040 24.0210  16
   1  -6  -4 0.91440 0.73605   3
   1  -6  -4 0.68707 0.67057  19
  -1   6   4 0.84389 0.77491  15
   1   6  -4 0.49351 0.76692  14
   1   6  -4 0.68611 0.78721   4
  -1   6   4 0.24615 0.38229   9
   1   6  -4 -0.1045 0.24017  10
   1   6  -4 0.22391 0.30033  12
   1   6  -4 0.60943 1.15473  20
   1   6  -4 -0.2348 0.82104  15
   1   6  -4 0.18353 0.25865   7
  -1   6   4 0.27801 0.34136  12
  -1   6   4 0.80947 0.86058   4
  -1   6   4 -0.3975 0.66472  14
   1   6  -4 0.26601 0.33505   9
  -1   6   4 0.00423 0.84546  16
   1   6  -4 0.38577 1.05120  18
  -1   6   4 0.04051 0.93204  18
  -1   6   4 -0.0786 1.08049  20
   1   6  -4 0.45439 0.91884  16
   0  -6  -4 2.02636 0.97107   3
   0   6  -4 2.13721 1.13332  16
   0   6  -4 1.63622 0.91557  15
   0   6  -4 1.90528 1.39667  20
   0   6   4 1.82459 0.93266  15
   0   6   4 1.70105 1.16821  18
   0   6   4 2.86592 1.51861  20
   0   6   4 1.62773 0.44561   9
   0   6  -4 1.01491 1.14114  18
   0   6  -4 2.11104 0.36085  10
   0   6  -4 2.08557 0.38725   7
   0   6   4 1.86918 1.16669  16
   0   6   4 2.09818 1.02234   4
   0   6  -4 1.89176 0.93401   4
   0   6   4 1.98532 0.48655  12
   0   6  -4 3.18033 0.51165  12
   0   6  -4 1.62400 0.43108   9
   0   6  -4 1.78418 0.70072   8
   0   6  -4 1.87446 0.95887  14
   0   6   4 1.48805 0.95565  14
  -1  -6  -4 1.79514 0.24678  11
  -1   6  -4 2.01723 0.43975   9
   1   6   4 1.94200 0.92518  15
   1   6   4 1.01256 1.24745  20
   1   6   4 1.96014 1.14921  18
  -1   6  -4 1.73226 0.36453   7
  -1   6  -4 1.09351 1.07321  16
   1   6   4 2.26243 0.49317   9
  -1   6  -4 1.87279 0.44740  12
   1   6   4 1.75282 0.43573  12
  -1   6  -4 1.94656 0.87958   4
   1   6   4 1.88093 1.13123  16
  -1   6  -4 2.13212 0.33674  10
  -1   6  -4 2.08509 0.89919  15
  -1   6  -4 0.69769 0.69625  14
   1   6   4 1.67185 1.03133   4
  -1   6  -4 1.32002 1.29363  20
   1   6   4 1.30583 0.40185  10
  -1   6  -4 1.26366 1.08117  18
  -1   6  -4 1.42725 0.59929   8
  -2  -6  -4 699.739 52.4975  11
  -2   6  -4 661.882 52.5775   9
  -2   6  -4 671.982 52.6275  12
  -2   6  -4 642.810 53.2399   4
   2   6   4 664.799 52.5975  12
  -2   6  -4 744.866 53.6515  16
   2   6   4 648.833 53.8881  21
   2   6   4 657.980 54.1853  20
  -2   6  -4 718.403 53.9319  20
  -2   6  -4 665.715 52.5323  10
  -2   6  -4 687.403 53.2405  14
   2   6   4 633.450 53.5780   4
   2   6   4 674.698 52.6183   9
   2   6   4 672.942 53.6720  18
  -2   6  -4 674.660 52.5844   7
  -2   6  -4 665.298 53.0538  15
   2   6   4 697.431 53.6320  16
  -2   6  -4 685.187 52.8684   8
  -2   6  -4 704.167 53.7371  18
  -3  -6  -4 5.19620 0.46969  11
  -3   6  -4 4.39997 1.27425  16
  -3   6  -4 4.81938 0.66074  12
  -3   6  -4 4.34504 1.44137  18
  -3   6  -4 4.12708 1.04687  14
   3   6   4 2.60663 1.52182  20
  -3   6  -4 5.10267 1.17297  15
   3   6   4 3.76672 1.28203   4
  -3   6  -4 5.49119 0.54145  10
  -3   6  -4 4.32051 0.62507   9
   3   6   4 4.82527 0.62853  12
  -3   6  -4 5.17761 1.58536  20
   3   6   4 4.09514 1.35895  18
   3   6   4 3.42847 1.46726  21
   3   6   4 4.26446 0.62295   9
  -3   6  -4 4.99789 0.62167   7
  -4  -6  -4 787.729 54.7818   6
   4  -6   4 658.603 54.6881  11
  -4  -6  -4 740.228 54.6769  11
  -4   6  -4 695.154 54.7563  12
   4   6   4 716.871 54.7646   9
  -4   6  -4 711.943 55.1276  14
   4   6   4 611.064 55.3917  18
  -4   6  -4 710.741 54.7553   7
   4   6   4 689.267 56.1491  21
   4   6   4 749.033 56.2796  20
   4   6   4 710.643 55.7009   4
  -4   6  -4 718.972 54.6790  10
  -4   6  -4 667.255 55.1462  15
  -5  -6  -4 -0.1384 0.15424   6
   5  -6   4 -0.0716 0.18630  11
  -5  -6  -4 -0.0724 0.10931  11
   5   6   4 -0.1403 0.87076  20
   5   6   4 0.35041 0.71993   4
  -5   6  -4 -0.0923 0.18771   7
   5   6   4 0.17651 0.93831  21
  -5   6  -4 0.16856 0.56705  15
   5   6   4 0.02608 0.26001   9
  -6  -6  -4 17.2415 1.36399   6
   6  -6   4 14.8569 1.34504  11
  -6  -6  -4 17.4554 1.30937  11
  -6   6  -4 15.0492 1.65831  15
   6   6   4 14.1443 2.09702  21
   6   6   4 13.8799 1.98492  20
  -6   6  -4 18.8091 1.37924   7
   5  -7  -4 13.3270 1.24932  11
  -5  -7   4 16.6833 1.22387  11
   5   7  -4 14.3697 1.67577   4
   5   7  -4 15.3401 1.30134   9
  -5   7   4 15.9247 1.61136  15
  -4  -7   4 0.06402 0.11983  11
   4  -7  -4 0.41799 0.21573  11
  -4   7   4 0.60552 0.75317  15
   4   7  -4 0.36042 0.28447   9
   4   7  -4 0.00365 0.83155  20
  -4   7   4 0.44395 0.23884   7
   4   7  -4 0.89685 0.78268  18
   4   7  -4 0.31143 0.60937   4
  -4   7   4 0.37354 0.25630  12
   3  -7  -4 0.25583 0.23656  11
  -3   7   4 0.85552 1.09775  20
  -3   7   4 1.78955 0.39135  12
   3   7  -4 0.60964 0.34249   9
   3   7  -4 0.36484 0.85183  16
   3   7  -4 0.08819 0.97619  18
   3   7  -4 0.49379 0.74910   4
   3   7  -4 1.22487 1.16970  20
  -3   7   4 0.52677 0.30664   7
  -2  -7   4 1.56228 0.24650  11
  -2   7   4 1.82010 0.81851  15
  -2   7   4 1.64921 0.55723   9
   2   7  -4 1.62893 1.03143  16
   2   7  -4 0.88487 0.77111   4
  -2   7   4 1.74965 0.45971  12
   2   7  -4 1.94578 0.39744  12
   2   7  -4 1.68190 0.40881   9
   2   7  -4 2.14812 1.23725  18
   2   7  -4 0.99732 0.31550  10
   2   7  -4 0.68892 1.12153  20
  -2   7   4 1.35086 1.14288  20
   1  -7  -4 4.07243 1.31991  19
  -1   7   4 5.50203 1.16962  15
   1   7  -4 4.26051 1.38724  16
   1   7  -4 4.43420 0.59951  12
  -1   7   4 5.60204 1.73286  18
   1   7  -4 5.46186 1.58388  18
   1   7  -4 1.88173 1.02383   4
   1   7  -4 5.27647 1.16806  15
  -1   7   4 2.62144 1.17543   4
   1   7  -4 3.15348 0.56204   9
   1   7  -4 3.71120 0.51243  10
  -1   7   4 7.33140 1.87804  20
  -1   7   4 2.98246 0.57778   9
  -1   7   4 5.09025 0.65826  12
   1   7  -4 3.05627 0.50056   7
   1   7  -4 6.71148 1.78644  20
   1   7  -4 4.44245 1.21767  14
   0  -7  -4 -0.2727 1.69318   3
   0   7   4 0.24795 0.94315  16
   0   7  -4 -0.0231 0.86591  16
   0   7   4 0.11311 0.35041  12
   0   7   4 0.42391 0.37130   9
   0   7  -4 0.10253 0.33699   9
   0   7  -4 0.22377 1.03597  20
   0   7  -4 -0.3138 0.87454  18
   0   7   4 -0.3387 0.75144  15
   0   7  -4 -0.3516 0.31143  12
   0   7   4 -0.0220 0.74924   4
   0   7  -4 -0.0526 0.62735   4
   0   7   4 0.40755 0.98730  18
   0   7  -4 0.14083 0.26787  10
   0   7  -4 0.11544 0.24824   7
   0   7  -4 0.27753 0.68130  14
   0   7   4 0.19801 1.16818  20
   0   7  -4 -0.5382 0.81861  15
  -1  -7  -4 0.61512 0.95547   3
   1   7   4 2.35818 1.34391  20
  -1   7  -4 0.29823 0.70203   4
  -1   7  -4 1.21958 0.40511   9
  -1   7  -4 2.35471 0.97481  15
  -1   7  -4 1.58651 0.47597  12
   1   7   4 1.88884 0.44652   9
   1   7   4 1.79067 0.43956  12
  -1   7  -4 1.40099 1.12077  16
  -1   7  -4 2.60881 1.43448  20
  -1   7  -4 1.73697 0.90282  14
   1   7   4 1.54979 1.10630  16
  -1   7  -4 0.98877 0.31197   7
  -1   7  -4 3.13329 1.31531  18
   1   7   4 0.59215 0.93704   4
   1   7   4 2.51040 1.16951  18
  -1   7  -4 0.61458 0.30072  10
  -2  -7  -4 3.10039 0.32728  11
   2   7   4 2.16290 0.49702   9
   2   7   4 1.46290 1.30230  20
  -2   7  -4 2.75784 0.39123  10
  -2   7  -4 2.64100 0.93632  14
  -2   7  -4 2.08455 0.50141   9
   2   7   4 2.48204 1.20685   4
  -2   7  -4 2.41798 1.10932  16
  -2   7  -4 2.70046 0.42285   7
  -2   7  -4 2.45918 0.51495  12
  -2   7  -4 2.09257 0.97042   4
  -2   7  -4 3.41915 1.03446  15
   2   7   4 2.76150 0.46903  12
  -2   7  -4 3.01127 1.31594  20
   2   7   4 2.60741 1.20599  18
  -2   7  -4 3.01036 1.27620  18
  -3  -7  -4 1.03575 0.19503  11
  -3   7  -4 1.24301 0.30884   7
  -3   7  -4 1.73168 0.43221  12
   3   7   4 1.25144 0.39631   9
  -3   7  -4 1.25997 0.79260  15
   3   7   4 0.92329 0.92235  18
   3   7   4 1.03182 0.91132   4
  -3   7  -4 0.14731 0.63864  14
  -3   7  -4 1.45089 0.33706  10
   3   7   4 0.90459 1.23177  20
  -3   7  -4 1.50179 1.01886  20
  -4  -7  -4 9.48769 0.84754  11
  -4   7  -4 9.19730 0.95727  12
  -4   7  -4 10.7952 0.93488   7
  -4   7  -4 8.47196 1.40357  15
   4   7   4 8.15402 1.93535  20
   4   7   4 10.7406 0.96666   9
   4   7   4 12.8865 1.78652   4
  -5  -7  -4 20.6814 1.53559  11
  -5   7  -4 18.9754 1.88606  15
   5   7   4 18.5321 2.20133  20
  -5   7  -4 20.0757 1.58031   7
   5   7   4 17.2677 1.56426   9
   4   8  -4 64.2059 5.60979   4
   4   8  -4 70.1949 5.27747   9
   3   8  -4 -0.1894 0.61427  20
  -3   8   4 -0.4417 0.64287  15
   3   8  -4 0.06959 0.63196  18
   3   8  -4 0.29915 0.25234   9
   3   8  -4 0.27697 0.55850   4
  -3   8   4 0.17219 0.23000  12
  -2   8   4 15.9680 1.30520   9
   2   8  -4 18.3798 2.14662   4
  -2   8   4 15.8972 1.68546  15
   2   8  -4 13.9018 1.98482  16
   2   8  -4 11.3352 2.13962  18
   2   8  -4 15.9998 1.32578   9
  -2   8   4 14.7617 1.31969  12
  -2   8   4 11.6457 2.05918  20
   2   8  -4 11.9883 2.06489  20
  -1   8   4 0.30972 0.50048   9
   1   8  -4 0.14887 0.81405  18
   1   8  -4 -0.0086 0.27957   9
   1   8  -4 -0.0498 0.63119   4
  -1   8   4 0.08375 0.26155  12
   1   8  -4 0.28039 0.79362  16
  -1   8   4 0.06478 0.85925  20
   1   8  -4 0.36514 0.95518  20
  -1   8   4 -0.3441 0.58238  15
   1   8  -4 -0.1902 0.23333  12
   0   8  -4 19.0037 2.74606  18
   0   8   4 18.2990 2.67608  18
   0   8  -4 18.9884 2.64702  16
   0   8   4 17.6819 2.81043  20
   0   8  -4 21.8549 1.83438   9
   0   8  -4 18.8361 2.74095  20
   0   8   4 20.9547 1.76728   9
   0   8  -4 19.0895 1.64009  10
   0   8  -4 20.3784 1.94324  12
   0   8   4 20.8549 1.73398  12
   0   8   4 21.8758 2.78823   4
  -1  -8  -4 0.94689 0.20491  11
   1   8   4 1.97632 0.99543   4
   1   8   4 1.38177 0.39658   9
   1   8   4 1.27142 0.98895  18
  -1   8  -4 0.66724 0.87268  18
   1   8   4 1.60159 0.35579  12
  -1   8  -4 2.26803 0.84856   4
  -1   8  -4 1.67532 0.39640  12
  -1   8  -4 0.54683 0.89374  20
  -1   8  -4 1.84646 1.02572  15
   1   8   4 0.65256 1.04075  20
  -1   8  -4 1.74449 0.39904   9
  -1   8  -4 1.35566 1.00001  14
  -1   8  -4 1.12343 0.88460  16
  -2  -8  -4 88.0831 7.17566  11
  -2   8  -4 89.3120 7.97605  20
   2   8   4 101.486 8.12617   4
   2   8   4 84.7230 8.19717  20
   2   8   4 95.7166 7.28086   9
  -2   8  -4 97.3216 7.26860  12
  -2   8  -4 88.9910 7.57295  15
  -2   8  -4 89.3172 7.21496   7
   2   8   4 95.2776 7.22059  12
   2   8   4 90.0300 7.86914  18
  -3  -8  -4 8.25188 0.75381  11
   3   8   4 9.05737 1.68993  20
   3   8   4 9.79946 0.88567   9
  -3   8  -4 8.70538 0.85349  12
   3   8   4 10.6417 1.58660   4
  -3   8  -4 8.57193 1.26079  15
   4   8   4 55.9720 5.00216  20
   4   8   4 57.1542 4.48439   9
  -4   8  -4 56.6794 4.64399  15
   2   9  -4 0.48191 0.22925   9
  -2   9   4 0.42437 0.22377  12
   2   9  -4 0.43556 0.44341   4
  -1   9   4 52.9130 4.85295  20
   1   9  -4 58.0220 4.84860   4
   1   9  -4 57.5190 4.49333   9
  -1   9   4 59.5371 4.48710  12
   0   9   4 1.83274 0.25906  12
   0   9   4 1.38375 0.66305  20
   0   9   4 1.24668 0.26638   9
   0   9  -4 1.07282 0.54425  20
   1   9   4 56.3625 4.40435   9
   1   9   4 55.2644 4.85280  20
   2   9   4 0.01023 0.19560   9
  -9   0   5 1.88805 0.23616  13
  -8   0   5 0.27181 0.22653  13
   8   0  -5 0.20458 0.40585  13
  -8   0   5 0.16948 0.44845  15
   8   0  -5 0.28912 0.37614   6
  -7   0   5 19.1275 1.55201   6
  -7   0   5 -9.7948 16.2502   1
   7   0  -5 18.6509 1.72894   6
  -7   0   5 16.8272 1.57639  13
   7   0  -5 17.4631 1.82377  13
   6   0  -5 0.02078 0.46572  13
   6   0  -5 0.21419 0.24097  11
  -6   0   5 -0.0805 0.58066  17
  -6   0   5 0.13455 0.24372  13
  -6   0   5 13.6012 10.2010   1
   6   0  -5 0.24390 1.19092  19
   6   0  -5 0.43314 1.26686  17
   6   0  -5 0.34296 0.34945   6
  -5   0   5 1.76544 0.77682  17
  -5   0   5 1.62908 0.20517  11
   5   0  -5 1.98189 0.64410  13
   5   0  -5 2.54825 1.40320  19
   5   0  -5 1.13361 0.40458   6
  -5   0   5 2.37106 6.58348   1
  -5   0   5 1.21780 0.81154   5
   5   0  -5 2.40210 1.40630  17
  -5   0   5 2.34935 0.38830  13
   5   0  -5 1.14265 1.26513   3
   5   0  -5 1.47499 0.29644  11
  -5   0   5 1.44368 0.29566   6
   4   0  -5 0.45630 0.97997  17
  -4   0   5 -0.0987 0.10839  11
   4   0  -5 0.05869 0.52925   3
   4   0  -5 0.15100 0.85495  19
  -4   0   5 0.09069 0.45355   5
  -4   0   5 0.36469 0.50417  17
   4   0  -5 0.27291 0.19295  11
  -4   0   5 -3.4807 4.04140   1
  -3   0   5 0.14216 0.39761   5
   3   0  -5 0.56563 0.60671  19
   3   0  -5 0.02336 0.47322   3
  -3   0   5 0.01016 0.40702  17
   3   0  -5 0.74268 0.86655  17
  -3   0   5 2.68591 3.50627   1
   2   0  -5 0.21052 0.41102   3
  -2   0   5 0.60010 0.42624  17
   2   0  -5 0.05498 0.59760  17
  -2   0   5 -0.6612 2.39967   1
  -2   0   5 0.33444 0.38465   5
   1   0  -5 110.841 9.33922   1
   1   0  -5 109.041 8.70115  19
   1   0  -5 108.792 8.46590   8
   1   0  -5 105.301 8.70643   3
  -1   0   5 110.224 8.73380  17
   1   0  -5 109.749 8.80404  17
   0   0   5 0.19463 0.28990   5
   0   0  -5 0.25211 1.05016   1
   0   0  -5 0.07725 0.15731   3
   0   0  -5 0.10197 0.16993  19
   0   0   5 0.24388 0.37349  17
   1   0   5 40.0168 4.43689  17
  -1   0  -5 56.4667 4.41461   5
  -1   0  -5 53.7190 4.80879   1
  -1   0  -5 45.9276 4.16670  17
   1   0   5 59.2658 4.46449   5
  -2   0  -5 -1.2440 1.84062   1
   2   0   5 0.07173 0.70990  17
  -2   0  -5 0.96149 0.41455  17
  -2   0  -5 0.01235 0.36657   5
   2   0   5 0.14182 0.42559   5
   3   0   5 0.98493 0.98416  17
  -3   0  -5 0.27523 0.39623  17
  -3   0  -5 -0.0579 0.38256   5
   3   0   5 0.58774 0.20044  11
  -3   0  -5 -1.0263 2.59990   1
   4   0   5 0.55353 0.99591  17
  -4   0  -5 0.39373 0.17629  11
  -4   0  -5 2.17292 4.13532   1
   4   0   5 0.53478 0.22340  11
  -4   0  -5 1.09471 0.63281  17
  -4   0  -5 0.19201 0.53371   5
   5   0   5 10.8090 0.96782  11
   5   0   5 9.21193 1.26596  13
   5   0   5 9.67945 1.13501   6
  -5   0  -5 11.5001 2.06802   5
  -5   0  -5 8.81545 6.14976   1
  -5   0  -5 11.7768 1.74869  17
  -5   0  -5 10.5673 0.97610   6
  -5   0  -5 10.8256 1.00435  13
   5   0   5 11.1820 2.68277  17
  -6   0  -5 0.31239 0.60110  17
   6   0   5 0.52996 0.33960  11
   6   0   5 -0.0839 1.29201  17
  -6   0  -5 -2.1816 8.44130   1
  -6   0  -5 0.09631 0.17661   6
  -6   0  -5 0.33128 0.25692  13
   6   0   5 0.36994 0.36276   6
   7   0   5 0.14017 1.42321  17
  -7   0  -5 -7.5929 12.6247   1
  -7   0  -5 0.98843 0.23871   7
   7   0   5 0.90596 0.38217  11
  -7   0  -5 0.65688 0.21455   6
  -7   0  -5 1.18387 0.59203  15
   7   0   5 1.73414 0.59091  13
   7   0   5 0.70461 0.38027   6
  -7   0  -5 1.42913 0.86434  17
  -7   0  -5 1.46665 0.32404  13
   8   0   5 -0.0147 0.35491  13
  -8   0  -5 0.20179 0.19283  13
   8   0   5 0.14607 0.28478   6
  -9   0  -5 0.14021 0.10432  13
   9   1  -5 82.6646 6.95352  21
  -8  -1   5 0.18566 0.19429  13
  -8  -1   5 0.17319 0.14018   6
   8  -1  -5 -0.1632 0.54880  13
   8  -1  -5 0.11127 0.26240   6
  -8   1   5 0.29531 0.19491  13
  -8   1   5 0.30408 0.44341  15
   8   1  -5 0.37047 0.24552   6
   8   1  -5 -0.2029 0.30839  13
   7  -1  -5 22.9707 4.85836  17
   7  -1  -5 38.4678 2.94069  11
  -7  -1   5 29.7271 2.96979  13
   7  -1  -5 34.2312 3.19806  13
   7  -1  -5 45.4442 3.18677   6
  -7  -1   5 43.2136 2.98677   6
  -7  -1   5 32.0562 3.97068  17
  -7   1   5 41.9737 2.91731   6
  -7   1   5 16.6403 11.3400   1
   7   1  -5 23.6550 4.70613  17
  -7   1   5 29.5653 3.68958  17
   7   1  -5 34.2403 2.93890   9
   7   1  -5 33.5970 3.17421  13
   7   1  -5 45.6075 3.13950   6
  -7   1   5 34.1623 2.97023  13
  -6  -1   5 0.16056 0.20878   6
  -6  -1   5 0.10794 0.61916  17
   6  -1  -5 0.21814 0.64306  13
  -6  -1   5 0.34058 0.13944  11
   6  -1  -5 0.56987 1.19255  19
   6  -1  -5 -0.0722 1.24806  17
   6  -1  -5 0.44381 0.37331   6
  -6  -1   5 -2.6584 15.3268   1
  -6  -1   5 0.23866 0.27252  13
   6  -1  -5 0.57547 0.26608  11
  -6   1   5 -2.2283 7.18370   1
   6   1  -5 -0.1314 1.14652  17
   6   1  -5 0.35845 0.49450  13
  -6   1   5 0.23191 0.18424   6
  -6   1   5 0.10534 0.53837  17
  -6   1   5 0.45846 0.24263  13
   6   1  -5 0.12635 0.33596   6
  -5  -1   5 193.584 15.1447  11
   5  -1  -5 204.723 15.1985  11
   5  -1  -5 169.633 15.4313  13
  -5  -1   5 197.819 16.1799  17
  -5  -1   5 213.447 15.2633  13
   5  -1  -5 194.664 17.2416  17
  -5  -1   5 202.187 16.7202   5
  -5  -1   5 181.513 15.2212   6
   5  -1  -5 184.785 16.2309   3
   5  -1  -5 204.379 16.6796  19
   5  -1  -5 174.548 15.3165   6
  -5  -1   5 161.334 21.3984   1
   5   1  -5 203.670 15.4280  13
  -5   1   5 217.612 16.1307  17
  -5   1   5 180.110 15.1964   6
  -5   1   5 202.205 15.2295  13
   5   1  -5 190.179 15.1646  11
   5   1  -5 218.289 17.0429  19
  -5   1   5 196.153 18.9349   1
   5   1  -5 184.050 15.3216   6
   5   1  -5 208.307 17.2568  17
   4  -1  -5 -0.0663 0.61588  19
  -4  -1   5 0.09702 0.43484   5
  -4  -1   5 2.53539 6.42483   1
  -4  -1   5 0.07635 0.43716  17
  -4  -1   5 0.15378 0.10850  11
   4  -1  -5 0.71766 0.92642  17
   4  -1  -5 -0.0693 0.41724   3
   4  -1  -5 -0.1484 0.16233  11
   4   1  -5 0.16095 0.54640   3
   4   1  -5 -0.0189 0.75453  17
  -4   1   5 0.20646 0.42454  17
   4   1  -5 0.21236 0.89191  19
  -4   1   5 2.54956 3.61813   1
  -3  -1   5 337.103 27.6150   5
  -3  -1   5 378.302 27.3117  17
  -3  -1   5 314.514 28.8031   1
  -3  -1   5 313.866 26.6757  11
   3  -1  -5 313.561 26.6846  11
   3  -1  -5 359.361 27.3378  19
  -3   1   5 359.739 27.1833  17
   3   1  -5 350.999 27.4828   3
  -3   1   5 314.735 28.2046   1
   3   1  -5 388.633 27.7582  19
  -2  -1   5 246.288 18.8744   5
  -2  -1   5 230.501 18.5069  17
   2  -1  -5 230.790 18.4686  19
   2  -1  -5 220.047 18.6893  17
  -2  -1   5 224.215 19.9797   1
   2  -1  -5 232.584 18.5160   3
   2   1  -5 224.216 18.7335  19
   2   1  -5 233.886 18.6637   3
  -2   1   5 238.538 19.2187   1
   2   1  -5 229.125 18.7844  17
   2   1  -5 248.999 18.1984   8
  -2   1   5 238.406 18.4703  17
  -1   1   5 2723.77 218.304   2
   0  -1  -5 8.17619 0.92124  17
   0  -1   5 7.85527 1.00994  17
   0  -1  -5 10.3995 1.05541   5
   0   1  -5 8.87835 1.39702   1
   0   1  -5 9.04139 0.93570   3
   0   1  -5 11.0725 0.84281   8
   0   1   5 7.41621 1.06213  17
   0   1  -5 7.60834 0.88730  17
   1  -1   5 142.622 12.8715   5
  -1  -1  -5 190.162 12.7961  17
  -1  -1  -5 127.282 13.4835   1
  -1  -1  -5 134.140 12.8864   5
   1  -1   5 195.479 12.9618  17
  -1   1  -5 155.235 12.5282   8
   1   1   5 140.097 12.9745   5
   1   1   5 190.627 13.0059  17
  -1   1  -5 190.342 12.6545  17
  -1   1  -5 131.744 12.9144   1
   2  -1   5 345.171 26.9171  19
   2  -1   5 359.188 27.4185  17
  -2  -1  -5 335.838 28.0595   1
   2  -1   5 329.743 27.2142   5
  -2  -1  -5 354.674 27.1037  17
  -2   1  -5 330.375 27.5191   1
   2   1   5 358.654 27.4482  17
  -2   1  -5 343.447 26.9558  17
   2   1   5 339.753 27.6042   5
   3  -1   5 1170.97 89.0124  19
  -3  -1  -5 1197.70 90.3042   1
   3  -1   5 1088.99 89.3945   5
  -3   1  -5 1118.04 89.7772   1
  -4  -1  -5 -0.0171 0.41408   5
  -4  -1  -5 -0.0871 0.08739  11
  -4  -1  -5 -0.0589 0.15758   6
   4  -1   5 0.17671 0.18862  11
  -4  -1  -5 -0.4811 5.38841   1
   4  -1   5 0.30624 0.99024  17
  -4  -1  -5 0.17219 0.47832  17
  -4   1  -5 0.34410 0.45123  17
  -4   1  -5 -0.0659 0.41210   5
  -4   1  -5 -0.1802 0.18149  13
   4   1   5 -0.1215 0.20857  11
   4   1   5 0.04645 0.88610  17
  -4   1  -5 -0.0171 3.19431   1
  -5  -1  -5 363.459 31.5156   1
  -5  -1  -5 317.024 25.7866   6
   5  -1   5 333.018 25.7582  11
  -5  -1  -5 316.432 25.6939  11
  -5  -1  -5 348.355 26.8316  17
   5  -1   5 331.477 27.8829  17
   5  -1   5 305.657 25.8931   6
  -5  -1  -5 353.562 25.8213  13
  -5  -1  -5 346.571 27.6861   5
  -5   1  -5 341.437 25.7887  13
  -5   1  -5 350.505 28.8208   1
  -5   1  -5 342.880 25.8193   8
   5   1   5 344.954 25.9613  13
   5   1   5 334.729 27.8097  17
  -5   1  -5 334.382 26.5145  17
  -5   1  -5 336.166 26.0345  15
   5   1   5 301.919 25.8784   6
  -5   1  -5 304.616 25.7492   6
   5   1   5 322.307 25.7489  11
   6  -1   5 3.90760 0.49831  11
   6  -1   5 3.65710 0.65707   6
  -6  -1  -5 3.49486 0.47843   6
  -6  -1  -5 3.46759 1.16557  17
   6  -1   5 2.25371 1.66838  17
   6  -1   5 2.65228 0.80289  13
  -6  -1  -5 4.07133 0.54746  13
  -6  -1  -5 3.59811 13.0732   1
   6   1   5 3.33599 0.63423   6
  -6   1  -5 -3.1572 6.51069   1
   6   1   5 4.45639 0.79528  13
  -6   1  -5 4.30286 1.10782  17
   6   1   5 3.25832 1.79047  17
  -6   1  -5 3.68304 0.86537  15
  -6   1  -5 3.35190 0.43974   6
   6   1   5 3.53906 0.48269  11
  -6   1  -5 3.60547 0.51249  13
   7  -1   5 30.2674 2.57956   6
   7  -1   5 22.7660 4.43629  17
   7  -1   5 31.5921 2.43168  11
   7  -1   5 26.0552 2.62530  13
  -7  -1  -5 27.0367 3.34641  17
  -7  -1  -5 28.7382 2.37095   7
  -7  -1  -5 29.5770 2.41115   6
  -7  -1  -5 30.2753 2.46335  13
  -7   1  -5 33.9704 10.1866   1
  -7   1  -5 30.8734 2.44104  13
  -7   1  -5 31.1739 2.73080  15
   7   1   5 29.6179 4.48649  17
   7   1   5 28.3635 2.60901  13
   7   1   5 28.7494 2.53583   6
  -7   1  -5 29.6040 2.40009   7
  -8  -1  -5 4.43603 0.41883   6
  -8  -1  -5 3.76373 0.48515  13
   8  -1   5 4.51699 0.59984   6
  -8   1  -5 3.56155 0.43181   7
  -8   1  -5 4.31653 0.48072  13
   8   1   5 4.54911 0.57266   6
   8   1   5 4.10381 0.64577  13
   8  -2  -5 14.7491 1.25725   6
  -8  -2   5 10.8824 1.13674  13
  -8  -2   5 13.4235 1.11995   6
  -8   2   5 13.0627 1.41945  15
  -8   2   5 13.5201 1.12684   7
  -8   2   5 13.4317 1.12870  13
   8   2  -5 13.0555 1.27872  13
   8   2  -5 13.8379 2.14916  21
   7  -2  -5 1.17392 0.35453  11
  -7  -2   5 0.76456 0.24148   6
   7  -2  -5 0.54424 0.37957   6
  -7  -2   5 1.03527 0.34075  13
  -7   2   5 1.59703 0.67999  15
   7   2  -5 1.15492 0.53270  13
   7   2  -5 0.95713 0.29901   9
  -7   2   5 1.43153 0.31146  13
   7   2  -5 1.06728 0.34247   6
  -6  -2   5 240.705 20.0830  17
   6  -2  -5 250.006 18.8017  11
  -6  -2   5 246.522 18.8403   6
  -6  -2   5 263.793 18.8726  13
  -6  -2   5 246.838 18.7367  11
   6  -2  -5 197.344 20.1780  19
   6  -2  -5 197.499 20.9811  17
   6  -2  -5 238.030 18.9825   6
   6   2  -5 248.140 21.0643  17
  -6   2   5 229.778 22.6728   1
  -6   2   5 257.011 18.8285  13
   6   2  -5 243.547 19.0189  13
   6   2  -5 238.226 18.9006   6
   6   2  -5 249.885 19.6713  18
  -6   2   5 250.482 20.7244  17
   5  -2  -5 3.05805 1.65805  17
  -5  -2   5 5.55245 0.49444  11
   5  -2  -5 5.51118 0.58374  11
  -5  -2   5 2.94274 1.11357  17
   5  -2  -5 1.85179 1.25327  19
   5  -2  -5 6.58621 0.79930   6
  -5  -2   5 3.67792 0.62140  13
  -5  -2   5 6.35483 0.62006   6
   5  -2  -5 7.06810 1.73368   3
  -5   2   5 2.55186 4.49066   1
   5   2  -5 3.80464 1.77119  17
  -5   2   5 3.11176 0.93765  17
   5   2  -5 5.21317 0.89012  13
  -5   2   5 6.94060 0.72702   6
   5   2  -5 6.29194 0.75585   6
  -5   2   5 4.41026 0.58156  13
  -4  -2   5 521.975 42.7509  11
  -4  -2   5 510.071 42.8085   6
   4  -2  -5 553.957 44.4402  17
   4  -2  -5 567.340 43.6200   3
   4  -2  -5 522.285 42.9033   6
  -4  -2   5 595.372 44.5250   5
   4  -2  -5 541.173 43.6859  19
  -4  -2   5 561.466 43.6744  17
   4   2  -5 528.329 44.1572  17
  -4   2   5 589.379 44.8774   1
   4   2  -5 565.108 44.3098  19
  -4   2   5 572.249 43.3417  17
  -3  -2   5 41.7191 3.50843  11
  -3  -2   5 44.7070 4.14125  17
   3  -2  -5 44.8408 4.76650  17
  -3  -2   5 50.5537 4.78577   5
  -3  -2   5 44.7766 12.8172   1
   3  -2  -5 44.4377 3.55883  11
   3  -2  -5 41.5851 4.11788  19
   3  -2  -5 48.3506 4.11421   3
   3   2  -5 42.4224 4.64372  19
   3   2  -5 41.2564 4.47543  17
  -3   2   5 44.5535 3.93633  17
  -3   2   5 53.7254 5.88157   1
   2  -2  -5 23.3436 2.77882  17
  -2  -2   5 33.6870 3.28035   5
   2  -2  -5 32.9371 2.72635   3
   2  -2  -5 26.8018 2.57626  19
  -2  -2   5 26.3343 2.64224  17
   2   2  -5 23.4223 3.02845  19
   2   2  -5 24.5196 2.80482  17
   2   2  -5 31.5107 2.37777   8
  -2   2   5 35.4923 5.80834   1
  -2   2   5 32.1159 4.02255   1
  -2   2   5 25.8868 2.46728  17
   1  -2  -5 234.354 18.9791  17
   1  -2  -5 240.883 18.8727   3
  -1  -2   5 238.774 18.8050  17
   1   2  -5 252.002 18.6251   8
  -1   2   5 241.513 19.4838   1
   1   2  -5 233.325 18.7147  17
  -1   2   5 230.465 18.6806  17
   0   2  -5 1458.55 116.542   2
   0   2   5 1408.13 120.446   2
   0   2  -5 1525.45 117.086   2
   1  -2   5 343.788 28.0013  17
  -1  -2  -5 359.326 27.9957  17
   1   2   5 365.110 28.7498   5
   1   2   5 350.866 28.0694  17
  -1   2  -5 360.091 27.7533   8
  -1   2  -5 362.713 27.9749   1
   2  -2   5 783.916 56.8773  17
  -2  -2  -5 644.295 57.5426   1
   2   2   5 784.331 56.6930  17
  -2   2  -5 664.065 56.5287   1
  -3  -2  -5 11.1864 1.79587   5
   3  -2   5 9.44467 1.85470  17
  -3  -2  -5 10.5222 0.83221  11
  -3  -2  -5 9.52240 1.42726  17
   3  -2   5 10.0689 1.46991   5
   3  -2   5 6.62725 1.23705  19
  -3  -2  -5 18.3517 7.12169   1
   3  -2   5 10.5432 0.86822  11
  -3   2  -5 13.3512 2.71828   1
   3   2   5 10.6948 1.93249  17
  -3   2  -5 11.1891 0.96792   8
  -3   2  -5 9.96053 1.10781  17
   4  -2   5 21.7344 1.75279  11
   4  -2   5 20.4227 3.19667  17
  -4  -2  -5 20.4186 1.68750  11
  -4  -2  -5 4.84672 9.81161   1
  -4  -2  -5 25.6602 2.62744  17
  -4  -2  -5 23.4020 3.09632   5
  -4   2  -5 19.8950 2.09169  17
  -4   2  -5 22.5114 1.82442   8
   4   2   5 18.7352 2.98997  17
  -4   2  -5 20.6441 1.80127  13
  -4   2  -5 21.0959 2.10145  15
   4   2   5 18.5742 1.83901   6
  -4   2  -5 22.8184 4.16033   1
  -5  -2  -5 36.4300 2.81237  11
   5  -2   5 36.8275 2.87569  11
  -5  -2  -5 38.3042 4.71866   5
  -5  -2  -5 41.8562 3.05725   6
  -5  -2  -5 31.3031 2.91475  13
  -5  -2  -5 34.3186 3.85790  17
   5  -2   5 30.9774 4.65283  17
   5  -2   5 37.0062 3.05524   6
  -5   2  -5 35.1527 3.25351  15
   5   2   5 35.3853 3.00413   6
   5   2   5 35.6865 4.59914  17
  -5   2  -5 34.6250 2.88567  13
  -5   2  -5 33.6467 3.31323  17
   5   2   5 33.9019 3.07464  13
  -5   2  -5 29.2173 5.90410   1
  -6  -2  -5 382.950 29.2224   6
   6  -2   5 346.178 29.1718  11
  -6  -2  -5 367.395 30.4311  17
   6  -2   5 335.088 31.7048  17
  -6  -2  -5 376.771 29.1065  11
   6  -2   5 379.683 29.3502   6
  -6  -2  -5 407.061 29.2591  13
  -6   2  -5 386.170 29.1951  13
   6   2   5 385.393 29.3813  13
   6   2   5 365.854 31.3341  17
   6   2   5 369.368 29.2924   6
  -6   2  -5 357.079 29.1812   7
  -6   2  -5 400.377 29.5640  15
  -6   2  -5 392.899 32.5490   1
  -7  -2  -5 7.13753 0.73824   6
   7  -2   5 7.92961 0.92149   6
  -7  -2  -5 7.26311 0.79681  13
   7   2   5 8.00490 0.99202  13
  -7   2  -5 7.78164 0.75456  13
  -7   2  -5 2.28925 9.85154   1
  -7   2  -5 7.60812 1.13634  15
  -7   2  -5 7.04845 0.74038   7
   8  -2   5 222.643 16.9694  11
  -8  -2  -5 208.257 17.0016  13
   8  -2   5 237.146 17.0864   6
  -8  -2  -5 225.745 16.9743   6
  -8   2  -5 223.646 16.9792   7
   8   2   5 208.044 17.6935  21
  -8   2  -5 236.864 16.9488  10
   8   2   5 219.207 17.0686  13
  -8   2  -5 230.818 16.9767  13
   8   2   5 202.473 17.5721  20
  -8   2  -5 185.208 17.0703  15
  -8  -3   5 1.02539 0.19017   6
   8  -3  -5 1.09354 0.28715   6
   8   3  -5 0.93339 0.32628  13
  -8   3   5 0.58513 0.17116  13
   8   3  -5 0.31682 0.71994  21
  -8   3   5 1.28044 0.21749   7
  -8   3   5 0.44986 0.41030  15
  -7  -3   5 0.46230 0.32755  13
   7  -3  -5 0.69545 0.37321   6
   7  -3  -5 0.73427 0.27605  11
  -7  -3   5 0.72524 0.15256  11
  -7  -3   5 0.53006 0.22875   6
   7   3  -5 0.17894 0.26267   9
   7   3  -5 -0.2571 1.06928  21
  -7   3   5 0.66495 0.23893   7
  -7   3   5 0.70834 0.23567  13
  -7   3   5 0.90197 0.59961  15
   7   3  -5 0.98969 0.44542  13
   6  -3  -5 0.75697 2.17596  17
  -6  -3   5 1.30506 0.44570  13
  -6  -3   5 1.27116 0.21608  11
   6  -3  -5 2.28109 2.98186  19
  -6  -3   5 1.47886 0.32261   6
   6  -3  -5 1.38727 0.34167  11
  -6  -3   5 0.70901 0.89064  17
  -6   3   5 1.24406 0.29490  13
  -6   3   5 -0.0655 5.48988   1
  -6   3   5 1.06933 0.71945  15
   6   3  -5 1.99288 1.42491  17
   6   3  -5 1.28832 1.01621  18
   6   3  -5 1.06174 0.55473  13
   5  -3  -5 23.2207 2.10585   6
   5  -3  -5 18.6500 2.83402   3
   5  -3  -5 21.4493 1.93172  11
   5  -3  -5 21.7949 4.03920  17
  -5  -3   5 23.6244 1.87727  11
  -5  -3   5 22.5749 2.98346  17
  -5  -3   5 23.6164 1.98259   6
   5  -3  -5 22.4210 3.88261  19
   5   3  -5 23.8430 2.17794  13
   5   3  -5 24.7806 1.99456   9
  -5   3   5 22.0109 5.27953   1
  -5   3   5 24.3407 1.94261  13
   5   3  -5 24.5860 3.01260  18
  -5   3   5 22.8070 2.40930  15
   5   3  -5 23.9753 3.42137  17
  -4  -3   5 2.48775 0.96778  17
   4  -3  -5 1.79271 0.96613  19
   4  -3  -5 4.52776 1.11973   3
  -4  -3   5 2.94630 0.32929  11
  -4  -3   5 3.18279 0.43513   6
  -4  -3   5 4.06979 1.53546   5
   4  -3  -5 3.36987 1.73322  17
   4  -3  -5 3.02879 0.36559  11
   4  -3  -5 2.60325 0.54695   6
  -4   3   5 1.38507 0.65660  15
   4   3  -5 0.46646 2.26415  20
   4   3  -5 3.14643 0.61535  13
  -4   3   5 1.17191 0.41672  12
   4   3  -5 1.59477 1.08499  17
  -4   3   5 5.55133 3.23321   1
   4   3  -5 1.50232 0.96362  18
  -4   3   5 2.25473 0.35342  13
   4   3  -5 2.79522 0.91604   4
  -3  -3   5 17.7582 2.71901   5
  -3  -3   5 17.0729 2.06926  17
   3  -3  -5 18.8062 2.06219   3
   3  -3  -5 13.9879 2.24206  19
  -3  -3   5 16.7053 1.37611  11
   3  -3  -5 16.5090 1.37420  11
   3   3  -5 18.3140 1.45968  10
   3   3  -5 16.2272 1.67081   8
  -3   3   5 16.5230 3.28148   1
   3   3  -5 15.0082 2.14277  17
  -3   3   5 19.1174 11.9201   1
  -3   3   5 18.1016 2.10747  15
  -2  -3   5 199.151 15.7135  17
  -2  -3   5 194.826 16.5669   5
   2  -3  -5 189.829 15.6219  19
   2  -3  -5 198.989 15.9740  17
   2  -3  -5 181.396 15.6998   3
  -2   3   5 192.341 16.2452   1
   2   3  -5 199.946 15.4066   8
  -2   3   5 227.118 19.3127   1
  -1  -3   5 0.32742 0.58113   5
   1  -3  -5 0.22923 0.36900   3
  -1  -3   5 1.02625 0.43242  17
   1  -3  -5 0.56866 0.49744  17
  -1   3   5 1.16767 2.97601   1
   1   3  -5 0.70032 0.36322   8
  -1   3   5 1.68766 1.54063   1
   0  -3  -5 0.03075 0.31893  17
   0  -3  -5 0.94911 0.47090   5
   0   3   5 -3.1709 2.28640   1
   0   3  -5 0.42766 0.29964   8
  -1  -3  -5 22.3335 2.20558  17
  -1  -3  -5 24.6987 2.61228   5
   1   3   5 20.3527 2.01960  17
   1   3   5 22.9701 4.64725   1
   2  -3   5 264.289 23.0201   5
  -2  -3  -5 276.743 23.5282   5
  -2  -3  -5 278.638 22.4074  11
   2  -3   5 250.761 23.0684  17
  -2  -3  -5 324.820 23.1089  17
  -2   3  -5 294.126 22.5629   8
   2   3   5 404.861 33.6342   1
  -2   3  -5 292.169 22.7337   1
  -2   3  -5 294.735 22.8690   1
   2   3   5 302.232 23.0223  17
  -3  -3  -5 161.475 12.6847  11
  -3  -3  -5 160.250 13.5057  17
  -3  -3  -5 180.848 14.3155   5
   3  -3   5 156.471 13.9075  17
  -3   3  -5 182.563 13.7669   1
  -3   3  -5 148.242 13.0195  15
   3   3   5 152.373 13.6241  17
  -3   3  -5 172.965 12.8457   8
  -3   3  -5 185.772 15.1649   1
  -3   3  -5 158.616 13.6100  20
   3   3   5 153.522 12.8210  13
  -4  -3  -5 0.79773 0.17164  11
  -4  -3  -5 1.49776 0.94464  17
  -4  -3  -5 0.79598 0.24321   6
   4  -3   5 0.17444 0.42648   6
  -4  -3  -5 0.73235 0.89002   5
   4  -3   5 1.24461 0.26598  11
   4  -3   5 1.06071 1.35735  17
  -4   3  -5 -5.2004 14.6249   1
   4   3   5 0.99588 1.19591  17
   4   3   5 0.42759 0.37016   6
  -4   3  -5 1.93192 2.58797   1
  -4   3  -5 1.93732 0.71169  15
  -4   3  -5 1.16261 0.23064  13
   4   3   5 1.62535 0.49862  13
  -4   3  -5 1.53710 0.68176  14
  -4   3  -5 1.30978 0.34694  12
  -4   3  -5 0.65248 0.34668   8
  -4   3  -5 0.96544 0.25246   7
   4   3   5 -0.0572 0.81548   4
   5  -3   5 63.3802 5.18041   6
  -5  -3  -5 63.4803 4.95849  11
   5  -3   5 62.5450 5.01352  11
  -5  -3  -5 66.3715 5.06586   6
   5  -3   5 53.6603 7.07410  17
  -5  -3  -5 62.6529 6.21015  17
   5   3   5 64.4883 5.20259  13
  -5   3  -5 62.0697 5.44051  15
  -5   3  -5 72.0057 8.33713   1
   5   3   5 61.3919 5.16526   6
  -5   3  -5 63.5526 5.03361   7
  -5   3  -5 62.4167 5.00024  13
   5   3   5 63.7497 6.69257  17
   6  -3   5 -0.2954 0.32720   6
  -6  -3  -5 0.05200 0.67324  17
  -6  -3  -5 0.25893 0.23026   6
  -6  -3  -5 0.00491 0.33753  13
   6  -3   5 0.90150 0.30577  11
  -6  -3  -5 0.12275 0.12458  11
  -6   3  -5 0.07155 0.22474  13
  -6   3  -5 2.26656 4.87178   1
  -6   3  -5 0.34125 0.22265  10
   6   3   5 -0.1814 0.45067  13
   6   3   5 0.24617 1.25533  17
   7  -3   5 28.9525 2.20548  11
   7  -3   5 25.0983 2.32039   6
  -7  -3  -5 24.6632 2.23831  13
  -7  -3  -5 26.5140 2.20812   6
  -7   3  -5 26.7939 2.14835  10
  -7   3  -5 27.4888 2.53425  15
   7   3   5 29.7873 3.36002  20
   7   3   5 25.6507 3.34272  21
   7   3   5 26.2966 2.33811  13
  -7   3  -5 27.5188 2.16858  13
  -7   3  -5 25.7646 2.20056   7
  -8  -3  -5 12.3377 1.37696  13
   8  -3   5 19.8758 1.43441   6
  -8  -3  -5 18.4786 1.32077   6
  -8   3  -5 13.1228 1.68828  15
   8   3   5 15.9746 1.39582  13
  -8   3  -5 16.8572 1.31561   7
   8   3   5 11.9633 1.83206  21
   8  -4  -5 18.6382 1.84925   6
  -8  -4   5 23.9822 1.80856   6
   8   4  -5 24.9091 1.86823  13
   8   4  -5 23.9878 2.39997  21
  -8   4   5 23.0178 1.80374   7
  -8   4   5 21.3661 1.96655  15
  -7  -4   5 0.83622 0.22522   6
   7  -4  -5 0.94958 0.25439  11
   7  -4  -5 1.08787 0.34333   6
  -7   4   5 0.78593 0.24762   7
   7   4  -5 0.83485 0.44075  13
   7   4  -5 0.82453 0.24598   9
   7   4  -5 0.70289 1.05345  21
  -7   4   5 0.94270 1.11398  15
   6  -4  -5 229.135 15.9895   6
   6  -4  -5 208.634 15.8010  11
  -6  -4   5 214.158 15.7460  11
  -6  -4   5 211.873 15.8450   6
  -6   4   5 205.819 15.7581  13
   6   4  -5 156.090 16.4365  18
  -6   4   5 209.155 15.8172   7
  -6   4   5 193.213 16.1968  15
   6   4  -5 186.677 15.8208   9
   6   4  -5 206.261 15.9271  13
   6   4  -5 204.651 17.2663  21
   5  -4  -5 3.98480 1.71817  19
  -5  -4   5 7.52022 0.73130   6
  -5  -4   5 6.88326 0.61590  11
   5  -4  -5 6.61801 0.69000  11
   5  -4  -5 7.60931 0.90700   6
  -5  -4   5 4.42052 1.67517  17
   5   4  -5 7.79069 0.80146   9
   5   4  -5 6.02631 1.74074  20
   5   4  -5 5.85623 1.66600  18
  -5   4   5 5.66647 0.75230  12
   5   4  -5 5.77044 0.86900  13
  -5   4   5 7.10160 0.71158   7
  -5   4   5 10.1179 3.96417   1
  -5   4   5 5.80311 1.25659  15
   5   4  -5 7.29746 1.41389   4
   5   4  -5 5.03289 1.96912  21
  -5   4   5 5.52292 0.62726  13
   4  -4  -5 223.500 18.9717  19
   4  -4  -5 212.750 18.8240   3
  -4  -4   5 212.418 19.0938  17
   4  -4  -5 183.842 18.0869   6
  -4  -4   5 230.717 18.0954   6
   4  -4  -5 240.751 17.9702  11
  -4  -4   5 229.066 17.9483  11
  -4   4   5 250.829 21.7450   1
  -4   4   5 268.527 19.7112  20
  -4   4   5 227.234 18.0194  12
  -4   4   5 230.623 17.9662  13
   4   4  -5 228.960 18.0493   9
  -4   4   5 227.847 18.4136  15
   4   4  -5 223.754 19.4341  21
   4   4  -5 228.302 18.1254  13
   4   4  -5 252.270 19.2790  20
  -4   4   5 251.611 19.5404   1
   4   4  -5 255.884 19.5482  18
  -3  -4   5 21.0215 3.24615   5
  -3  -4   5 18.1496 2.31403  17
  -3  -4   5 15.2562 1.53940   6
   3  -4  -5 16.4879 2.90024  17
   3  -4  -5 17.9610 2.20474  19
   3  -4  -5 20.0010 2.25037   3
  -3  -4   5 18.7768 1.45108  11
   3   4  -5 17.2894 2.73690  21
   3   4  -5 17.2050 2.69222  20
   3   4  -5 17.1889 2.54639  18
   3   4  -5 17.5872 1.61577  13
   3   4  -5 18.6653 1.53012  10
   3   4  -5 14.5299 2.17392  16
   3   4  -5 16.8545 1.56256   9
  -3   4   5 24.5900 4.46075   1
   3   4  -5 18.4140 2.24946   4
  -3   4   5 16.6713 1.49715   7
  -3   4   5 17.7588 1.93920  15
  -3   4   5 16.7853 3.03224   1
   3   4  -5 19.0695 2.19504  14
  -3   4   5 17.9465 1.60728   9
  -3   4   5 17.8011 1.55979  12
  -3   4   5 18.3281 2.52802  20
  -2  -4   5 14.7171 1.60967  11
  -2  -4   5 19.0627 2.24982  17
   2  -4  -5 19.0528 2.66030  17
   2  -4  -5 18.4503 2.23305   3
   2  -4  -5 13.8114 1.60989  11
  -2  -4   5 20.2672 3.04369   5
   2  -4  -5 23.4933 2.28222  19
  -2   4   5 20.6367 2.95254   1
  -2   4   5 21.5827 1.74896  12
  -2   4   5 20.7874 2.83339   1
   2   4  -5 25.4523 2.51713  16
   2   4  -5 17.8775 2.34471   4
  -2   4   5 21.6887 3.05331  16
   2   4  -5 26.1955 2.88183  18
  -2   4   5 24.8826 2.87617  20
  -2   4   5 21.3077 2.11106  15
   2   4  -5 21.9206 2.23153  15
   2   4  -5 23.5011 2.85525  21
  -2   4   5 18.1863 1.72452   9
   2   4  -5 20.2946 1.96738   8
  -2   4   5 23.2025 2.73251  18
   2   4  -5 19.2805 1.69771  10
   2   4  -5 24.4307 2.35633  14
   1  -4  -5 5.55336 1.24739  17
   1  -4  -5 7.25940 1.17356   3
  -1  -4   5 6.99349 1.65439   5
   1   4  -5 7.77579 0.95970   8
   0  -4   5 630.775 48.3144   5
   0  -4  -5 578.890 47.6585   5
   0   4   5 609.610 47.3339   1
   0   4  -5 599.302 47.0882   8
  -1  -4  -5 51.7898 5.46625   5
  -1  -4  -5 66.3395 5.14521  17
  -1  -4  -5 53.5710 4.47714  11
   1  -4   5 57.6777 5.54981   5
  -1   4  -5 57.5324 4.69495   8
   1   4   5 52.9818 7.28298   1
   2  -4   5 244.827 20.0890   5
  -2  -4  -5 239.686 19.3091  11
  -2  -4  -5 264.988 20.1670  17
  -2  -4  -5 238.171 20.7871   5
   2   4   5 242.903 19.4121  13
  -2   4  -5 257.664 19.5429   8
  -2   4  -5 235.290 19.3511  10
   2   4   5 229.617 19.3874   9
  -2   4  -5 282.929 20.4988  18
  -2   4  -5 231.389 19.3840   7
   2   4   5 274.944 20.2431  16
  -2   4  -5 253.103 20.7793  20
  -2   4  -5 251.774 19.7959  14
   2   4   5 276.949 20.5316  21
   2   4   5 209.279 20.0877   4
   2   4   5 267.899 23.1288   1
  -3  -4  -5 10.9641 1.16906   6
   3  -4   5 9.85326 1.10123  11
  -3  -4  -5 13.6929 2.02318  17
  -3  -4  -5 13.7015 1.08697  11
  -3  -4  -5 14.9506 2.57188   5
   3   4   5 9.25675 2.01723  18
   3   4   5 12.8256 2.35549  21
   3   4   5 13.1857 2.46781  20
  -3   4  -5 12.7081 2.06482  18
   3   4   5 12.9103 1.93403   4
  -3   4  -5 16.2066 2.09114  16
  -3   4  -5 16.2590 2.35229  20
  -3   4  -5 14.3681 1.65652  14
  -3   4  -5 13.4480 1.23623  12
   3   4   5 10.8516 2.31204  16
  -3   4  -5 14.2641 1.13700  10
   3   4   5 13.4508 1.27028  13
   3   4   5 13.6721 1.21026   9
  -3   4  -5 13.3393 1.18259   7
  -3   4  -5 14.4824 1.64863  15
  -3   4  -5 15.0255 1.34570   8
  -4  -4  -5 6.55455 0.60418  11
  -4  -4  -5 5.37561 0.71860   6
  -4  -4  -5 6.47353 1.68995  17
   4  -4   5 6.89681 0.66923  11
   4   4   5 6.34844 0.85168  13
   4   4   5 4.71363 1.98480   4
  -4   4  -5 9.02334 1.36073  15
  -4   4  -5 8.09769 0.80455  12
   4   4   5 7.59930 2.14429  20
  -4   4  -5 6.61114 1.15814  14
   4   4   5 7.18430 1.52406  17
   4   4   5 7.29699 2.14059  21
  -4   4  -5 5.63430 0.71747   7
  -5  -4  -5 20.1163 3.07189  17
  -5  -4  -5 26.4355 2.08568   6
  -5  -4  -5 25.7341 1.96037  11
   5  -4   5 23.5484 2.01302  11
   5  -4   5 25.2888 2.20241   6
   5   4   5 23.1388 3.45711  21
   5   4   5 25.3335 2.92697   4
   5   4   5 22.1428 3.48574  20
   5   4   5 25.7197 2.20053  13
   5   4   5 24.1885 2.06215   9
  -5   4  -5 22.2596 2.50941  15
   5   4   5 23.8639 3.25127  17
  -5   4  -5 24.8135 2.06176   7
  -5   4  -5 22.4822 1.95570  13
  -5   4  -5 25.0443 1.99936  10
   6  -4   5 310.963 23.2244   6
   6  -4   5 292.965 23.0716  11
  -6  -4  -5 295.063 23.0124  11
  -6  -4  -5 308.950 23.1228   6
  -6   4  -5 277.036 23.4214  15
  -6   4  -5 296.632 23.0323  10
   6   4   5 297.049 23.1897  13
   6   4   5 301.036 24.4152  20
  -6   4  -5 304.683 23.1054   7
   6   4   5 278.322 24.3618  21
  -7  -4  -5 4.42190 0.48327   6
   7  -4   5 3.87018 0.58847   6
  -7  -4  -5 4.19481 0.39700  11
   7   4   5 4.65318 1.20692  20
  -7   4  -5 4.76528 0.43831  10
  -7   4  -5 4.61477 0.49419   7
   7   4   5 3.27818 1.11493  21
  -7   4  -5 4.35823 0.84513  15
   7   4   5 4.90657 0.60934  13
  -8  -4  -5 182.883 13.9933   6
   8   4   5 179.565 13.9985  13
  -8   4  -5 177.927 13.9906   7
   7  -5  -5 0.12762 0.36319   6
  -7  -5   5 0.51548 0.11766  11
  -7  -5   5 0.56125 0.17271   6
   7  -5  -5 0.63555 0.20609  11
  -7   5   5 0.38444 0.17208   7
   7   5  -5 0.05023 0.77879  21
  -7   5   5 0.58970 0.48588  15
  -6  -5   5 1.56300 0.29261   6
  -6  -5   5 1.31867 0.20636  11
   6  -5  -5 1.23155 0.29932  11
   6  -5  -5 1.62033 0.41109   6
   6   5  -5 0.41275 0.85412  18
  -6   5   5 1.04433 0.25833   7
   6   5  -5 1.51439 0.36223  13
   6   5  -5 0.84479 1.05813  21
  -6   5   5 0.94022 0.62204  15
   5  -5  -5 55.3696 4.33445  11
  -5  -5   5 58.4441 4.38577   6
  -5  -5   5 54.0290 4.28554  11
   5  -5  -5 52.4237 4.47744   6
   5   5  -5 50.8569 5.75987  21
   5   5  -5 54.8541 5.40067  20
   5   5  -5 56.4115 4.40774   9
   5   5  -5 54.1089 5.06674   4
   5   5  -5 54.3390 4.40209  13
  -5   5   5 54.5719 4.84794  15
   5   5  -5 50.0197 5.39104  18
  -5   5   5 56.9994 4.36696   7
  -5   5   5 51.6363 4.34107  12
  -4  -5   5 0.32901 0.16229  11
   4  -5  -5 0.45339 0.21929  11
  -4  -5   5 0.04505 0.21266   6
   4  -5  -5 -0.3428 1.03543  19
   4   5  -5 0.73489 1.18669  21
  -4   5   5 0.21439 0.23760   7
  -4   5   5 0.47682 0.67530  15
   4   5  -5 0.25400 1.06374  20
   4   5  -5 0.05201 0.80018  16
   4   5  -5 -0.0836 0.32419  13
  -4   5   5 -0.0924 0.27541  12
   4   5  -5 -0.0121 0.94682  18
  -4   5   5 0.31510 0.89207  20
   4   5  -5 0.12661 0.34000   9
   4   5  -5 0.37758 0.70518   4
   3  -5  -5 279.489 21.7534  19
  -3  -5   5 271.717 20.7171  11
   3  -5  -5 274.667 20.7149  11
   3  -5  -5 248.710 21.6792   3
  -3   5   5 266.404 21.2120  15
  -3   5   5 261.852 20.8198  12
   3   5  -5 271.058 21.7232   4
   3   5  -5 261.145 20.7768  10
  -3   5   5 253.767 20.8015   9
   3   5  -5 282.989 21.5133  14
   3   5  -5 274.025 22.4740  20
   3   5  -5 277.306 21.6739  16
   3   5  -5 253.400 22.1505  21
   3   5  -5 265.918 22.0019  18
   3   5  -5 262.169 20.8338   9
  -3   5   5 270.931 21.9108  20
  -3   5   5 277.357 20.8232   7
   3   5  -5 247.720 20.7681  13
   2  -5  -5 1.45046 0.73912   3
  -2  -5   5 1.39837 0.22415  11
  -2  -5   5 0.98911 1.15643   5
   2  -5  -5 0.60935 0.60534  19
   2   5  -5 1.17137 0.75595   4
   2   5  -5 1.01633 0.30653  10
   2   5  -5 -0.0111 0.96226  20
  -2   5   5 1.23567 0.30888   7
   2   5  -5 1.01026 0.82701  15
   2   5  -5 0.21716 0.65492  14
   2   5  -5 0.90716 1.15131  21
  -2   5   5 1.22250 0.90927   4
   2   5  -5 1.29959 0.39876  12
  -2   5   5 0.72600 0.88279  16
  -2   5   5 1.06354 0.74703  14
  -2   5   5 0.15201 0.95924  20
   2   5  -5 0.55132 0.78921  16
   2   5  -5 1.30477 0.57324   8
  -2   5   5 1.19153 0.74398  15
   2   5  -5 1.97584 1.24324  18
   2   5  -5 1.04613 0.31410   7
   2   5  -5 1.69950 0.40694   9
  -2   5   5 1.77588 0.43476  12
  -2   5   5 1.16852 0.40661   9
  -2   5   5 0.20211 1.01728  18
  -1  -5   5 242.967 24.6528   5
   1   5  -5 321.402 23.8965  16
   1   5  -5 261.254 22.8987   7
   1   5  -5 264.823 22.9112   9
   1   5  -5 321.700 24.2024  21
   1   5  -5 240.887 23.5549   4
  -1   5   5 311.725 23.8813  16
  -1   5   5 263.770 22.9159   9
   1   5  -5 286.382 22.9241  12
  -1   5   5 315.608 23.2753  15
  -1   5   5 239.062 23.5543   4
   1   5  -5 274.583 22.8755  10
   1   5  -5 334.180 24.3024  20
   1   5  -5 315.159 23.3466  15
   1   5  -5 318.555 23.5741  14
  -1   5   5 313.144 23.5325  14
  -1   5   5 331.300 24.2790  20
   1   5  -5 283.892 23.2202   8
  -1   5   5 287.443 22.9528  12
   1   5  -5 344.104 24.2670  18
  -1   5   5 323.643 23.9985  18
   0  -5   5 0.01666 0.66819   5
   0  -5  -5 0.22285 0.62557   5
   0   5  -5 0.44580 0.32294  12
   0   5  -5 0.30294 0.69953  15
   0   5  -5 0.19192 0.89360  20
   0   5  -5 -0.0983 0.67373  16
   0   5  -5 0.20439 0.54441  14
   0   5  -5 0.10254 0.24891   9
   0   5  -5 -0.0321 0.20589   7
   0   5   5 0.35189 0.30770  12
   0   5  -5 -0.1120 0.37287   8
   0   5   5 0.40000 1.02003  20
   0   5   5 0.09274 0.74179  16
   0   5   5 0.63533 0.72221  14
   0   5   5 0.36423 0.71349  15
   0   5   5 0.12908 0.56467   4
   0   5  -5 -0.0404 0.50442   4
   0   5  -5 0.29377 0.21482  10
   0   5   5 0.34187 0.32040   9
   0   5  -5 0.23818 0.84635  18
   0   5   5 0.50452 0.88142  18
  -1  -5  -5 0.74995 0.83183   5
  -1  -5  -5 0.59517 0.15682  11
   1  -5   5 0.63164 0.49766   3
   1  -5   5 1.17882 0.96193   5
  -1   5  -5 1.47513 0.72585  15
   1   5   5 0.92803 0.91452  16
   1   5   5 1.08145 0.35484  12
  -1   5  -5 0.78442 0.31434   9
   1   5   5 0.73888 1.08950  20
   1   5   5 0.41904 0.91994  15
   1   5   5 1.03289 0.34183   9
  -1   5  -5 0.99060 0.29841  12
  -1   5  -5 0.85425 0.26800   7
  -1   5  -5 0.60552 1.12838  20
  -1   5  -5 0.49854 0.64279   4
  -1   5  -5 0.62197 0.23899  10
   1   5   5 1.07907 0.99303  18
   1   5   5 0.50055 0.74274   4
  -1   5  -5 0.25966 0.99333  18
   1   5   5 0.89969 0.36010  10
  -1   5  -5 0.69991 0.93133  16
   1   5   5 0.89387 1.14629  21
   1   5   5 1.01536 0.84528  14
  -1   5  -5 0.73571 0.67273  14
  -2  -5  -5 0.90149 0.18187  11
  -2  -5  -5 0.77720 1.03819   5
   2   5   5 0.62272 0.35061   9
  -2   5  -5 1.84526 0.74224  14
   2   5   5 2.19774 1.26521  21
   2   5   5 1.45509 0.97984  18
  -2   5  -5 1.16757 1.05188  18
   2   5   5 1.65396 1.25252  20
   2   5   5 1.15185 0.91290  16
  -2   5  -5 0.91423 0.35392   9
  -2   5  -5 1.55359 0.90830  16
   2   5   5 1.26815 0.37069  12
  -2   5  -5 0.91677 0.28592   7
  -2   5  -5 0.92832 0.35210  12
  -2   5  -5 0.98235 0.25812  10
   2   5   5 1.31644 0.30678  13
  -2   5  -5 0.77356 0.75277  15
  -2   5  -5 0.38179 0.69779   4
  -2   5  -5 1.00528 0.48695   8
  -2   5  -5 1.75416 1.21953  20
   2   5   5 0.87445 0.75209   4
  -3  -5  -5 9.43021 0.96590  11
  -3   5  -5 6.57375 1.03860   7
   3   5   5 12.0355 1.12292  13
  -3   5  -5 17.4754 2.36576  18
   3   5   5 14.9630 2.20872  18
   3   5   5 18.4325 3.02592  20
  -3   5  -5 16.3412 2.99328  16
   3   5   5 22.5387 3.07908  21
   3   5   5 7.53423 1.10574   9
   3   5   5 11.3507 1.14452  12
  -3   5  -5 18.1805 2.61982  20
  -3   5  -5 8.83588 1.27382   8
  -3   5  -5 8.37000 1.01161  10
  -3   5  -5 16.8191 1.84355  14
  -3   5  -5 17.6631 1.89883  15
  -3   5  -5 12.8025 1.19055  12
  -4  -5  -5 0.50685 0.24034   6
  -4  -5  -5 0.56024 0.16747  11
  -4  -5  -5 0.56571 1.26350  17
   4   5   5 0.13439 0.73006   4
  -4   5  -5 0.24081 0.71803  15
   4   5   5 0.49601 1.74250  18
   4   5   5 0.81988 1.25535  20
  -4   5  -5 0.41903 0.22771  10
   4   5   5 0.76626 0.39024  13
  -4   5  -5 0.12397 0.57420  14
   4   5   5 0.75247 1.12893  21
  -4   5  -5 0.16483 0.25213   7
  -4   5  -5 0.25504 0.31558  12
   4   5   5 0.08928 0.33017   9
  -5  -5  -5 1.75970 0.26028  11
   5  -5   5 2.12411 0.35559  11
  -5  -5  -5 1.66041 0.35230   6
   5   5   5 1.58449 0.96312   4
   5   5   5 3.51411 1.57954  20
  -5   5  -5 1.59081 0.30294  10
   5   5   5 2.75981 0.50036  13
  -5   5  -5 1.24430 0.33542   7
   5   5   5 1.83500 0.39369   9
   5   5   5 3.75912 1.51437  21
  -5   5  -5 3.33208 0.91528  15
  -6  -5  -5 5.25788 0.53957   6
   6  -5   5 4.69081 0.54075  11
   6  -5   5 4.72932 0.80427   6
  -6  -5  -5 4.69830 0.44085  11
  -6   5  -5 4.68687 0.54141   7
   6   5   5 5.03157 0.61775  13
  -6   5  -5 4.47423 0.47722  10
   6   5   5 2.61958 1.26444  21
  -6   5  -5 4.00516 0.90670  15
   7  -5   5 -0.0310 0.19602  11
  -7  -5  -5 0.15655 0.12741   6
   7   5   5 0.23530 0.19600  13
   7   5   5 0.39936 0.62449  21
  -7   5  -5 0.08489 0.14215   7
  -7   5  -5 0.09709 0.66547  15
  -6  -6   5 0.79904 0.14849  11
   6  -6  -5 0.80779 0.22310  11
  -6  -6   5 0.84585 0.19201   6
   6   6  -5 0.61888 0.22963   9
  -6   6   5 0.78660 0.27317   7
  -6   6   5 0.23228 0.47842  15
   6   6  -5 0.84835 0.86400  21
  -5  -6   5 0.11410 0.12470  11
   5  -6  -5 0.24305 0.21655  11
  -5  -6   5 0.14290 0.18431   6
   5   6  -5 -0.2990 0.85785  21
   5   6  -5 0.43704 0.75770  18
   5   6  -5 -0.0591 0.53414   4
   5   6  -5 0.15763 0.26576   9
  -5   6   5 0.22331 0.64708  15
  -5   6   5 0.09833 0.24290  12
  -5   6   5 0.01979 0.28045   7
  -4  -6   5 1.84186 0.39198   6
  -4  -6   5 2.67163 0.31583  11
   4  -6  -5 1.65892 0.43408  11
   4   6  -5 2.56653 1.27271  18
  -4   6   5 1.78678 1.12911  20
   4   6  -5 3.46387 1.35955  20
   4   6  -5 2.04061 0.47504   9
  -4   6   5 2.65379 0.40567   7
   4   6  -5 1.77591 0.99336  16
   4   6  -5 1.76737 0.88636   4
  -4   6   5 2.89034 0.48631  12
   4   6  -5 3.10042 1.60310  21
  -4   6   5 3.26942 0.96884  15
   3  -6  -5 10.1735 2.18228  19
   3  -6  -5 15.0662 1.14041  11
  -3  -6   5 13.8396 1.11024  11
   3   6  -5 11.3240 2.56705  21
   3   6  -5 15.2579 2.15498   4
  -3   6   5 13.4800 1.27373  12
   3   6  -5 12.8512 1.27936   9
  -3   6   5 14.6387 1.20352   7
   3   6  -5 13.0464 1.21433  10
   3   6  -5 9.99409 2.25945  18
   3   6  -5 13.3050 2.16609  16
  -3   6   5 12.7052 1.30813   9
  -3   6   5 13.8917 1.81210  15
   3   6  -5 10.1801 2.32839  20
  -3   6   5 10.7967 2.27662  20
   2  -6  -5 14.4322 2.21490  19
  -2  -6   5 14.5172 1.20292  11
   2  -6  -5 13.2125 1.18843  11
   2  -6  -5 12.1089 2.94869   3
  -2   6   5 18.3473 1.97643  15
   2   6  -5 13.9741 1.30892   7
  -2   6   5 15.1884 1.46275   9
  -2   6   5 14.0876 2.61109  18
   2   6  -5 13.4529 1.37032   9
   2   6  -5 15.0436 2.77598  20
   2   6  -5 13.2686 2.16447   4
   2   6  -5 14.0978 1.30551  10
   2   6  -5 14.5910 2.75495  18
  -2   6   5 13.0575 1.28261   7
   2   6  -5 15.8013 1.34541  12
  -2   6   5 15.5178 1.40488  12
   2   6  -5 13.8162 2.45233  16
  -2   6   5 14.1128 2.00767  14
   2   6  -5 15.0089 2.19946  14
  -2   6   5 14.0362 2.22273   4
   2   6  -5 12.1151 2.78064  21
  -2   6   5 15.2943 2.79715  20
   1  -6  -5 8.40566 1.57536  19
   1  -6  -5 8.13355 1.64009   3
  -1   6   5 9.15138 1.58706  14
  -1   6   5 9.47140 1.45943  15
  -1   6   5 8.19405 0.98651   9
  -1   6   5 8.97289 2.14152  20
   1   6  -5 8.62834 1.96800  18
   1   6  -5 10.2566 1.63788  15
   1   6  -5 7.29352 1.24320   8
  -1   6   5 9.10176 0.99075  12
   1   6  -5 8.92050 0.95818   9
   1   6  -5 8.23651 0.87890   7
   1   6  -5 9.81769 1.70322  14
   1   6  -5 9.30723 2.13342  20
  -1   6   5 6.88072 1.66657  16
   1   6  -5 8.49155 0.93518  12
   1   6  -5 8.77475 1.70194   4
  -1   6   5 8.09403 1.76657   4
   1   6  -5 8.73450 0.87585  10
  -1   6   5 9.79986 2.02323  18
   1   6  -5 8.48018 1.86729  16
   0  -6  -5 1.09913 0.20336  11
   0  -6  -5 1.22411 0.80917   3
   0   6  -5 1.34883 0.58655   8
   0   6   5 1.00372 0.94402   4
   0   6  -5 1.01739 0.93164  18
   0   6   5 1.00167 1.25268  20
   0   6  -5 1.00372 0.37467   9
   0   6  -5 1.25174 0.32819   7
   0   6   5 0.95806 0.40104  12
   0   6   5 0.95558 1.07737  16
   0   6   5 1.27175 0.40019   9
   0   6   5 0.79012 0.82299  15
   0   6  -5 0.25370 0.87057  15
   0   6  -5 0.76050 0.79746  14
   0   6  -5 0.69059 0.92904  16
   0   6  -5 0.30555 1.12194  20
   0   6   5 0.78861 1.09682  18
   0   6  -5 1.45315 0.86907   4
   0   6  -5 1.09291 0.30109  10
   0   6  -5 0.56421 0.33765  12
   0   6   5 0.50524 0.85051  14
  -1  -6  -5 5.82965 0.50060  11
  -1   6  -5 6.00356 0.69934   9
  -1   6  -5 5.33497 0.68620  12
   1   6   5 3.72106 1.73164  20
   1   6   5 4.88939 0.68651  12
   1   6   5 4.82512 1.15883  15
  -1   6  -5 3.96369 1.04994  15
   1   6   5 3.84340 1.55317  18
   1   6   5 7.15268 1.64141   4
  -1   6  -5 6.30676 0.63285  10
  -1   6  -5 5.94614 1.33502   4
  -1   6  -5 3.36369 1.50255  20
  -1   6  -5 5.71364 0.65009   7
  -1   6  -5 3.66158 1.09887  14
  -1   6  -5 3.07226 1.37045  18
   1   6   5 6.40723 0.75848   9
  -1   6  -5 4.38923 1.38152  16
   1   6   5 4.67543 1.48216  16
  -1   6  -5 5.44899 0.96863   8
  -2  -6  -5 5.27441 0.45893  11
   2   6   5 6.11172 1.62057  18
  -2   6  -5 2.20652 0.99630   4
  -2   6  -5 3.34039 0.50281  10
   2   6   5 5.05242 1.77166  21
  -2   6  -5 3.90447 0.60402   9
  -2   6  -5 6.35691 1.70289  18
  -2   6  -5 4.22530 1.11860  14
  -2   6  -5 4.64450 0.60157   7
   2   6   5 2.01437 1.05504   4
  -2   6  -5 2.43997 0.78353   8
   2   6   5 3.65517 0.63618   9
  -2   6  -5 6.93848 1.85409  20
   2   6   5 5.45175 1.55394  16
   2   6   5 5.91671 2.14942  20
   2   6   5 7.38524 0.74101  12
  -2   6  -5 7.72363 0.80358  12
  -2   6  -5 5.47387 1.48637  16
  -3  -6  -5 2.02619 0.27636  11
  -3  -6  -5 2.64476 0.52039   6
   3   6   5 0.74220 1.14020  21
   3   6   5 2.59813 1.18209   4
  -3   6  -5 1.84921 0.33280  10
   3   6   5 1.36434 1.55953  18
   3   6   5 2.06764 0.46778  12
  -3   6  -5 1.12586 0.95046  16
  -3   6  -5 1.35791 0.76153  14
  -3   6  -5 2.06778 1.24474  20
  -3   6  -5 1.80403 0.51765   9
  -3   6  -5 1.31127 1.10708  18
   3   6   5 2.20886 1.46254  20
  -3   6  -5 2.05913 0.93397  15
   3   6   5 2.23380 0.45995   9
  -3   6  -5 2.24425 0.47974  12
  -3   6  -5 2.14279 0.41798   7
  -4  -6  -5 13.3838 1.04295  11
   4  -6   5 11.8769 1.09419  11
  -4  -6  -5 10.7309 1.13496   6
   4   6   5 7.52920 2.16806  18
  -4   6  -5 15.6826 1.24573  12
  -4   6  -5 19.0846 1.96078  15
  -4   6  -5 12.5406 1.08488  10
   4   6   5 12.3083 2.09291   4
  -4   6  -5 13.1850 1.16995   7
   4   6   5 13.2551 1.19977   9
   4   6   5 8.10602 2.43777  20
   4   6   5 8.05729 2.40733  21
  -4   6  -5 10.5906 1.78930  14
   5  -6   5 0.34364 0.22052  11
  -5  -6  -5 0.18653 0.18785   6
  -5  -6  -5 0.10045 0.11954  11
  -5   6  -5 0.33461 0.22515   7
  -5   6  -5 0.63625 0.22319  10
   5   6   5 0.30232 0.72142   4
   5   6   5 0.38020 0.92928  21
   5   6   5 0.17025 0.25877   9
   5   6   5 0.45685 0.96193  20
  -5   6  -5 0.13205 0.59060  15
  -6  -6  -5 9.38976 0.69907  11
  -6  -6  -5 9.20363 0.75642   6
   6   6   5 4.78746 1.39008  20
  -6   6  -5 10.3864 0.78123   7
  -6   6  -5 7.35131 1.10738  15
   6   6   5 5.41736 1.31577  21
   5  -7  -5 43.9140 3.98067  11
  -5  -7   5 55.5406 3.96862  11
   5   7  -5 53.1106 4.02560   9
   5   7  -5 47.0861 4.35193   4
  -5   7   5 54.1689 4.26475  15
  -4  -7   5 2.42745 0.26459  11
   4  -7  -5 2.11533 0.31212  11
  -4   7   5 1.68560 0.72914  15
   4   7  -5 2.18265 0.47830   9
   4   7  -5 1.96355 0.80352   4
   4   7  -5 1.50756 0.88144  18
   4   7  -5 1.64377 1.21717  20
  -4   7   5 1.87059 0.34893  12
  -3  -7   5 229.106 19.4227  11
   3  -7  -5 237.710 19.4404  11
   3   7  -5 245.327 20.2638  16
  -3   7   5 257.258 19.5315  12
   3   7  -5 253.104 19.5392   9
   3   7  -5 237.505 20.4995  18
  -3   7   5 259.967 19.8800  15
  -3   7   5 255.048 20.4938  20
   3   7  -5 262.776 20.4329   4
   3   7  -5 264.676 20.4937  20
   2  -7  -5 23.2467 2.07399  11
  -2  -7   5 25.3422 2.06727  11
   2   7  -5 28.2327 2.22509   9
   2   7  -5 24.4194 3.11076  16
  -2   7   5 21.3509 3.20767  20
   2   7  -5 25.9925 3.05313   4
   2   7  -5 26.0958 2.14142  12
   2   7  -5 24.5780 3.32882  20
   2   7  -5 28.8568 2.15990  10
   2   7  -5 25.9167 2.95570  14
  -2   7   5 27.0673 2.22337  12
  -2   7   5 27.8381 2.27624   9
   2   7  -5 24.6648 3.33673  18
  -2   7   5 27.4356 2.64680  15
   1  -7  -5 192.471 17.7829  19
  -1   7   5 229.295 18.3400  20
  -1   7   5 217.153 17.8851   4
   1   7  -5 223.414 18.2332  20
   1   7  -5 225.889 16.9675  12
   1   7  -5 224.428 17.3794  15
  -1   7   5 231.721 18.1303  18
  -1   7   5 220.617 16.9909   9
   1   7  -5 223.557 18.2099  18
   1   7  -5 222.821 18.0894  16
   1   7  -5 205.869 16.9209   7
   1   7  -5 217.679 17.7309  14
   1   7  -5 210.092 16.9244  10
   1   7  -5 214.321 16.9830   9
  -1   7   5 202.588 16.9913  12
   1   7  -5 206.273 17.8569   4
  -1   7   5 223.894 17.3285  15
   0  -7  -5 -0.7081 1.10999   3
   0   7   5 0.67047 0.37745  12
   0   7  -5 0.15202 0.35646  12
   0   7   5 0.77373 0.40722   9
   0   7  -5 0.42507 0.78803  14
   0   7  -5 0.00572 0.31800   9
   0   7  -5 -0.0829 0.86419  15
   0   7  -5 0.24138 0.25938  10
   0   7   5 0.33973 1.11512  20
   0   7   5 0.13722 0.90640  18
   0   7   5 0.26096 0.82861  15
   0   7  -5 0.07355 0.65655   4
   0   7  -5 0.05936 0.87600  16
   0   7   5 0.14084 0.83147   4
   0   7  -5 -0.0244 0.22953   7
   0   7  -5 -0.4241 0.84605  18
   0   7  -5 0.57532 1.13730  20
  -1  -7  -5 1.98192 1.26866   3
   1   7   5 1.79009 1.29006  20
   1   7   5 3.33581 0.53840   9
  -1   7  -5 2.36761 1.22502  16
  -1   7  -5 3.21947 0.45883   7
  -1   7  -5 2.45824 0.98947   4
  -1   7  -5 1.99023 0.91805  14
  -1   7  -5 2.87716 0.50969   9
  -1   7  -5 2.97351 0.54822  12
   1   7   5 2.73505 0.50995  12
  -1   7  -5 3.47836 1.43845  20
  -1   7  -5 1.84983 1.00829  15
   1   7   5 2.80400 1.28467  18
   1   7   5 2.08196 1.14224   4
  -1   7  -5 2.89642 0.42270  10
  -1   7  -5 2.69702 1.29502  18
  -2  -7  -5 11.8118 0.93501  11
   2   7   5 8.34264 2.24059  20
  -2   7  -5 11.7753 1.12626  12
  -2   7  -5 10.4057 1.69626  14
  -2   7  -5 9.58348 1.66791  15
  -2   7  -5 11.2830 0.99814  10
   2   7   5 11.9114 1.12884   9
   2   7   5 8.24905 1.88272  18
   2   7   5 11.8281 1.08812  12
  -2   7  -5 10.1523 1.95041  16
  -2   7  -5 9.43209 2.13950  20
   2   7   5 12.6352 2.11503   4
  -2   7  -5 12.0049 1.80146   4
  -2   7  -5 11.3403 1.03555   7
  -2   7  -5 9.17819 2.05722  18
  -2   7  -5 11.1434 1.12199   9
  -3  -7  -5 28.6782 2.23611  11
   3   7   5 28.0375 3.27947   4
  -3   7  -5 28.8881 3.26384  20
  -3   7  -5 27.9607 2.80527  15
  -3   7  -5 27.8564 2.25859  10
  -3   7  -5 27.2160 2.35223  12
   3   7   5 29.8561 3.78466  20
  -3   7  -5 29.2249 2.86213  14
  -3   7  -5 26.8038 2.31184   7
   3   7   5 25.7943 3.41813  18
   3   7   5 27.7369 2.35307   9
  -4  -7  -5 0.65234 0.15314  11
  -4   7  -5 0.47317 0.29484  12
   4   7   5 0.60831 0.28968   9
   4   7   5 0.68145 1.03067  20
  -4   7  -5 0.56702 0.22741   7
  -4   7  -5 0.34865 1.14395  15
   4   7   5 0.46618 0.74963   4
  -5  -7  -5 34.7577 2.63803  11
   5   7   5 36.9276 3.37714  20
  -5   7  -5 32.0078 2.93807  15
  -5   7  -5 30.7574 2.66989   7
   4   8  -5 37.4357 2.82752   9
   4   8  -5 33.5690 3.15557   4
   3   8  -5 3.30556 1.09475  20
  -3   8   5 3.49793 0.47092  12
  -3   8   5 3.42203 0.72096  15
   3   8  -5 3.82866 0.48054   9
   3   8  -5 3.38081 1.00778  18
   3   8  -5 4.16744 1.05592   4
   2   8  -5 12.1230 1.85259   4
   2   8  -5 12.0902 1.16687   9
  -2   8   5 12.8403 1.15822   9
  -2   8   5 12.7077 1.17132  12
  -2   8   5 16.9632 2.20982  15
   2   8  -5 12.3333 1.87125  16
   2   8  -5 12.6918 2.08549  18
   2   8  -5 13.1480 1.93231  20
  -2   8   5 12.3528 1.95350  20
   1   8  -5 0.37327 0.77813  16
   1   8  -5 0.38292 0.89016  18
  -1   8   5 0.09489 0.83489  20
  -1   8   5 0.56201 0.31479  12
   1   8  -5 0.38006 0.24795  12
   1   8  -5 0.29865 0.84859  20
  -1   8   5 0.20844 0.54412   9
   1   8  -5 0.74499 0.98390   4
   0   8  -5 142.872 11.2539  10
   0   8  -5 148.042 11.3717  12
   0   8   5 149.155 11.3392   9
   0   8  -5 146.411 11.9123  14
   0   8  -5 139.276 12.1465  16
   0   8   5 138.525 12.3125  20
   0   8  -5 147.698 12.2219  20
   0   8  -5 143.354 12.2104  18
   0   8  -5 134.759 12.3421   4
   0   8   5 153.177 11.3391  12
  -1  -8  -5 10.0714 0.93959  11
   1   8   5 11.8664 1.12367   9
  -1   8  -5 11.1368 1.93256  18
  -1   8  -5 9.49835 1.81273  14
   1   8   5 12.2693 1.05967  12
   1   8   5 12.7142 2.40737   4
  -1   8  -5 11.1886 1.99153  20
   1   8   5 10.9376 2.13065  20
  -1   8  -5 10.5938 2.00989  16
   1   8   5 10.6211 1.87509  18
  -1   8  -5 11.1505 1.08652   9
  -1   8  -5 12.5828 1.66369   4
  -1   8  -5 12.5655 1.80156  15
  -2  -8  -5 126.790 10.5877  11
   2   8   5 145.418 11.5009   4
  -2   8  -5 137.538 11.0817  14
   2   8   5 128.101 11.6373  20
  -2   8  -5 135.570 10.6691  12
  -2   8  -5 131.821 11.3357  20
   2   8   5 139.374 10.6815   9
   2   8   5 149.046 10.6674  12
  -2   8  -5 135.813 10.9825  15
  -2   8  -5 132.327 10.6256   7
  -3  -8  -5 0.34724 0.11792  11
   3   8   5 0.29348 0.26487   9
  -3   8  -5 0.73776 0.61446  15
   3   8   5 0.49754 0.85680  20
  -3   8  -5 0.32753 0.21969   7
  -3   8  -5 0.39189 0.24541  12
   3   8   5 0.19517 0.73441   4
  -4   8  -5 3.72000 0.65124  15
   4   8   5 2.93982 0.42387   9
   4   8   5 3.03315 0.95483  20
  -2   9   5 3.94283 0.41086  12
   2   9  -5 5.21638 0.92263   4
   1   9  -5 24.2070 2.07000   9
  -1   9   5 28.4664 2.06899  12
  -1   9   5 24.1582 2.43650  20
   0   9   5 1.54443 0.67178  20
   0   9   5 2.01003 0.37267  12
   0   9   5 1.93213 0.30409   9
   1   9   5 20.7808 1.59407   9
   1   9   5 17.6410 2.05479  20
   2   9   5 1.13037 0.27765   9
   9   0  -6 0.01519 0.48169  21
  -9   0   6 0.06949 0.16627  13
  -8   0   6 132.039 10.5455  13
   8   0  -6 140.880 10.6191   6
  -8   0   6 127.967 10.7218  15
   8   0  -6 138.321 10.6694  13
  -7   0   6 0.00487 0.17048   6
   7   0  -6 -0.0447 0.46384  13
   7   0  -6 0.15936 1.74848  17
   7   0  -6 0.08775 0.32862   6
  -7   0   6 0.01623 0.24681  13
  -7   0   6 0.16687 0.87468  17
   6   0  -6 93.9779 7.35793  13
  -6   0   6 89.3722 8.11300  17
   6   0  -6 85.3640 9.31254  17
  -6   0   6 84.4478 7.09259   6
   6   0  -6 87.0154 7.24733   6
   6   0  -6 89.7318 8.89309  19
   6   0  -6 96.7461 7.09978  11
  -6   0   6 93.5137 7.13372  13
  -6   0   6 74.7047 13.8445   1
  -5   0   6 0.49910 0.71390   5
   5   0  -6 -0.2941 0.90541  19
   5   0  -6 0.21724 0.31771   6
  -5   0   6 -0.0127 0.10561  11
  -5   0   6 0.04722 0.22548  13
  -5   0   6 0.03930 0.15892   6
  -5   0   6 3.04116 6.93735   1
   5   0  -6 -0.1206 0.46554  13
   5   0  -6 0.00589 0.56040   3
  -5   0   6 0.01515 0.47222  17
   5   0  -6 -0.0041 0.93449  17
   5   0  -6 0.24014 0.21749  11
  -4   0   6 707.017 57.0610  11
   4   0  -6 687.686 57.0906  11
  -4   0   6 747.634 58.0310   5
   4   0  -6 758.115 58.6584  17
  -4   0   6 743.327 59.5481   1
   4   0  -6 731.554 58.0672   3
   4   0  -6 786.883 58.3325  19
   3   0  -6 0.11850 0.72637  17
  -3   0   6 -0.2035 3.66290   1
   3   0  -6 0.13468 0.72496  19
   3   0  -6 0.60208 0.53190   3
   3   0  -6 0.26752 0.19553  11
  -3   0   6 0.16498 0.41964  17
  -3   0   6 0.30889 0.42007   5
  -2   0   6 3172.31 246.739   1
   1   0  -6 -0.0283 0.12967   8
  -1   0   6 -0.0575 0.32170  17
   1   0  -6 -0.0469 0.26550   3
   1   0  -6 0.12492 0.39391  17
   1   0  -6 -0.6443 1.77326   1
   1   0  -6 -0.0434 0.30869  19
   0   0  -6 54.6430 4.94261   1
   0   0  -6 52.1300 4.29503   3
   0   0   6 53.0892 4.51154   5
  -1   0  -6 0.29785 0.35731   5
  -1   0  -6 0.37156 1.44417   1
  -1   0  -6 0.52021 0.31341  17
   1   0   6 0.04281 0.56290  17
   1   0   6 -0.0447 0.31447   5
  -2   0  -6 43.5962 3.98893  17
   2   0   6 50.0926 4.65197   5
   2   0   6 41.2911 4.36646  17
  -2   0  -6 51.1815 5.15738   1
  -2   0  -6 49.5195 4.29541   5
  -3   0  -6 0.05753 0.38766  17
  -3   0  -6 -0.2993 2.62928   1
   3   0   6 -0.3609 0.17320  11
  -3   0  -6 0.16514 0.43594   5
   3   0   6 0.09767 0.85056  17
  -4   0  -6 32.1761 3.83497   5
   4   0   6 41.3784 2.91941  11
  -4   0  -6 27.5323 5.57598   1
  -5   0  -6 -3.8955 5.91728   1
  -5   0  -6 -0.0126 0.15576   6
   5   0   6 0.31916 0.44923  13
   5   0   6 -0.0813 0.30041   6
  -5   0  -6 0.27405 0.51764  17
   5   0   6 0.51915 1.20857  17
  -5   0  -6 0.08075 0.23749  13
   5   0   6 0.08716 0.21992  11
  -5   0  -6 0.25377 0.73334   5
   6   0   6 212.378 16.3810  11
   6   0   6 198.396 16.5105   6
  -6   0  -6 216.019 16.4048  13
  -6   0  -6 195.944 16.3625   6
  -6   0  -6 169.538 22.1010   1
   6   0   6 230.716 16.6106  13
   6   0   6 196.858 18.6749  17
  -6   0  -6 221.657 16.6365  15
  -6   0  -6 217.556 17.4361  17
  -7   0  -6 0.18878 0.16912   6
  -7   0  -6 0.15085 0.71138  17
  -7   0  -6 0.00255 0.17542   7
   7   0   6 -0.0940 0.41788  13
   7   0   6 0.00292 0.30241   6
   7   0   6 -1.2083 1.10483  17
  -7   0  -6 0.05061 0.22776  13
  -7   0  -6 0.14706 0.53577  15
   8   0   6 25.8407 2.17731  13
  -8   0  -6 26.8112 2.06436  13
   8   0   6 27.0650 2.14508   6
  -8   0  -6 21.4018 1.99385   7
  -9   0  -6 -0.0436 0.08210  13
  -9   1   6 2.26884 0.24931  13
   9   1  -6 2.18628 0.67357  21
  -8  -1   6 0.05168 0.12202   6
   8  -1  -6 0.05965 0.51875  13
   8  -1  -6 0.11159 0.25165   6
  -8  -1   6 -0.0424 0.16189  13
   8   1  -6 -0.0554 0.34736  13
   8   1  -6 0.30822 0.22716   6
  -8   1   6 -0.1921 0.38601  15
  -8   1   6 0.17968 0.16959  13
   7  -1  -6 55.7207 4.23754  13
   7  -1  -6 42.0996 3.91478  11
   7  -1  -6 51.3968 4.10641   6
  -7  -1   6 51.6800 3.97916  13
  -7  -1   6 46.8011 3.92927   6
  -7  -1   6 47.4245 5.06391  17
   7  -1  -6 40.7154 6.20048  17
   7   1  -6 47.4544 4.04240   6
   7   1  -6 55.2611 4.19612  13
   7   1  -6 45.5755 3.91236   9
  -7   1   6 51.6850 4.90861  17
  -7   1   6 48.2580 3.87963   6
  -7   1   6 53.5437 3.96443  13
  -7   1   6 26.9963 12.6901   1
   7   1  -6 48.1626 6.22142  17
  -6  -1   6 10.2945 1.87085  17
  -6  -1   6 11.4917 1.09571  13
   6  -1  -6 11.8061 1.03255  11
   6  -1  -6 12.2177 1.45876  13
  -6  -1   6 11.2378 1.04358   6
   6  -1  -6 10.0880 2.84953  17
   6  -1  -6 8.63278 2.42838  19
   6  -1  -6 11.5135 1.23975   6
  -6   1   6 9.88301 1.74680  17
   6   1  -6 11.6521 1.35048  13
  -6   1   6 4.28622 7.51413   1
  -6   1   6 10.3280 1.04854  13
   6   1  -6 8.68945 2.68575  17
   6   1  -6 11.9876 1.21061   6
  -6   1   6 11.5142 1.01254   6
  -5  -1   6 119.786 19.9361   1
  -5  -1   6 166.352 12.8294  11
   5  -1  -6 182.618 14.4760  19
  -5  -1   6 165.330 14.4330   5
  -5  -1   6 172.083 13.9019  17
   5  -1  -6 150.579 13.0058   6
   5  -1  -6 166.427 12.8760  11
  -5  -1   6 178.565 12.9418  13
  -5  -1   6 148.997 12.8978   6
   5  -1  -6 148.423 13.1119  13
   5  -1  -6 168.566 15.6468   3
   5  -1  -6 173.407 15.0391  17
  -5   1   6 151.961 12.8812   6
   5   1  -6 177.215 14.6802  19
   5   1  -6 155.736 13.0077   6
   5   1  -6 181.066 14.9969  17
  -5   1   6 172.404 12.9136  13
  -5   1   6 168.555 16.9539   1
   5   1  -6 169.694 13.1172  13
  -5   1   6 172.499 13.7584  17
   5   1  -6 158.999 12.8427  11
   4  -1  -6 2.94660 0.92986   3
  -4  -1   6 3.94010 0.99633  17
   4  -1  -6 3.33284 0.40527  11
  -4  -1   6 4.53492 1.31517   5
   4  -1  -6 5.23449 1.58671  17
  -4  -1   6 -3.7422 7.58126   1
   4  -1  -6 4.31722 1.18249  19
  -4  -1   6 2.41773 0.40648   6
  -4  -1   6 3.64701 0.35794  11
   4   1  -6 5.03942 1.62800  17
   4   1  -6 4.80546 1.53933  19
   4   1  -6 3.46151 0.46637  11
   4   1  -6 3.16533 1.07736   3
  -4   1   6 -0.1692 3.35375   1
  -4   1   6 3.92329 0.48685  13
  -4   1   6 5.18079 1.03785  17
  -3  -1   6 1.08408 0.58903  17
  -3  -1   6 0.44349 0.15455  11
  -3  -1   6 -7.1074 4.96019   1
   3  -1  -6 2.29738 1.13692  17
   3  -1  -6 0.44998 0.49174   3
   3  -1  -6 1.84135 0.79417  19
   3  -1  -6 0.48038 0.17918  11
  -3  -1   6 2.05681 0.78321   5
   3   1  -6 2.06808 1.03453  17
  -3   1   6 0.35238 2.92883   1
   3   1  -6 1.83520 1.06133  19
  -3   1   6 1.29302 0.55747  17
   3   1  -6 0.40389 0.59547   3
  -2  -1   6 31.6869 3.36391   5
   2  -1  -6 29.3668 3.06680   3
   2  -1  -6 37.9395 3.38754  17
  -2  -1   6 35.9588 3.11748  17
  -2  -1   6 29.9300 5.76843   1
   2   1  -6 34.2135 2.77748   8
   2   1  -6 41.0315 3.51486  19
  -2   1   6 38.6687 3.10700  17
   2   1  -6 28.4630 3.16218   3
  -2   1   6 29.9798 4.32073   1
  -2   1   6 30.7031 2.89565   5
   2   1  -6 40.3662 3.51073  17
   1  -1  -6 890.361 69.9187   1
   0  -1  -6 1.07594 2.38237   1
   0  -1   6 3.20142 0.63706  17
   0  -1  -6 2.69634 0.59972   5
   0   1  -6 3.37388 0.36206   8
   0   1  -6 4.02474 1.17313   1
   0   1   6 2.35136 0.59046   5
   0   1   6 2.72746 0.64432  17
   0   1  -6 2.15728 0.46815   3
  -1  -1  -6 1089.61 85.9128   1
  -1   1  -6 1107.45 85.6070   1
   2  -1   6 1.72233 0.58906   5
  -2  -1  -6 0.46212 2.80897   1
  -2  -1  -6 0.39549 0.40294  17
   2  -1   6 0.34482 0.68272  17
  -2  -1  -6 1.36610 0.66140   5
  -2   1  -6 0.55926 0.33958  17
   2   1   6 0.95979 0.76782   5
  -2   1  -6 1.30248 1.61158   1
   2   1   6 0.45421 0.68997  17
  -3  -1  -6 151.911 12.7831   5
  -3  -1  -6 157.585 14.1891   1
  -3  -1  -6 164.971 12.3787  17
  -3  -1  -6 143.153 11.7250  11
   3  -1   6 166.514 12.9988  17
   3  -1   6 141.703 11.7496  11
  -3   1  -6 123.466 12.6036   5
   3   1   6 161.487 12.9507  17
  -3   1  -6 151.182 13.3028   1
  -3   1  -6 157.703 12.1882  17
  -4  -1  -6 2.32776 0.81719  17
   4  -1   6 1.94339 0.29352  11
  -4  -1  -6 2.03380 0.22244  11
  -4  -1  -6 1.46753 0.28284   6
   4  -1   6 1.40825 1.15521  17
  -4  -1  -6 -1.2142 5.33798   1
  -4  -1  -6 1.79822 0.92186   5
   4   1   6 2.10596 0.32637  11
  -4   1  -6 2.39470 0.72975  17
  -4   1  -6 -1.8116 3.08958   1
   4   1   6 1.49572 1.19904  17
   4   1   6 0.77119 0.34601   6
  -4   1  -6 2.00739 0.30647  13
  -4   1  -6 1.18520 0.69702   5
  -5  -1  -6 3.96333 8.02121   1
  -5  -1  -6 0.22373 0.79147   5
  -5  -1  -6 0.80389 0.15257  11
   5  -1   6 0.59065 0.35720   6
  -5  -1  -6 0.99228 0.70508  17
   5  -1   6 0.70036 0.26195  11
   5  -1   6 1.10163 1.37859  17
   5   1   6 0.39656 0.28639  11
  -5   1  -6 0.81458 0.21642   6
  -5   1  -6 0.15450 0.28962   8
  -5   1  -6 0.64224 0.26700  13
  -5   1  -6 4.39198 4.69693   1
  -5   1  -6 0.77014 0.63429  17
   5   1   6 0.47127 1.11477  17
  -5   1  -6 0.09951 0.48883  15
   5   1   6 0.33054 0.47260  13
   5   1   6 0.21435 0.32599   6
   6  -1   6 0.52156 0.63375  13
  -6  -1  -6 6.11978 12.7386   1
   6  -1   6 0.27465 0.34060   6
  -6  -1  -6 0.20374 0.26889  13
  -6  -1  -6 0.19387 0.19366   6
   6  -1   6 0.18695 0.24904  11
   6  -1   6 -0.1655 1.25741  17
  -6   1  -6 0.13513 0.55473  15
  -6   1  -6 -2.3661 6.45524   1
   6   1   6 -0.3789 1.29175  17
   6   1   6 0.31826 0.30919  11
  -6   1  -6 0.22689 0.25025  13
  -6   1  -6 0.34843 0.56850  17
   6   1   6 0.44176 0.50952  13
  -6   1  -6 0.10003 0.18106   6
   6   1   6 0.16821 0.33189   6
  -7  -1  -6 12.1320 1.26486   7
  -7  -1  -6 13.8695 1.30278   6
   7  -1   6 15.8200 1.63137  13
  -7  -1  -6 16.0626 2.29301  17
   7  -1   6 14.8659 1.49620   6
  -7  -1  -6 17.0418 1.38911  13
   7  -1   6 16.3363 4.73269  17
   7  -1   6 15.8607 1.35325  11
  -7   1  -6 17.7025 1.37161  13
   7   1   6 15.2775 1.52977  13
   7   1   6 14.6797 1.45227   6
  -7   1  -6 17.4243 1.71821  15
  -7   1  -6 13.6162 12.1037   1
  -7   1  -6 14.3942 1.30001   7
   7   1   6 15.6908 3.55187  17
  -8  -1  -6 0.87101 0.25576  13
   8  -1   6 1.60992 0.36457   6
  -8  -1  -6 1.23059 0.19392   6
  -8   1  -6 1.39147 0.22729   7
   8   1   6 1.25110 0.32115   6
   8   1   6 1.45068 0.41968  13
  -8   1  -6 0.83986 0.24079  13
  -8  -2   6 14.3612 1.40137  13
   8  -2  -6 16.6798 1.47218   6
  -8  -2   6 16.3327 1.35528   6
  -8   2   6 16.5230 1.35514  13
   8   2  -6 17.1433 2.33720  21
   8   2  -6 15.5404 1.49219  13
  -8   2   6 16.4676 1.63113  15
  -8   2   6 17.2228 1.36355   7
  -7  -2   6 1.81167 0.31842   6
  -7  -2   6 1.05091 0.32037  13
   7  -2  -6 1.07598 0.50521  11
   7  -2  -6 1.85078 0.48309   6
  -7   2   6 0.61926 0.60699  15
   7   2  -6 1.01368 0.52313  13
  -7   2   6 -24.671 13.6655   1
   7   2  -6 1.85374 0.38586   6
   7   2  -6 1.46123 0.34399   9
  -7   2   6 0.98773 0.28200  13
   6  -2  -6 5.56503 1.88349  19
  -6  -2   6 6.21583 0.68882   6
  -6  -2   6 5.06280 1.45861  17
   6  -2  -6 4.38130 2.12610  17
   6  -2  -6 5.30927 0.84862   6
  -6  -2   6 7.82872 0.78122  13
   6  -2  -6 5.95492 0.67250  11
  -6  -2   6 6.19312 0.56895  11
  -6   2   6 4.02129 6.28255   1
   6   2  -6 7.30094 1.63033  18
  -6   2   6 7.06282 1.31623  17
   6   2  -6 5.23947 2.18776  17
   6   2  -6 6.43050 1.00913  13
  -6   2   6 6.13216 0.69222  13
   6   2  -6 5.68711 0.80699   6
   5  -2  -6 56.6685 6.74824  17
  -5  -2   6 55.9512 5.75076  17
   5  -2  -6 64.5951 5.96220   3
   5  -2  -6 61.9723 4.97222   6
  -5  -2   6 62.5578 4.75183  11
   5  -2  -6 62.8446 4.79766  11
  -5  -2   6 66.7040 7.35301   5
  -5  -2   6 59.5975 4.88483   6
  -5  -2   6 50.6454 4.84122  13
   5  -2  -6 55.2419 6.05233  19
   5   2  -6 62.6271 4.92386   6
  -5   2   6 70.9050 9.32302   1
  -5   2   6 65.1998 4.89632  13
  -5   2   6 60.3618 5.45846  17
  -5   2   6 56.9827 4.77137   6
   5   2  -6 60.2253 6.60746  17
   5   2  -6 64.3388 5.12861  13
   4  -2  -6 115.864 10.5178   3
  -4  -2   6 121.757 9.68971  11
   4  -2  -6 103.532 9.82459   6
  -4  -2   6 131.443 10.6171  17
  -4  -2   6 117.728 11.2297   5
   4  -2  -6 134.746 11.4525  17
   4  -2  -6 115.242 9.70424  11
   4  -2  -6 130.894 10.7248  19
   4   2  -6 140.826 11.4036  19
  -4   2   6 117.350 12.2467   1
   4   2  -6 129.547 11.1984  17
  -4   2   6 129.675 10.2909  17
   4   2  -6 123.425 9.93190  13
  -4   2   6 136.434 9.81702  13
   3  -2  -6 30.4113 3.05862  19
   3  -2  -6 31.3820 2.98748   3
   3  -2  -6 28.4391 2.36915  11
   3  -2  -6 26.6380 3.43251  17
  -3  -2   6 27.4013 2.36488  11
  -3  -2   6 32.1175 3.56287   5
  -3  -2   6 32.6526 3.06000  17
  -3   2   6 29.1300 2.78442  17
   3   2  -6 31.2051 3.62278  19
  -3   2   6 32.8861 4.68482   1
   3   2  -6 28.5362 3.34998  17
   3   2  -6 31.9676 2.60199   8
   2  -2  -6 451.114 31.8144  17
  -2  -2   6 351.141 31.9732   5
   2  -2  -6 438.641 31.4772  19
  -2  -2   6 452.987 31.5909  17
   2  -2  -6 302.748 31.4052   3
   2   2  -6 465.993 32.0295  19
   2   2  -6 426.777 31.7164  17
   2   2  -6 368.471 31.1613   8
  -2   2   6 350.565 32.0422   1
  -2   2   6 439.845 31.3782  17
  -2   2   6 338.140 32.9109   1
   1  -2  -6 89.7496 6.95647  17
  -1  -2   6 87.8480 6.86512  17
   1  -2  -6 65.4396 6.81803   3
  -1   2   6 89.3692 6.78340  17
   1   2  -6 87.0713 6.79165  17
   1   2  -6 90.4301 7.16046  19
   1   2  -6 89.5645 6.84274  17
  -1   2   6 62.8283 8.21680   1
   1   2  -6 79.2653 6.62947   8
   0  -2  -6 90.6912 7.48960   5
   0  -2  -6 87.2990 7.36507  17
   0  -2   6 83.0438 7.28374  17
   0   2   6 101.090 8.68198   1
   0   2  -6 95.6551 7.15887   8
   0   2   6 84.0915 7.31673  17
   0   2   6 99.0666 7.62080   5
  -1  -2  -6 6.99876 1.01134  17
   1  -2   6 8.15869 1.16388  17
  -1  -2  -6 10.3379 1.33135   5
   1   2   6 8.69835 1.41811   5
   1   2   6 7.06842 1.20251  17
  -1   2  -6 7.56312 0.79221   8
  -1   2  -6 7.32054 1.35218   1
  -2  -2  -6 12.2435 1.32523  17
   2  -2   6 7.30308 1.22319   5
   2  -2   6 11.8241 1.67547  17
  -2  -2  -6 6.50163 1.32353   5
  -2   2  -6 7.28611 0.81815   8
  -2   2  -6 8.68878 1.82409   1
   3  -2   6 13.4631 1.12004  11
   3  -2   6 13.3077 1.83526   5
  -3  -2  -6 19.2809 7.98765   1
   3  -2   6 14.0891 2.27145  17
  -3  -2  -6 15.0129 2.14844   5
  -3  -2  -6 12.1049 1.68078  17
  -3   2  -6 18.7266 3.02288   1
  -3   2  -6 16.2566 1.33349   8
   3   2   6 10.7749 2.06262  17
  -3   2  -6 11.5937 1.48491  17
   4  -2   6 17.0245 2.76725  17
  -4  -2  -6 7.58658 9.64990   1
  -4  -2  -6 13.9511 1.92337  17
  -4  -2  -6 14.1599 2.35736   5
  -4  -2  -6 13.0314 1.07402  11
   4  -2   6 11.4548 1.47984   6
  -4  -2  -6 11.3383 1.14790   6
   4   2   6 11.9979 1.25301   6
   4   2   6 14.4502 1.37008  13
  -4   2  -6 13.6087 1.54530  15
  -4   2  -6 13.7997 1.50748  17
  -4   2  -6 13.0528 1.22031   8
  -4   2  -6 14.0380 3.51741   1
   4   2   6 15.4850 2.57906  17
  -5  -2  -6 9.58907 1.74042  17
  -5  -2  -6 9.52044 0.78834  11
  -5  -2  -6 10.5230 2.35645   5
   5  -2   6 9.46737 0.87762  11
   5  -2   6 9.07563 1.07473   6
   5  -2   6 9.07092 2.66801  17
  -5  -2  -6 9.04770 0.95968  13
  -5   2  -6 11.3763 4.51075   1
  -5   2  -6 9.66967 1.34280  15
   5   2   6 9.04491 2.42205  17
   5   2   6 8.92640 1.01080   6
  -5   2  -6 8.18028 1.24862  17
   6  -2   6 15.3504 1.58944   6
   6  -2   6 16.5446 3.88907  17
  -6  -2  -6 16.6329 1.44458   6
  -6  -2  -6 16.9505 2.45647  17
   6  -2   6 13.7222 1.40465  11
  -6  -2  -6 17.7695 1.50961  13
  -6  -2  -6 16.0499 1.31593  11
  -6   2  -6 18.5077 1.89956  15
  -6   2  -6 17.0548 1.43819  13
   6   2   6 16.2459 1.54812   6
   6   2   6 15.5902 1.65231  13
  -6   2  -6 15.5040 6.05844   1
   6   2   6 14.9443 3.33599  17
  -6   2  -6 15.0952 1.40988   7
  -7  -2  -6 1.37042 0.37246  13
   7  -2   6 2.29357 0.50322   6
  -7  -2  -6 1.63107 0.30795   6
   7  -2   6 1.43443 0.46321  11
  -7   2  -6 2.02270 0.33556  13
  -7   2  -6 1.69585 0.62784  15
   7   2   6 2.07459 0.45752   6
  -7   2  -6 -2.8388 10.5881   1
  -7   2  -6 1.84355 0.32422   7
   7   2   6 1.16061 0.48047  13
  -8  -2  -6 33.0803 2.87424  13
  -8  -2  -6 36.5522 2.84106   6
   8  -2   6 39.8601 2.96837   6
   8  -2   6 35.4374 2.86195  11
  -8   2  -6 38.4632 2.82189  10
   8   2   6 30.3129 3.55870  21
  -8   2  -6 37.7218 2.84920  13
   8   2   6 31.1416 3.37279  20
  -8   2  -6 35.8372 2.84728   7
   8   2   6 37.0806 2.95835  13
  -8  -3   6 -0.0050 0.10975   6
   8  -3  -6 -0.0787 0.20312   6
   8   3  -6 0.00751 0.64840  21
  -8   3   6 0.04879 0.13039  13
  -8   3   6 -0.1250 0.37971  15
   8   3  -6 0.03734 0.24915  13
  -8   3   6 0.04016 0.14400   7
   7  -3  -6 231.727 17.3208   6
   7  -3  -6 223.565 17.1609  11
  -7  -3   6 186.928 17.1887  13
  -7  -3   6 230.050 17.1966   6
  -7  -3   6 217.503 17.0965  11
   7   3  -6 229.994 17.3142  13
   7   3  -6 188.827 17.1528   9
  -7   3   6 226.190 17.1553  13
  -7   3   6 228.151 17.5135  15
   7   3  -6 233.298 18.4504  21
  -7   3   6 229.525 17.1736   7
  -6  -3   6 3.01783 0.32857  11
   6  -3  -6 1.46430 2.29833  17
   6  -3  -6 2.51476 0.42084  11
  -6  -3   6 3.00406 0.54746   6
  -6  -3   6 2.41174 0.53317  13
  -6  -3   6 1.52364 1.00975  17
   6   3  -6 3.24538 0.74221  13
  -6   3   6 1.89139 5.69161   1
  -6   3   6 2.47064 0.39766  13
   6   3  -6 1.61938 1.55725  17
  -6   3   6 1.58679 0.82394  15
   6   3  -6 2.72482 1.16507  18
   6   3  -6 3.24271 0.57383   9
  -5  -3   6 402.267 37.1059  17
  -5  -3   6 495.247 36.0228  11
   5  -3  -6 522.592 38.0088  19
   5  -3  -6 470.873 36.0733  11
   5  -3  -6 425.413 38.3685  17
   5  -3  -6 447.274 36.1648   6
  -5  -3   6 458.089 36.0577   6
   5  -3  -6 404.566 36.9683   3
   5   3  -6 466.157 36.0503   9
  -5   3   6 468.727 36.4060  15
  -5   3   6 479.895 36.0134  13
   5   3  -6 480.262 36.2051  13
  -5   3   6 470.887 38.4624   1
   5   3  -6 465.301 37.5641  17
   5   3  -6 498.040 37.0917  18
  -4  -3   6 5.16198 1.29911  17
   4  -3  -6 5.80212 0.57655  11
  -4  -3   6 6.22343 0.54303  11
   4  -3  -6 5.15402 0.78999   6
  -4  -3   6 4.84688 1.63629   5
   4  -3  -6 7.15434 2.16078  17
   4  -3  -6 5.73066 1.21880   3
   4  -3  -6 5.75428 1.42946  19
  -4  -3   6 6.29943 0.65330   6
  -4   3   6 4.79098 0.65767  12
  -4   3   6 4.69306 3.44758   1
   4   3  -6 6.40343 1.70521  17
  -4   3   6 5.93266 0.59234  13
   4   3  -6 4.45484 1.14478   4
   4   3  -6 6.72978 0.86211  13
   4   3  -6 6.12034 1.47320  18
  -4   3   6 5.65492 0.96634  15
  -3  -3   6 1.41927 0.24698  11
  -3  -3   6 2.99008 0.89717  17
  -3  -3   6 1.29201 0.87865   5
   3  -3  -6 3.98026 0.99135  19
   3  -3  -6 1.05381 0.60332   3
   3  -3  -6 1.92298 0.26353  11
   3  -3  -6 3.85710 1.36280  17
  -3   3   6 3.33651 0.72677  15
   3   3  -6 1.31404 0.50380   8
   3   3  -6 4.63252 1.17859  18
  -3   3   6 0.58186 2.39442   1
   3   3  -6 5.77041 1.28666  17
   3   3  -6 1.61596 0.30687  10
   3   3  -6 3.19005 0.55957  13
  -2  -3   6 18.2216 2.17964  17
  -2  -3   6 26.2791 3.07091   5
   2  -3  -6 17.8149 2.39729  17
   2  -3  -6 23.9430 2.30390   3
   2  -3  -6 17.3674 2.08611  19
   2   3  -6 23.0229 1.93493   8
  -2   3   6 23.1165 7.66936   1
  -2   3   6 25.2440 3.44370   1
  -1  -3   6 601.108 52.8253  17
   1  -3  -6 736.695 53.0799  17
  -1   3   6 670.252 53.5996   1
   1   3  -6 703.417 52.6914   8
   0  -3  -6 3.07944 0.66049  17
   0  -3  -6 2.42012 0.70972   5
   0   3   6 4.82929 2.83813   1
   0   3  -6 2.60859 0.48750   8
   1  -3   6 1649.11 130.846  17
   1   3   6 1723.03 131.723   1
   2  -3   6 8.65031 1.74283  17
  -2  -3  -6 12.1071 1.60879  17
  -2  -3  -6 12.4698 1.03674  11
  -2  -3  -6 15.2737 2.08228   5
   2   3   6 11.3525 1.66363  17
   2   3   6 18.4899 11.0365   1
  -2   3  -6 17.9881 2.07805   1
  -2   3  -6 13.8765 1.23196   8
   3  -3   6 809.248 83.7165  11
  -3  -3  -6 1084.78 84.6096  17
   3  -3   6 1150.19 85.1009  17
  -3   3  -6 1011.83 83.7754   7
   3   3   6 1144.23 84.8289  17
  -3   3  -6 1129.28 83.8954   8
  -3   3  -6 1117.16 84.0947  15
  -3   3  -6 1081.71 84.5887   1
   3   3   6 1074.46 83.8568  13
  -3   3  -6 1214.84 84.7581  20
  -4  -3  -6 6.70766 1.99391  17
  -4  -3  -6 4.43517 0.45994  11
  -4  -3  -6 4.78915 0.57686   6
  -4  -3  -6 4.19289 1.51126   5
   4  -3   6 4.69549 0.53254  11
   4  -3   6 4.39722 1.78478  17
  -4   3  -6 5.58899 1.04757  15
  -4   3  -6 6.54193 0.73057   8
   4   3   6 4.32007 0.66234   6
   4   3   6 5.48562 1.65356  17
  -4   3  -6 4.77824 0.52776  13
  -4   3  -6 4.60410 0.56925   7
  -4   3  -6 9.69551 3.03162   1
  -4   3  -6 5.10090 1.19236  14
  -4   3  -6 5.69100 0.63980  12
   4   3   6 5.77381 0.79734  13
  -5  -3  -6 9.45679 1.16973  13
  -5  -3  -6 10.2187 1.94166  17
   5  -3   6 13.1685 1.27712   6
  -5  -3  -6 12.0196 1.09512   6
   5  -3   6 10.8333 3.09013  17
   5   3   6 12.0548 1.30010  13
  -5   3  -6 10.8852 1.02797  13
   5   3   6 12.3511 1.20122   6
  -5   3  -6 11.1312 1.07148   7
   5   3   6 10.7415 2.56447  17
  -5   3  -6 13.1355 4.21775   1
  -5   3  -6 12.1402 1.57032  15
   6  -3   6 12.6620 1.19483   6
  -6  -3  -6 10.3399 1.05925  13
   6  -3   6 10.3494 0.97626  11
  -6  -3  -6 10.3113 0.87128  11
  -6  -3  -6 7.78578 1.94286  17
   6   3   6 7.10582 1.97678  21
   6   3   6 11.3528 1.11768   6
   6   3   6 10.2076 2.55166  17
  -6   3  -6 10.5207 5.34883   1
  -6   3  -6 9.89692 1.54930  15
  -7  -3  -6 60.0209 5.50328  13
  -7  -3  -6 68.3482 5.49096   6
   7  -3   6 68.2901 5.59994   6
   7   3   6 70.0423 5.59952  13
  -7   3  -6 69.9211 5.43422  10
  -7   3  -6 68.6091 5.48527   7
  -7   3  -6 70.5106 5.44633  13
   7   3   6 78.6694 6.65727  20
  -7   3  -6 72.8300 5.79027  15
   7   3   6 66.6113 6.53239  21
  -8  -3  -6 0.08562 0.10954   6
   8  -3   6 0.34622 0.22635  11
   8   3   6 0.13136 0.55822  21
  -8   3  -6 -0.0429 0.21075   7
   8   3   6 -0.1031 0.23010  13
   8  -4  -6 45.8725 3.91664   6
  -8  -4   6 53.4067 3.88482   6
  -8   4   6 50.9877 3.87769   7
   8   4  -6 46.2524 4.35344  21
  -8   4   6 49.9500 4.02648  15
  -7  -4   6 6.96484 0.61467  11
  -7  -4   6 7.16446 0.69143   6
   7  -4  -6 7.68479 0.69620  11
   7  -4  -6 7.29981 0.80952   6
  -7   4   6 7.75961 1.18466  15
   7   4  -6 6.33008 1.50589  21
   7   4  -6 5.88956 0.67366   9
   7   4  -6 7.86568 0.82388  13
  -7   4   6 7.31217 0.69331   7
  -6  -4   6 38.4163 3.43083   6
   6  -4  -6 42.0107 3.57226   6
   6  -4  -6 42.2597 3.40809  11
  -6  -4   6 42.2706 3.34688  11
   6   4  -6 41.2305 3.44442   9
  -6   4   6 42.8689 3.36456  13
   6   4  -6 40.3940 3.54109  13
   6   4  -6 45.6174 4.96873  21
  -6   4   6 39.5811 3.41086   7
   6   4  -6 48.6399 4.40288  18
  -6   4   6 46.2330 3.91452  15
  -5  -4   6 14.8267 1.22517  11
   5  -4  -6 14.0637 2.76386  19
   5  -4  -6 14.2648 1.28115  11
  -5  -4   6 14.7493 1.32545   6
   5  -4  -6 15.5011 1.48261   6
  -5  -4   6 12.5731 2.39657  17
  -5   4   6 16.5405 4.37787   1
  -5   4   6 14.1592 1.29297   7
  -5   4   6 13.9010 1.82369  15
   5   4  -6 15.6923 1.51415  13
   5   4  -6 15.0165 2.46478  18
   5   4  -6 14.4060 2.87269  21
  -5   4   6 15.2657 1.25454  13
   5   4  -6 13.4227 1.93335   4
   5   4  -6 14.7769 1.36065   9
   4  -4  -6 78.6757 7.52286  19
   4  -4  -6 72.1032 6.63796   6
  -4  -4   6 71.2548 7.56429  17
   4  -4  -6 82.5938 7.46377   3
  -4  -4   6 86.7398 6.47175  11
   4  -4  -6 88.2704 6.49194  11
   4   4  -6 78.7965 7.68211  18
   4   4  -6 83.8445 6.53851  10
   4   4  -6 80.1415 7.64944  20
  -4   4   6 77.4919 6.93271  15
  -4   4   6 99.4042 8.75599   1
  -4   4   6 85.9091 6.53792   7
   4   4  -6 95.7458 7.55510   4
  -4   4   6 88.5129 11.2461   1
   4   4  -6 80.2550 6.63843  13
  -4   4   6 84.8720 8.65063  20
  -4   4   6 79.6517 6.59355  12
  -3  -4   6 2.37602 0.32045  11
   3  -4  -6 2.64278 0.32021  11
   3  -4  -6 2.62870 0.95307  19
  -3  -4   6 2.05567 0.42379   6
  -3  -4   6 2.80927 1.02380  17
   3  -4  -6 2.57320 0.88433   3
  -3  -4   6 2.12395 1.17416   5
   3  -4  -6 2.53606 1.50807  17
   3   4  -6 1.12755 1.05099  18
  -3   4   6 -0.6901 4.54777   1
  -3   4   6 3.96207 0.52059  12
  -3   4   6 2.45680 0.78383  15
   3   4  -6 2.78823 0.44072  10
  -3   4   6 2.82093 0.39071   7
   3   4  -6 2.49444 1.26062  20
   3   4  -6 2.64696 0.50181   9
  -3   4   6 2.71505 0.52681   9
   3   4  -6 2.93299 0.90481  14
  -3   4   6 2.99538 1.20116  20
   3   4  -6 2.57777 0.95094  16
   3   4  -6 2.63212 0.51274  13
  -3   4   6 3.94465 2.37824   1
  -3   4   6 3.16504 0.36479  13
   3   4  -6 3.42918 0.98819   4
   3   4  -6 2.65704 1.32683  21
   2  -4  -6 162.174 15.2259  17
  -2  -4   6 138.588 14.2602  11
   2  -4  -6 143.063 14.2488  11
  -2  -4   6 198.518 16.2957   5
   2  -4  -6 195.805 14.9527  19
  -2  -4   6 157.941 14.8884  17
   2  -4  -6 172.247 15.0104   3
  -2   4   6 193.197 14.6696  15
   2   4  -6 173.946 16.2777  18
  -2   4   6 189.860 15.1298   1
   2   4  -6 207.240 14.9288  14
   2   4  -6 184.861 14.6042   8
   2   4  -6 211.064 15.7310  21
  -2   4   6 177.554 14.4035  12
   2   4  -6 205.320 15.0985  16
  -2   4   6 206.921 15.4788  20
  -2   4   6 184.426 14.3816   9
  -2   4   6 185.773 15.5595  18
  -2   4   6 188.762 15.5548   1
  -2   4   6 202.813 15.1426  16
   2   4  -6 193.593 14.7220  15
  -1  -4   6 0.92813 0.83936   5
   1  -4  -6 0.38022 0.44742   3
   1  -4  -6 0.46584 0.72513  17
  -1   4   6 0.71004 1.12169  18
   1   4  -6 0.73367 1.10356  18
   1   4  -6 0.86732 0.38932   8
  -1   4   6 2.34180 1.51587   1
   0  -4  -6 6.90566 1.29017   5
   0  -4  -6 9.25009 1.27876  17
   0  -4   6 7.96769 1.70224   5
   0   4  -6 8.29002 0.98462   8
   0   4   6 9.57740 2.68515   1
   1  -4   6 13.8519 2.02848   5
  -1  -4  -6 13.2467 1.62047  17
  -1  -4  -6 8.22103 0.97610  11
  -1  -4  -6 12.9141 1.94601   5
   1   4   6 11.6085 1.78146   4
   1   4   6 12.3192 2.21060  20
   1   4   6 11.4276 2.23771  14
   1   4   6 18.9278 4.39203   1
  -1   4  -6 13.7111 1.26808   8
  -1   4  -6 12.8946 1.62773  15
  -2  -4  -6 15.0302 1.85980  17
  -2  -4  -6 8.03570 1.90068   5
   2  -4   6 8.10472 1.96734   5
  -2  -4  -6 11.5633 1.02562  11
   2   4   6 12.4164 1.15969   9
   2   4   6 -5.1076 8.21971   1
  -2   4  -6 11.0883 1.27338   8
  -2   4  -6 18.9164 2.10900  15
  -2   4  -6 12.7398 1.59972  14
  -2   4  -6 11.9259 1.26508  12
  -2   4  -6 16.5914 2.42349  20
  -2   4  -6 17.5188 2.74158  16
  -2   4  -6 16.5282 2.22986  18
  -2   4  -6 10.2686 1.08439  10
   2   4   6 16.1813 2.11010  16
   2   4   6 15.5302 2.50329  20
   2   4   6 16.5999 2.41345  21
   2   4   6 11.4991 1.15528  13
  -3  -4  -6 48.5554 5.39019   5
   3  -4   6 35.2012 3.53194  11
  -3  -4  -6 44.0967 3.62502   6
  -3  -4  -6 49.6632 3.53646  11
  -3  -4  -6 46.2387 4.57938  17
  -3   4  -6 46.8188 3.56892  10
  -3   4  -6 43.9292 3.99588  15
   3   4   6 52.9745 4.56261   4
   3   4   6 49.1274 3.64371   9
  -3   4  -6 42.3176 4.41839  18
  -3   4  -6 43.2934 4.29156  16
  -3   4  -6 44.3175 4.04135  14
  -3   4  -6 43.9107 4.65028  20
  -3   4  -6 53.1400 3.80480   8
  -3   4  -6 46.9889 3.65072  12
   3   4   6 45.1634 3.64572  12
  -3   4  -6 50.4785 3.63582   7
   3   4   6 45.1867 3.67751  13
   3   4   6 30.1833 4.26836  18
   3   4   6 38.7740 4.84055  20
   3   4   6 41.0435 4.74746  21
   4  -4   6 138.824 10.9582  11
  -4  -4  -6 141.236 10.9295  11
  -4  -4  -6 132.311 11.0257   6
  -4  -4  -6 121.345 12.0556  17
   4   4   6 143.262 11.8069  17
  -4   4  -6 153.680 11.4735  14
   4   4   6 157.811 12.5765  21
  -4   4  -6 131.751 11.0055   7
  -4   4  -6 137.598 11.0188  12
  -4   4  -6 131.857 10.9578  10
   4   4   6 138.963 11.0945  13
  -4   4  -6 158.339 11.4914  15
   5  -4   6 1.33756 0.32830  11
  -5  -4  -6 1.70997 0.23770  11
  -5  -4  -6 1.31329 0.32145   6
   5  -4   6 1.34763 0.48168   6
  -5  -4  -6 1.12789 0.94924  17
  -5   4  -6 1.42110 0.29295  10
   5   4   6 1.81852 1.03279   4
   5   4   6 0.95538 1.23015  17
   5   4   6 1.93214 0.52253  13
   5   4   6 1.07929 1.40093  20
   5   4   6 1.28064 0.38810   9
  -5   4  -6 1.55034 0.76733  15
  -5   4  -6 1.56778 0.24967  13
  -5   4  -6 1.39266 0.34913   7
   5   4   6 1.78396 1.37973  21
   6  -4   6 191.255 14.4442   6
  -6  -4  -6 188.562 14.3412   6
   6  -4   6 179.384 14.3149  11
  -6  -4  -6 183.383 14.2472  11
   6   4   6 171.644 15.5419  21
  -6   4  -6 182.123 14.2559  10
  -6   4  -6 170.094 14.6433  15
   6   4   6 188.567 15.6805  20
   6   4   6 189.151 14.4184  13
  -6   4  -6 185.150 14.3267   7
   7  -4   6 0.62878 0.29711   6
  -7  -4  -6 0.75840 0.19954   6
  -7   4  -6 0.52381 0.20077   7
  -7   4  -6 0.58655 0.17176  10
   7   4   6 0.31824 0.29504  13
   7   4   6 0.13865 0.74686  20
   7   4   6 -0.1858 0.69197  21
  -7   4  -6 0.22136 0.49212  15
  -8  -4  -6 16.6650 1.34563   6
   8   4   6 16.8321 1.39220  13
  -7  -5   6 96.7038 7.04470   6
  -7  -5   6 83.1709 6.98549  11
   7  -5  -6 95.5185 7.02999  11
  -7   5   6 82.3647 7.23194  15
  -7   5   6 96.4575 7.04313   7
   7   5  -6 83.6534 7.74564  21
   6  -5  -6 3.48989 0.44547  11
   6  -5  -6 3.41830 0.57014   6
  -6  -5   6 4.02800 0.36510  11
  -6   5   6 3.57102 0.86657  15
   6   5  -6 2.74426 0.97961  18
  -6   5   6 3.95522 0.45964   7
   6   5  -6 2.06396 1.22962  21
   6   5  -6 3.25748 0.53397  13
   6   5  -6 2.66611 0.51015   9
  -5  -5   6 101.407 7.86102  11
   5  -5  -6 92.6019 8.03701   6
  -5  -5   6 104.929 7.95595   6
   5  -5  -6 106.473 7.91018  11
   5   5  -6 98.1422 9.35100  21
   5   5  -6 102.653 9.02916  18
  -5   5   6 100.337 7.92822   7
  -5   5   6 102.017 8.39978  15
   5   5  -6 100.468 8.62535   4
   5   5  -6 104.286 7.97458   9
   5   5  -6 103.277 7.96738  13
  -5   5   6 90.5124 7.90237  12
   4  -5  -6 0.07507 0.99564  19
   4  -5  -6 0.06357 0.20286  11
  -4  -5   6 -0.0264 0.22137   6
  -4  -5   6 0.22647 0.15556  11
   4   5  -6 0.09826 1.11836  20
   4   5  -6 -0.2354 0.74853  16
   4   5  -6 -0.0145 0.98222  21
   4   5  -6 -0.0301 0.32683  13
   4   5  -6 -0.0455 0.32566   9
  -4   5   6 -0.4856 0.62751  15
   4   5  -6 -0.1280 0.56447   4
   4   5  -6 -0.3182 0.82956  18
  -4   5   6 -0.0207 0.21775   7
  -4   5   6 0.34137 0.84340  20
  -4   5   6 0.17205 0.29355  12
   3  -5  -6 6.63864 1.54476   3
   3  -5  -6 6.52535 0.60041  11
  -3  -5   6 6.01210 0.59344  11
   3   5  -6 5.13192 0.66867  10
  -3   5   6 5.99539 1.21173  15
   3   5  -6 4.71536 1.57319  18
   3   5  -6 5.29978 1.76260  21
   3   5  -6 5.81093 0.79161   9
  -3   5   6 6.12986 1.73888  20
   3   5  -6 6.09235 2.01333  20
   3   5  -6 6.30740 1.45770  16
  -3   5   6 6.12647 0.72947   7
  -3   5   6 6.39930 0.77992  12
  -3   5   6 6.97503 0.83125   9
   3   5  -6 5.38112 1.29066  14
   3   5  -6 6.69199 1.49515   4
   2  -5  -6 0.78669 0.16968  11
   2  -5  -6 0.77253 0.63659   3
  -2  -5   6 0.86504 0.20100  11
  -2  -5   6 0.51546 0.96263   5
   2  -5  -6 0.63452 0.62816  19
   2   5  -6 0.46837 0.65475   4
  -2   5   6 0.69625 0.34175  12
   2   5  -6 0.60347 0.70702  14
  -2   5   6 0.71385 0.82047   4
  -2   5   6 0.64985 1.01909  20
  -2   5   6 0.24523 0.80766  16
  -2   5   6 0.60419 0.42681   9
   2   5  -6 0.25672 0.47012   8
   2   5  -6 2.04797 0.90979  15
  -2   5   6 0.49763 0.27903   7
   2   5  -6 0.93819 0.35998   9
   2   5  -6 0.39734 1.04338  21
   2   5  -6 0.18992 0.25408   7
   2   5  -6 0.96967 0.38865  12
   2   5  -6 0.78531 0.28104  10
   2   5  -6 0.94584 1.21719  20
  -2   5   6 0.29922 0.72495  14
  -2   5   6 0.34743 0.94070  18
   2   5  -6 0.52640 0.81162  16
   2   5  -6 0.07247 0.89374  18
  -2   5   6 0.77180 0.66738  15
   1  -5  -6 0.79247 0.64069   3
  -1  -5   6 1.15473 1.05768   5
   1   5  -6 1.20310 0.33697   9
   1   5  -6 3.58375 1.01160  14
   1   5  -6 0.86395 0.72438   4
  -1   5   6 0.60762 0.72330   4
  -1   5   6 2.69131 0.91598  14
   1   5  -6 1.86412 0.34441  10
  -1   5   6 2.86796 1.18516  16
   1   5  -6 2.04483 0.37815   7
   1   5  -6 3.08369 0.44835  12
  -1   5   6 4.51773 0.95098  15
   1   5  -6 5.15112 1.52919  20
   1   5  -6 1.06298 0.53830   8
  -1   5   6 4.64291 1.63280  20
   1   5  -6 4.54055 1.51987  18
  -1   5   6 5.17536 1.40568  18
   1   5  -6 5.13109 1.03463  15
   1   5  -6 3.58299 1.23376  16
  -1   5   6 2.35411 0.46275   9
   1   5  -6 5.20315 1.58182  21
   0  -5  -6 0.20240 0.45849   3
   0  -5  -6 -0.2074 0.61604   5
   0  -5  -6 0.12724 0.13302  11
   0  -5   6 0.06225 0.70189   5
   0   5   6 0.32064 0.65734   4
   0   5   6 0.12591 0.30649   9
   0   5  -6 -0.1289 0.64741  15
   0   5   6 0.37258 0.76018  15
   0   5   6 0.01508 1.08706  20
   0   5  -6 -0.3634 0.20950   9
   0   5  -6 0.20315 0.55406  14
   0   5   6 0.34050 0.30682  12
   0   5  -6 0.05296 0.67924  16
   0   5  -6 0.19256 0.96489  20
   0   5  -6 0.05837 0.53663   4
   0   5   6 0.02051 0.80426  16
   0   5  -6 -0.4026 0.84218  18
   0   5  -6 -0.0716 0.19803   7
   0   5   6 0.07490 0.61745  14
   0   5   6 0.21995 0.88182  18
   0   5  -6 0.05584 0.28342  12
   0   5  -6 0.07536 0.20405  10
   0   5  -6 0.14624 0.43032   8
   1  -5   6 234.043 21.7999   5
   1  -5   6 251.137 21.1472   3
  -1  -5  -6 239.624 22.0078   5
   1   5   6 251.283 20.5244   9
   1   5   6 278.520 21.9383  20
  -1   5  -6 251.777 20.7671   8
   1   5   6 278.777 21.5255  18
  -1   5  -6 295.781 21.4882  16
  -1   5  -6 285.634 21.1342  14
  -1   5  -6 253.693 20.4657  10
  -1   5  -6 254.682 20.5059   9
   1   5   6 284.967 21.7084  21
  -1   5  -6 244.242 21.1485   4
  -1   5  -6 278.009 20.9615  15
   1   5   6 278.895 21.5277  16
   1   5   6 217.775 21.2375   4
  -1   5  -6 265.867 20.5438  12
  -1   5  -6 296.844 21.7946  20
   1   5   6 251.043 20.5431  12
  -1   5  -6 295.435 21.6400  18
  -1   5  -6 248.553 20.5037   7
  -2  -5  -6 5.99583 0.53082  11
  -2   5  -6 5.68027 0.75822  12
   2   5   6 5.85323 0.73745  12
   2   5   6 5.42618 1.42285  16
   2   5   6 5.16895 0.68477   9
  -2   5  -6 5.78367 1.35930   4
  -2   5  -6 6.42713 1.24858  15
   2   5   6 6.27440 1.64273  21
   2   5   6 10.5669 5.05238   1
  -2   5  -6 6.01226 1.12959  14
   2   5   6 5.23286 0.64653  13
  -2   5  -6 6.15160 1.36163  16
  -2   5  -6 5.27144 0.68388   9
  -2   5  -6 5.68760 0.66074   7
  -2   5  -6 6.06152 1.65123  20
  -2   5  -6 4.73351 0.57938  10
   2   5   6 5.37986 1.48254   4
   2   5   6 5.60092 1.43601  18
   2   5   6 6.83641 1.92205  20
  -2   5  -6 6.08264 1.58080  18
  -2   5  -6 6.96741 0.97098   8
  -3  -5  -6 423.009 41.4409  17
  -3  -5  -6 470.386 40.0666   6
  -3  -5  -6 519.356 39.9830  11
  -3   5  -6 557.113 40.6472  14
  -3   5  -6 570.680 41.0010  16
  -3   5  -6 556.024 41.3457  20
  -3   5  -6 510.327 40.0140  10
  -3   5  -6 518.384 40.0951  12
   3   5   6 494.252 40.0578  13
   3   5   6 524.935 40.0858   9
  -3   5  -6 529.890 40.2574   8
   3   5   6 541.388 41.7437  20
   3   5   6 420.354 40.7589  18
   3   5   6 489.560 41.0082   4
   3   5   6 557.880 41.6290  21
  -3   5  -6 543.148 40.5462  15
  -3   5  -6 539.755 41.0408  18
   3   5   6 550.360 40.1229  12
  -3   5  -6 483.634 40.0578   7
   4  -5   6 12.5436 1.06493  11
  -4  -5  -6 12.5195 1.00801  11
  -4  -5  -6 9.15241 2.32207  17
  -4  -5  -6 13.1053 1.13562   6
  -4   5  -6 12.3926 1.12889   7
   4   5   6 11.1191 2.57694  20
  -4   5  -6 11.1370 1.72120  15
   4   5   6 13.0837 2.07717   4
   4   5   6 10.1230 2.34611  21
  -4   5  -6 10.4073 1.15569  12
  -4   5  -6 12.0745 1.64927  14
   4   5   6 10.9901 1.17946  13
  -4   5  -6 10.6459 1.05098  10
   4   5   6 12.0831 1.14418   9
  -5  -5  -6 54.1371 4.50369   6
  -5  -5  -6 57.5592 4.40816  11
   5  -5   6 57.5583 4.45978  11
   5   5   6 55.7797 5.88589  21
   5   5   6 55.0024 5.29617   4
   5   5   6 54.8163 4.53541  13
  -5   5  -6 55.3558 4.43237  10
  -5   5  -6 53.3431 4.49042   7
   5   5   6 58.3353 6.00187  20
  -5   5  -6 59.4924 5.00030  15
   5   5   6 55.9163 4.47937   9
   6  -5   6 1.30360 0.29923  11
  -6  -5  -6 1.36836 0.28445   6
  -6  -5  -6 1.56526 0.20934  11
   6   5   6 1.60958 1.57676  20
   6   5   6 1.42066 0.37937  13
  -6   5  -6 1.17494 0.61050  15
  -6   5  -6 1.23867 0.27432   7
  -6   5  -6 1.66967 0.24530  10
  -7  -5  -6 28.7423 2.14594   6
   7  -5   6 27.7812 2.15101  11
  -7   5  -6 27.8146 2.14178   7
  -7   5  -6 22.6497 2.29567  15
   7   5   6 20.9499 2.56993  21
   7   5   6 29.8768 2.12956  13
  -6  -6   6 32.4955 2.86751   6
   6  -6  -6 40.0909 2.88417  11
  -6  -6   6 38.9238 2.83910  11
  -6   6   6 35.2438 3.12555  15
   6   6  -6 35.4331 3.70304  21
   6   6  -6 34.8955 2.88058   9
  -6   6   6 35.7455 2.86550   7
  -5  -6   6 0.01020 0.18338   6
   5  -6  -6 -0.0929 0.19152  11
  -5  -6   6 0.06674 0.11696  11
  -5   6   6 0.15324 0.24938  12
   5   6  -6 0.01891 0.25810   9
   5   6  -6 0.23336 0.55205   4
   5   6  -6 0.00582 0.69782  18
  -5   6   6 0.54438 0.63579  15
   5   6  -6 0.20570 0.93467  21
  -5   6   6 0.00477 0.18525   7
  -4  -6   6 128.563 9.62426  11
   4  -6  -6 136.010 9.66297  11
  -4  -6   6 112.315 9.67893   6
  -4   6   6 121.429 10.1404  15
   4   6  -6 126.626 10.5155   4
   4   6  -6 122.223 11.1223  21
   4   6  -6 121.247 10.7939  18
   4   6  -6 123.138 10.5931  20
   4   6  -6 131.968 9.73563   9
  -4   6   6 115.755 9.68909  12
  -4   6   6 118.450 10.4760  20
  -4   6   6 128.056 9.66614   7
   4   6  -6 115.631 10.3276  16
   3  -6  -6 2.48433 0.35197  11
   3  -6  -6 1.74124 1.30699  19
  -3  -6   6 2.37343 0.31115  11
   3   6  -6 2.22313 1.35797  16
   3   6  -6 2.51125 0.49509   9
  -3   6   6 2.46410 0.46579   7
  -3   6   6 2.17859 0.51410   9
  -3   6   6 3.09435 0.99213  15
   3   6  -6 2.34483 1.43381  21
   3   6  -6 2.42921 1.39388  18
   3   6  -6 2.18487 0.43655  10
  -3   6   6 2.35016 0.50237  12
   3   6  -6 1.65996 1.22332  20
   3   6  -6 2.08195 0.99198   4
  -3   6   6 2.49092 1.27230  20
   2  -6  -6 365.704 31.0499   3
   2  -6  -6 382.098 28.7437  11
  -2  -6   6 369.969 28.7488  11
   2  -6  -6 327.809 32.7326  19
   2   6  -6 363.399 29.5729  14
   2   6  -6 360.565 30.2062  21
  -2   6   6 387.039 29.9943  18
   2   6  -6 368.439 28.8703   9
   2   6  -6 383.065 30.1451  20
  -2   6   6 377.968 28.8825  12
  -2   6   6 366.990 30.1103  20
   2   6  -6 408.540 30.3226  18
  -2   6   6 350.590 29.6306   4
   2   6  -6 361.953 28.8150  12
   2   6  -6 367.232 28.8169  10
   2   6  -6 350.634 28.8216   7
   2   6  -6 374.198 29.8809   4
   2   6  -6 385.374 29.9053  16
  -2   6   6 378.253 29.2360  15
  -2   6   6 369.463 28.8659   9
   1  -6  -6 -0.0254 0.15077  11
   1  -6  -6 -0.1906 0.54664  19
   1  -6  -6 0.12097 0.53118   3
   1   6  -6 0.38301 0.84691  16
  -1   6   6 0.37042 0.72233  15
  -1   6   6 -0.1274 0.32921  12
  -1   6   6 0.28709 1.07970  20
   1   6  -6 -0.1435 0.45239   8
   1   6  -6 -0.0891 0.90503  15
   1   6  -6 0.35568 0.26458  10
   1   6  -6 0.32496 0.71591  14
  -1   6   6 0.81128 1.07388  18
   1   6  -6 0.10598 0.95006  18
  -1   6   6 0.28628 0.78085  14
   1   6  -6 0.19079 0.69010   4
   1   6  -6 0.15213 0.32741   9
  -1   6   6 0.03549 0.75562   4
   1   6  -6 0.43284 1.08479  20
  -1   6   6 0.04366 0.89400  16
   1   6  -6 0.10012 0.24256   7
   1   6  -6 0.03695 0.34079  12
  -1   6   6 0.07737 0.38059   9
   0  -6  -6 81.8607 7.57328   3
   0  -6  -6 77.8976 6.24661  11
   0   6   6 74.8196 7.31195   4
   0   6  -6 82.2511 7.56907  18
   0   6   6 82.8595 6.76216  15
   0   6  -6 81.7362 7.70848  20
   0   6  -6 78.8607 7.22792   4
   0   6  -6 78.2858 6.73806   8
   0   6   6 81.2730 7.46404  16
   0   6  -6 80.2407 6.31599  10
   0   6  -6 77.0869 6.38314  12
   0   6  -6 75.9007 6.34690   7
   0   6  -6 78.6301 6.36538   9
   0   6  -6 84.9836 6.92213  15
   0   6   6 83.7202 7.90909  20
   0   6  -6 82.3310 7.10647  14
   0   6   6 80.1350 7.49764  18
   0   6   6 79.3592 6.38690   9
   0   6  -6 84.2551 7.42730  16
   0   6   6 77.3970 6.40670  12
  -1   6  -6 1.32059 1.01248  16
  -1   6  -6 2.70225 1.47097  20
  -1   6  -6 2.86368 0.51048  12
  -1   6  -6 4.85000 0.59598   9
  -1   6  -6 3.73894 0.48828  10
  -1   6  -6 4.52873 0.55127   7
  -1   6  -6 2.79769 1.29362  18
  -1   6  -6 2.31284 0.93786  15
   1   6   6 4.04501 1.42202  16
   1   6   6 2.70657 1.34008  18
  -1   6  -6 5.08931 1.30178   4
   1   6   6 1.43515 1.33647  20
   1   6   6 3.77200 0.59460   9
  -1   6  -6 2.64954 0.99811  14
  -1   6  -6 4.03704 0.83256   8
   1   6   6 3.14082 0.56287  12
   1   6   6 4.84271 1.39828   4
  -2  -6  -6 39.1034 3.03824  11
   2   6   6 37.9613 3.16777  12
  -2   6  -6 37.6151 3.20024  12
  -2   6  -6 38.4592 3.79870  14
  -2   6  -6 35.0471 3.78649   4
  -2   6  -6 39.8183 4.48311  20
  -2   6  -6 37.4514 3.13693   7
  -2   6  -6 39.5272 3.74022  15
   2   6   6 37.6001 4.21126   4
   2   6   6 40.6458 4.32456  18
  -2   6  -6 36.6140 3.13680   9
   2   6   6 38.4452 3.18842   9
  -2   6  -6 36.4568 3.08059  10
  -2   6  -6 39.9504 4.13410  16
  -2   6  -6 43.0024 4.34840  18
  -3  -6  -6 1.71635 0.25861  11
  -3  -6  -6 1.87632 0.38869   6
   3   6   6 1.59601 1.37242  20
   3   6   6 1.32648 0.98136   4
   3   6   6 2.38118 1.23255  18
  -3   6  -6 1.42626 0.32982  10
  -3   6  -6 1.90049 0.47052  12
  -3   6  -6 1.62782 0.38303   7
  -3   6  -6 2.27913 1.16343  18
  -3   6  -6 2.31423 0.92375  15
   3   6   6 1.65443 1.23853  21
  -3   6  -6 2.69137 0.87918  14
   3   6   6 1.93525 0.48309   9
  -3   6  -6 1.17043 1.10759  20
  -3   6  -6 1.99408 1.04872  16
  -4  -6  -6 394.844 31.1049  11
   4  -6   6 377.251 31.1270  11
  -4  -6  -6 435.448 31.2180   6
  -4   6  -6 410.599 31.1258  10
  -4   6  -6 402.646 31.1959   7
  -4   6  -6 376.058 31.1835  12
   4   6   6 390.469 32.6441  20
  -4   6  -6 401.793 31.6106  15
   4   6   6 399.139 32.4984  21
  -4   6  -6 425.337 31.6352  14
   4   6   6 375.622 31.1853   9
   4   6   6 421.469 32.1971   4
   5  -6   6 19.8251 1.80404  11
  -5  -6  -6 25.4454 1.77835  11
  -5  -6  -6 27.2228 1.87465   6
  -5   6  -6 23.0936 1.77639  10
  -5   6  -6 23.2031 1.85818   7
   5   6   6 15.7985 2.74319  21
  -5   6  -6 19.4060 2.22388  15
   5   6   6 21.2916 1.82797   9
   5   6   6 16.5314 2.80591  20
  -6  -6  -6 262.248 18.3838  11
  -6  -6  -6 241.758 18.4886   6
  -6   6  -6 236.043 18.6435  15
  -6   6  -6 259.950 18.4354   7
   6   6   6 244.129 19.0642  20
   6   6   6 175.074 19.0142  21
   5  -7  -6 3.31188 0.37497  11
  -5  -7   6 3.79978 0.32900  11
   5   7  -6 3.34150 0.42145   9
   5   7  -6 2.28496 0.69903   4
  -5   7   6 5.11870 0.79576  15
  -4  -7   6 0.42251 0.14091  11
   4  -7  -6 0.34213 0.20835  11
   4   7  -6 0.12315 0.70518  18
   4   7  -6 0.55555 0.60814   4
  -4   7   6 0.29358 0.58650  15
  -4   7   6 0.36044 0.25208  12
  -3  -7   6 1.78073 0.24156  11
   3  -7  -6 1.51049 0.29504  11
  -3   7   6 0.41081 1.00594  20
  -3   7   6 1.59759 0.38069  12
   3   7  -6 0.76000 0.89517  16
   3   7  -6 2.69018 0.99141   4
   3   7  -6 2.25568 0.44210   9
  -3   7   6 2.00347 0.79771  15
   3   7  -6 1.09461 1.16011  18
   3   7  -6 1.40118 1.13277  20
   2  -7  -6 2.87315 0.37207  11
  -2  -7   6 3.08811 0.36171  11
  -2   7   6 2.85599 0.51506  12
   2   7  -6 2.92828 1.12198   4
   2   7  -6 2.95401 0.50577   9
   2   7  -6 2.35646 1.20991  18
   2   7  -6 2.98914 0.46913  12
  -2   7   6 2.27030 1.26365  20
  -2   7   6 3.90490 0.65179   9
  -2   7   6 2.81808 0.90296  15
   2   7  -6 3.47706 0.45423  10
   2   7  -6 2.48576 1.13138  16
   2   7  -6 2.63573 1.02712  14
   2   7  -6 2.06162 1.26240  20
   1  -7  -6 38.4268 4.38103  19
   1  -7  -6 38.0239 3.38375  11
   1   7  -6 44.0498 4.81876  20
   1   7  -6 43.9343 3.47108  10
  -1   7   6 44.2439 4.87590  20
   1   7  -6 44.6331 3.53637   9
   1   7  -6 38.6156 4.27942  14
   1   7  -6 41.0598 4.77501  18
  -1   7   6 42.9280 4.68166  18
  -1   7   6 41.9270 3.55124  12
  -1   7   6 45.3024 3.94760  15
   1   7  -6 45.1160 3.50551  12
   1   7  -6 43.3878 3.46896   7
   1   7  -6 43.7894 4.67579  16
  -1   7   6 45.2791 3.56202   9
   1   7  -6 43.5766 4.42649   4
  -1   7   6 44.3080 4.47092   4
   0  -7  -6 -0.1056 0.96997   3
   0   7   6 -0.1198 0.37391   9
   0   7   6 -0.0657 1.04921  20
   0   7  -6 0.01562 0.65063   4
   0   7  -6 -0.2890 0.84258  15
   0   7  -6 0.17491 0.91251  16
   0   7  -6 -0.0664 0.24922  10
   0   7   6 0.16061 0.35644  12
   0   7  -6 0.15171 1.07570  20
   0   7   6 0.19306 0.84291   4
   0   7  -6 0.13615 0.24392   7
   0   7  -6 0.27909 0.33454   9
   0   7  -6 0.08970 0.71934  14
   0   7   6 -0.3484 0.76482  15
   0   7  -6 0.15119 0.34595  12
   0   7   6 0.20570 0.94908  18
   0   7  -6 0.28966 0.94962  18
  -1  -7  -6 13.0210 2.47597   3
  -1   7  -6 17.4366 2.55208  16
   1   7   6 19.4970 3.01144  20
   1   7   6 17.0751 1.50817  12
  -1   7  -6 16.0106 2.22408  14
  -1   7  -6 15.6219 1.47679   9
  -1   7  -6 17.2434 2.70920  20
   1   7   6 15.6308 1.51539   9
  -1   7  -6 18.3816 2.18022  15
   1   7   6 18.1611 2.68014  18
  -1   7  -6 19.2111 2.77172  18
  -1   7  -6 17.1223 1.52560  12
  -1   7  -6 13.7329 2.11215   4
  -1   7  -6 16.5705 1.40857  10
  -1   7  -6 15.7539 1.43321   7
   1   7   6 13.8684 2.41476   4
  -2  -7  -6 5.10177 0.45713  11
   2   7   6 4.96493 0.65375   9
   2   7   6 5.14380 0.63148  12
  -2   7  -6 3.55542 1.08299  14
  -2   7  -6 5.11452 1.22701   4
  -2   7  -6 5.11520 0.58078   7
   2   7   6 6.55678 1.69296   4
  -2   7  -6 4.00646 1.23002  16
  -2   7  -6 3.53315 1.33138  18
  -2   7  -6 3.25882 1.06634  15
   2   7   6 2.60594 1.46969  20
  -2   7  -6 4.47559 1.50584  20
  -2   7  -6 5.01854 0.64604   9
   2   7   6 4.08442 1.36237  18
  -2   7  -6 4.17608 0.63218  12
  -2   7  -6 3.87113 0.50615  10
  -3  -7  -6 15.6212 1.24781  11
   3   7   6 15.4799 2.75784  20
  -3   7  -6 16.2826 1.40019  12
   3   7   6 12.6887 2.08237  18
  -3   7  -6 15.2755 1.29003  10
  -3   7  -6 15.7573 1.88284  14
   3   7   6 14.1042 1.36906   9
  -3   7  -6 15.6724 1.87502  15
  -3   7  -6 15.4017 2.22934  20
   3   7   6 15.2572 2.28868   4
  -3   7  -6 14.4966 1.32557   7
  -4  -7  -6 -0.0174 0.11345  11
  -4  -7  -6 0.12813 0.22128   6
   4   7   6 0.06134 0.97420  20
  -4   7  -6 0.04011 0.17954   7
   4   7   6 0.22231 0.74674   4
   4   7   6 0.09000 0.24022   9
  -5  -7  -6 26.9887 2.09829  11
  -5   7  -6 25.2918 2.14003   7
   5   7   6 27.4044 2.87177  20
  -5   7  -6 26.7689 2.43483  15
   4   8  -6 24.7125 1.94229   9
   4   8  -6 23.2989 2.27643   4
   3   8  -6 0.10973 0.24652   9
  -3   8   6 0.33162 0.21374  12
   3   8  -6 -0.0114 0.61833  18
  -3   8   6 -0.0050 0.80016  15
   3   8  -6 0.37069 0.54540   4
   2   8  -6 35.0174 3.65241  20
   2   8  -6 51.2919 3.99549   4
   2   8  -6 42.5416 3.09586   9
  -2   8   6 36.9892 3.08210  12
   2   8  -6 32.3385 3.86816  18
  -2   8   6 34.6570 3.24381  15
   2   8  -6 33.3804 3.67109  16
  -2   8   6 31.8288 3.73590  20
  -2   8   6 42.4795 3.07668   9
   1   8  -6 4.99932 1.60941  16
   1   8  -6 8.15155 0.78284   9
   1   8  -6 8.54025 1.83172   4
  -1   8   6 7.36279 0.80303  12
   1   8  -6 5.22147 1.51503  18
   1   8  -6 4.09159 1.29255  20
   1   8  -6 6.89070 0.65182  10
   1   8  -6 7.31668 0.68517  12
  -1   8   6 6.06704 1.14859   9
   0   8  -6 1.22184 0.35548   9
   0   8  -6 1.10934 0.27332  10
   0   8  -6 0.91030 0.82269  14
   0   8   6 1.73862 0.46143  12
   0   8   6 1.04523 0.44520   9
   0   8  -6 1.13913 1.54428  20
   0   8  -6 0.78531 0.76062   4
   0   8  -6 1.86501 0.35300  12
   0   8   6 1.55501 1.17429  20
   0   8  -6 0.87414 1.02741  16
   0   8  -6 0.68200 1.06238  18
   0   8   6 2.17011 1.86098   4
  -1  -8  -6 6.79108 0.63602  11
  -1   8  -6 6.37141 1.42439  14
  -1   8  -6 5.89404 1.62229  16
  -1   8  -6 7.69810 0.76582  10
  -1   8  -6 7.14263 0.84758  12
  -1   8  -6 6.63803 1.20416  15
   1   8   6 8.11272 0.88723   9
   1   8   6 7.52648 0.75694  12
  -1   8  -6 8.40173 0.81581   9
   1   8   6 5.83350 1.69371  20
  -1   8  -6 8.61098 1.34292   4
  -1   8  -6 6.51033 1.78020  20
  -2  -8  -6 62.1201 5.18685  11
  -2   8  -6 64.5789 5.61484  15
   2   8   6 55.6275 6.19723  20
  -2   8  -6 62.6779 5.93136  20
  -2   8  -6 68.6735 5.27186  12
   2   8   6 72.4831 5.29466   9
   2   8   6 68.8849 5.24131  12
  -2   8  -6 63.8794 5.69493  14
   2   8   6 77.6527 6.17735   4
  -3  -8  -6 3.95682 0.37937  11
  -3   8  -6 4.32124 0.42729   7
   3   8   6 4.51244 0.50232   9
  -3   8  -6 2.93031 0.79387  15
   3   8   6 2.00980 1.04719  20
   3   8   6 5.61473 1.34768   4
   4   8   6 90.2249 7.60140  20
  -4   8  -6 93.5534 7.35341  15
  -2   9   6 0.33927 0.20376  12
   1   9  -6 13.9080 1.47121   4
  -1   9   6 12.1544 1.46442  20
  -1   9   6 14.3592 1.12901  12
   0   9   6 0.25894 0.52015  20
   0   9   6 0.42169 0.20752   9
   1   9   6 70.1564 6.28668  20
   1   9   6 79.9153 5.88439   9
  -9   0   7 26.6261 2.00544  13
   9   0  -7 23.2845 2.41836  21
  -8   0   7 0.04431 0.18477  13
   8   0  -7 -0.0019 0.24871   6
   8   0  -7 0.42007 0.40189  13
  -8   0   7 0.22741 0.41607  15
   7   0  -7 28.2414 4.77595  17
   7   0  -7 34.3976 2.74866   6
  -7   0   7 26.6789 3.45919  17
  -7   0   7 34.2183 2.56981   6
  -7   0   7 30.0818 2.60002  13
   7   0  -7 29.6025 2.81461  13
  -6   0   7 8.65159 9.67150   1
   5   0  -7 9.97469 1.13249   6
  -5   0   7 10.7108 0.89224  11
   5   0  -7 12.2651 2.85449  17
  -5   0   7 9.68216 0.98050   6
   5   0  -7 11.5199 1.35212  13
  -5   0   7 10.7052 1.85597   5
  -5   0   7 11.6414 1.77056  17
   5   0  -7 11.3559 1.96774   3
  -5   0   7 11.5245 1.03254  13
   5   0  -7 11.3090 0.97274  11
  -5   0   7 10.0834 7.21027   1
   5   0  -7 12.3698 2.54815  19
   4   0  -7 0.86746 0.92226  19
  -4   0   7 0.14934 0.48042  17
   4   0  -7 0.08692 0.18178  11
  -4   0   7 0.19541 0.11858  11
  -4   0   7 0.10591 0.41839   5
  -4   0   7 0.29705 5.02204   1
   4   0  -7 0.48663 0.86036  17
   4   0  -7 -0.1409 0.48340   3
   3   0  -7 2.69994 1.03308  19
   3   0  -7 3.86284 1.24203  17
  -3   0   7 3.20611 3.99165   1
  -3   0   7 6.20539 1.07724   5
   3   0  -7 3.92199 0.46023  11
  -3   0   7 4.15900 0.43732  11
  -3   0   7 4.62964 1.00086  17
   3   0  -7 6.38225 1.15419   3
  -2   0   7 -2.1825 2.63436   1
   2   0  -7 0.11866 0.62452  17
  -2   0   7 0.05105 0.39510  17
   2   0  -7 0.73069 0.49824   3
   2   0  -7 0.08292 0.17149   8
   2   0  -7 -0.1272 0.48003  19
   1   0  -7 180.572 16.3732   3
   1   0  -7 205.253 16.1116   8
   1   0  -7 221.354 16.3850  19
   1   0  -7 191.880 16.9934   1
   1   0  -7 228.487 16.5372  17
  -1   0   7 214.671 16.4500  17
   0   0   7 -0.1523 0.44387  17
   0   0  -7 -1.7241 1.29965   1
   0   0  -7 0.30529 0.32771  17
   0   0  -7 0.16948 0.26204   3
   0   0   7 0.01917 0.31481   5
   1   0   7 30.7012 2.94568  17
  -1   0  -7 28.8239 2.85419   5
  -1   0  -7 29.9884 3.60040   1
   1   0   7 32.8324 2.95364   5
  -1   0  -7 28.8478 2.63386  17
  -2   0  -7 2.64144 2.00001   1
  -2   0  -7 0.24306 0.41304   5
   2   0   7 0.12135 0.36335   5
  -2   0  -7 0.27829 0.34501  17
   2   0   7 0.18944 0.68228  17
  -3   0  -7 34.6961 3.31277   5
   3   0   7 25.7064 3.39688  17
  -3   0  -7 34.0004 4.92461   1
  -3   0  -7 26.3168 2.80982  17
   4   0   7 0.47896 0.21562  11
  -4   0  -7 0.05843 0.42214  17
   4   0   7 0.13272 0.28772   6
  -4   0  -7 0.03134 0.47562   5
  -4   0  -7 0.00414 0.26737  13
  -4   0  -7 -3.3975 4.21163   1
   4   0   7 0.80959 1.08427  17
  -5   0  -7 10.3522 2.07123   5
  -5   0  -7 6.50735 1.35892  17
  -5   0  -7 7.37846 0.82769  13
  -5   0  -7 10.8303 6.55046   1
   5   0   7 6.17933 2.12955  17
   5   0   7 7.08965 1.04322  13
  -5   0  -7 9.27784 0.81134   6
   5   0   7 9.63468 1.01160   6
   6   0   7 0.41530 0.36916   6
  -6   0  -7 0.71019 0.69115  17
   6   0   7 -0.2557 0.51134  13
  -6   0  -7 0.28814 0.19769   6
   6   0   7 0.48224 0.32337  11
   6   0   7 -0.4248 1.08617  17
  -6   0  -7 -6.9940 8.50957   1
  -6   0  -7 0.45954 0.60580  15
  -6   0  -7 0.10440 0.24930  13
  -7   0  -7 9.06510 0.86412   7
   7   0   7 7.33320 2.61246  17
  -7   0  -7 10.2484 0.85779   6
   7   0   7 10.4019 1.07302   6
  -7   0  -7 9.52731 0.93445  13
   7   0   7 9.50520 1.14225  13
  -7   0  -7 6.77208 1.61038  17
  -7   0  -7 -2.9635 16.1283   1
   7   0   7 9.13598 0.90571  11
  -8   0  -7 0.13949 0.18006  13
   8   0   7 0.41915 0.34467  13
   8  -1  -7 1.84129 0.58419  13
  -8  -1   7 2.00184 0.27786   6
   8  -1  -7 2.25178 0.41905   6
  -8  -1   7 1.67152 0.30405  13
  -8   1   7 1.90749 0.58148  15
  -8   1   7 1.90522 0.31071  13
   8   1  -7 1.98787 0.34748   6
   8   1  -7 2.46921 0.50968  13
  -7  -1   7 820.797 61.6457   6
   7  -1  -7 879.531 61.8845  13
   7  -1  -7 845.588 61.7972   6
  -7  -1   7 792.312 61.6643  13
   7  -1  -7 751.198 64.3616  17
  -7  -1   7 750.376 62.7628  17
   7   1  -7 818.944 61.8332  13
  -7   1   7 832.988 61.6561  13
   7   1  -7 644.746 62.1228  18
  -7   1   7 797.343 61.5841   6
   7   1  -7 826.497 61.7428   6
   7   1  -7 779.032 64.0718  17
  -7   1   7 783.128 63.1794  17
   6  -1  -7 27.3650 5.83119  17
   6  -1  -7 21.7657 3.59664  19
  -6  -1   7 25.8044 2.15042   6
  -6  -1   7 26.1304 4.46256  17
  -6  -1   7 27.1250 2.05906  11
  -6  -1   7 25.5570 2.18631  13
   6  -1  -7 27.0418 2.33246   6
   6  -1  -7 25.4360 2.11960  11
   6  -1  -7 24.5124 2.45486  13
   6   1  -7 26.4485 2.42177  13
   6   1  -7 25.9920 4.99758  17
  -6   1   7 26.3258 2.16641  13
   6   1  -7 20.8643 3.77384  19
  -6   1   7 22.4758 2.99378  17
  -6   1   7 26.0854 2.11720   6
   6   1  -7 25.8295 2.28482   6
  -6   1   7 18.1667 7.70156   1
   5  -1  -7 105.255 10.2462  17
  -5  -1   7 96.4526 14.8950   1
  -5  -1   7 108.440 9.24546  17
  -5  -1   7 108.612 8.14777  11
   5  -1  -7 106.638 8.19361  11
  -5  -1   7 96.4014 8.22134   6
   5  -1  -7 95.4980 8.44363  13
  -5  -1   7 111.249 9.88458   5
   5  -1  -7 95.5240 8.32991   6
  -5  -1   7 110.074 8.25649  13
   5  -1  -7 107.136 9.70708  19
   5  -1  -7 94.8325 9.27556   3
   5   1  -7 99.8395 8.33255   6
  -5   1   7 107.377 13.1337   1
  -5   1   7 96.5234 8.20029   6
   5   1  -7 110.026 10.2082  17
   5   1  -7 115.149 10.0593  19
   5   1  -7 100.367 8.18299  11
   5   1  -7 111.847 8.45399  13
  -5   1   7 111.875 9.08754  17
  -5   1   7 109.408 8.23463  13
  -4  -1   7 10.6046 1.08246   6
  -4  -1   7 14.5049 1.79062  17
  -4  -1   7 13.8728 2.08315   5
   4  -1  -7 13.5533 2.41578  17
   4  -1  -7 11.7298 1.21739   6
   4  -1  -7 11.5618 1.78813   3
  -4  -1   7 18.1264 7.43099   1
  -4  -1   7 13.0861 1.01857  11
   4  -1  -7 13.8498 2.05899  19
   4  -1  -7 11.5162 1.04599  11
   4   1  -7 13.3115 2.38532  17
   4   1  -7 10.3637 1.19916   6
   4   1  -7 10.7603 1.05757  11
   4   1  -7 14.6888 2.41112  19
   4   1  -7 11.9541 1.90670   3
  -4   1   7 12.9420 1.10212  13
  -4   1   7 14.4505 1.70970  17
   4   1  -7 11.2502 1.32423  13
  -4   1   7 14.5256 4.50725   1
   3  -1  -7 518.472 39.1313  17
   3  -1  -7 506.953 38.6457  19
  -3  -1   7 461.598 40.4984   1
  -3  -1   7 498.374 38.5689  17
  -3  -1   7 473.325 38.9569   5
   3   1  -7 480.628 38.7869   3
  -3   1   7 454.707 39.6056   1
  -3   1   7 484.808 38.4720  17
   3   1  -7 495.034 38.9452  19
   3   1  -7 508.871 39.0933  17
   2  -1  -7 420.961 34.3561  17
  -2  -1   7 383.200 35.4162   1
  -2  -1   7 430.095 34.1574  17
   2   1  -7 465.371 34.4780  17
   2   1  -7 470.475 33.8034   8
   2   1  -7 434.425 34.3917  19
  -2   1   7 427.447 34.9257   1
   1  -1  -7 1149.87 90.3586   1
   0  -1  -7 2.39315 2.33398   1
   0  -1  -7 3.91649 0.67750   3
   0  -1  -7 4.34153 0.80388   5
   0  -1   7 8.84364 1.03622  17
   0   1   7 4.86449 0.84738   5
   0   1  -7 6.00188 0.53934   8
   0   1   7 8.59987 1.07489  17
   0   1  -7 4.63810 1.40391   1
   0   1  -7 4.17678 0.69302   3
   1  -1   7 171.780 12.0860  17
   1  -1   7 133.761 12.0560   5
  -1  -1  -7 169.752 11.8760  17
  -1  -1  -7 124.226 12.7955   1
  -1  -1  -7 128.689 12.0371   5
  -1   1  -7 175.048 11.7585  17
  -1   1  -7 121.727 12.1079   1
   1   1   7 175.247 12.1489  17
  -1   1  -7 144.386 11.5766   8
   1   1   7 127.691 12.1109   5
   2  -1   7 164.436 14.0447  17
  -2  -1  -7 163.971 13.7223  17
  -2  -1  -7 183.650 14.9955   1
  -2  -1  -7 185.991 14.1746   5
   2   1   7 162.255 14.0406  17
  -2   1  -7 182.413 14.2956   1
  -2   1  -7 164.114 13.5881  17
  -3  -1  -7 790.234 61.6653   1
  -3  -1  -7 730.240 59.7109  11
   3  -1   7 694.036 59.7430  11
   3  -1   7 868.454 61.5964  17
   3   1   7 708.901 59.7311  11
   3   1   7 848.088 60.9851  17
   4  -1   7 0.84270 1.04422  17
  -4  -1  -7 2.12421 0.33083   6
   4  -1   7 2.03778 0.31193  11
  -4  -1  -7 1.73689 0.21527  11
  -4  -1  -7 2.83364 1.43586   5
  -4  -1  -7 7.27499 6.37218   1
  -4  -1  -7 1.58607 0.75809  17
   4   1   7 1.01768 1.08409  17
  -4   1  -7 1.92862 0.31072  13
   4   1   7 2.21377 0.43402   6
   4   1   7 1.61670 0.32388  11
  -4   1  -7 1.40960 0.58951  17
  -4   1  -7 4.93271 3.36045   1
  -5  -1  -7 905.545 66.6177  13
  -5  -1  -7 911.491 68.6405   5
   5  -1   7 851.774 68.7826  17
  -5  -1  -7 846.903 66.5940   6
   5  -1   7 875.805 66.5648  11
   5  -1   7 800.590 66.6933   6
  -5  -1  -7 882.552 67.6272  17
  -5  -1  -7 954.543 70.7437   1
  -5  -1  -7 840.090 66.4942  11
   5   1   7 911.708 66.7614  13
  -5   1  -7 921.080 66.5991  13
  -5   1  -7 896.057 66.6511   8
  -5   1  -7 868.802 67.3246  17
   5   1   7 858.881 68.6431  17
   5   1   7 808.992 66.6882   6
  -5   1  -7 721.203 66.7877  15
   5   1   7 851.584 66.5516  11
  -5   1  -7 777.241 66.5437   6
  -6  -1  -7 1.49797 0.36901  13
  -6  -1  -7 0.93862 0.85676  17
  -6  -1  -7 -18.960 13.5472   1
  -6  -1  -7 1.78644 0.33817   6
   6  -1   7 2.08592 0.50879   6
   6  -1   7 1.09836 2.79093  17
   6  -1   7 1.71562 0.35947  11
   6  -1   7 -0.2587 0.60527  13
   6   1   7 1.18891 0.56615  13
  -6   1  -7 4.37220 6.48064   1
   6   1   7 0.22347 1.25313  17
  -6   1  -7 1.97489 0.32427   7
  -6   1  -7 0.95690 0.84737  17
  -6   1  -7 1.28095 0.33691  13
   6   1   7 1.64392 0.48130   6
  -6   1  -7 1.62840 0.28271   6
  -6   1  -7 1.45674 0.67005  15
  -7  -1  -7 266.623 21.0265   6
  -7  -1  -7 280.387 21.0818  13
   7  -1   7 269.242 21.0360  11
   7  -1   7 285.540 21.1937   6
  -7  -1  -7 265.685 22.2387  17
   7  -1   7 236.662 21.1651  13
  -7   1  -7 269.107 21.0201   7
   7   1   7 279.129 21.1962  13
   7   1   7 246.086 23.2066  17
  -7   1  -7 274.634 21.2781  15
   7   1   7 275.637 21.1536   6
  -7   1  -7 285.128 21.0629  13
   8  -1   7 3.46291 0.49148   6
  -8  -1  -7 2.41054 0.36727  13
  -8   1  -7 2.48738 0.34701  13
  -8   1  -7 2.59592 0.43589   7
   8   1   7 2.77266 0.43970   6
   8   1   7 2.00262 0.45425  13
  -8  -2   7 2.60778 0.52218  13
  -8  -2   7 1.69903 0.27330   6
   8  -2  -7 1.73680 0.38125   6
  -8   2   7 2.62635 0.31789  13
   8   2  -7 3.43233 1.13951  21
   8   2  -7 2.62949 0.49889  13
  -8   2   7 2.86780 0.64020  15
  -8   2   7 1.90145 0.29432   7
   7  -2  -7 2.31938 2.10393  19
  -7  -2   7 4.40407 0.52160   6
   7  -2  -7 4.36970 0.68078   6
  -7  -2   7 4.12922 0.57269  13
   7  -2  -7 4.02972 0.51444  11
   7   2  -7 4.40659 0.54199   9
  -7   2   7 4.01799 0.52241  13
   7   2  -7 4.46900 0.60544   6
   7   2  -7 4.88402 0.79509  13
  -7   2   7 4.61113 0.93137  15
  -7   2   7 9.20594 9.11810   1
  -6  -2   7 28.5259 2.26488  11
   6  -2  -7 22.3754 4.26396  17
   6  -2  -7 25.8076 2.50264   6
   6  -2  -7 25.4799 3.78861  19
  -6  -2   7 29.7301 2.41156  13
  -6  -2   7 27.6102 2.36476   6
   6  -2  -7 29.1437 2.33932  11
  -6  -2   7 26.2798 3.38793  17
   6   2  -7 29.3700 4.28745  17
   6   2  -7 31.3864 3.36574  18
  -6   2   7 28.8713 3.01188  17
   6   2  -7 28.4780 2.45076   6
  -6   2   7 29.4274 2.36380  13
   6   2  -7 31.0176 2.62894  13
  -6   2   7 21.0072 7.29508   1
  -5  -2   7 14.0971 2.64553   5
   5  -2  -7 11.8545 3.02166  17
  -5  -2   7 10.3813 1.19997  13
  -5  -2   7 12.8734 1.07345  11
   5  -2  -7 13.0954 1.13564  11
   5  -2  -7 13.9374 1.50966   6
   5  -2  -7 13.2229 2.41440  19
   5  -2  -7 14.7820 2.14558   3
   5   2  -7 12.5876 1.27432   6
   5   2  -7 12.8829 2.85967  17
  -5   2   7 12.7134 1.11506   6
  -5   2   7 20.3747 5.73951   1
  -5   2   7 11.9991 1.70231  17
   4  -2  -7 174.222 14.6898  17
   4  -2  -7 183.176 14.0811  19
  -4  -2   7 153.378 13.0871   6
   4  -2  -7 165.389 13.9128   3
   4  -2  -7 153.807 13.1439   6
  -4  -2   7 166.673 12.9744  11
  -4  -2   7 167.390 13.8695  17
  -4  -2   7 167.066 14.6692   5
  -4   2   7 170.140 13.0254  13
  -4   2   7 153.627 15.3648   1
  -4   2   7 179.881 13.6324  17
   4   2  -7 181.652 14.6778  19
   4   2  -7 171.486 13.1949  13
   4   2  -7 177.988 14.5477  17
   4   2  -7 141.345 13.0996   6
  -3  -2   7 26.5680 2.14500  11
  -3  -2   7 30.0162 3.40881   5
   3  -2  -7 26.6006 2.14766  11
  -3  -2   7 26.1916 2.79489  17
   3  -2  -7 23.1204 2.75947  19
   3  -2  -7 29.0784 2.81717   3
   3  -2  -7 26.3943 3.24056  17
   3   2  -7 32.3419 2.40318   8
   3   2  -7 23.9032 3.31389  19
   3   2  -7 24.9428 3.12599  17
  -3   2   7 26.4951 2.59414  17
  -3   2   7 31.1895 4.67237   1
  -2  -2   7 229.773 18.0412  17
   2  -2  -7 232.931 17.9783  19
   2  -2  -7 237.077 18.2982  17
  -2  -2   7 220.285 18.6299   5
   2   2  -7 231.523 18.2448  17
   2   2  -7 204.258 18.2076   3
   2   2  -7 225.213 17.6873   8
  -2   2   7 230.306 17.8936  17
  -2   2   7 214.147 18.7907   1
   2   2  -7 230.367 18.4378  19
   1  -2  -7 244.119 18.6530  17
   1  -2  -7 209.288 18.5557   3
  -1  -2   7 241.958 18.6756  17
  -1   2   7 237.407 18.4745  17
   1   2  -7 239.790 18.3001   8
  -1   2   7 205.043 19.7120   1
   1   2  -7 246.170 18.5101  17
   1   2  -7 241.674 18.7903  19
   0  -2  -7 207.348 15.0085  17
   0  -2  -7 176.469 15.0957   5
   0  -2   7 194.296 14.9507  17
   0   2   7 194.482 14.9802  17
   0   2  -7 173.809 15.1053   1
   0   2   7 186.085 15.2193   5
   0   2   7 182.107 16.5275   1
   0   2  -7 188.547 14.7298   8
  -1  -2  -7 158.516 13.3496   5
  -1  -2  -7 165.512 13.0283  17
   1  -2   7 166.295 13.0998  17
   1  -2   7 166.921 13.3917   5
   1   2   7 166.135 13.1625  17
  -1   2  -7 158.737 13.1421   1
   1   2   7 155.437 13.5130   5
  -1   2  -7 164.274 12.7482   8
  -2  -2  -7 862.084 84.5713   1
   2  -2   7 1045.86 84.1532   5
   2  -2   7 1238.00 83.9822  17
  -2   2  -7 1130.00 83.8605   1
  -3  -2  -7 13.7222 1.80955  17
  -3  -2  -7 14.5229 1.16643  11
  -3  -2  -7 14.4166 2.20396   5
  -3  -2  -7 8.96863 7.13062   1
   3  -2   7 17.3039 2.43272  17
   3   2   7 14.0101 2.25179  17
  -3   2  -7 13.7824 2.89455   1
  -3   2  -7 13.4476 1.42155   8
  -4  -2  -7 324.242 26.7757   6
  -4  -2  -7 350.618 27.7108  17
   4  -2   7 300.435 26.8500   6
  -4  -2  -7 339.305 26.6973  11
   4  -2   7 365.946 28.5617  17
   4  -2   7 339.405 26.7342  11
  -4  -2  -7 305.469 31.8992   1
  -4  -2  -7 362.448 28.5518   5
  -4   2  -7 346.502 26.7525  13
  -4   2  -7 372.713 27.1159  15
   4   2   7 351.940 28.3049  17
  -4   2  -7 353.868 28.6392   1
  -4   2  -7 357.610 26.8475   8
   4   2   7 351.363 26.8972  13
  -4   2  -7 321.974 26.7468   7
  -4   2  -7 353.243 27.1458  17
  -5  -2  -7 -0.0297 0.10481  11
  -5  -2  -7 -0.0717 0.92642   5
   5  -2   7 0.11583 0.23645  11
   5  -2   7 -0.1233 1.13848  17
  -5  -2  -7 -0.0557 0.26620  13
  -5  -2  -7 0.31327 0.60792  17
   5  -2   7 0.17830 0.35335   6
  -5  -2  -7 0.09313 0.19247   6
  -5   2  -7 -0.0403 0.18934  13
  -5   2  -7 0.16112 0.25235   7
   5   2   7 -0.0112 0.46834  13
  -5   2  -7 0.49685 0.46072  17
   5   2   7 -0.0674 0.50752   6
  -5   2  -7 0.06682 0.55859  15
  -5   2  -7 0.15121 0.54251  14
  -5   2  -7 -2.2234 3.89355   1
   5   2   7 0.21461 1.08555  17
  -6  -2  -7 11.7189 1.00044  11
   6  -2   7 11.9323 1.11205  11
  -6  -2  -7 10.7687 1.10765   6
   6  -2   7 10.5607 1.26351   6
  -6  -2  -7 14.3771 2.20765  17
  -6  -2  -7 14.5510 1.20598  13
   6  -2   7 12.1006 3.25047  17
   6   2   7 9.94829 1.21223   6
   6   2   7 15.0089 3.21602  17
  -6   2  -7 10.8598 1.09854   7
   6   2   7 12.7901 1.36059  13
  -6   2  -7 10.2590 7.01308   1
  -6   2  -7 16.1680 1.65306  15
  -6   2  -7 14.0732 1.13529  13
  -7  -2  -7 3.84279 0.46594   6
  -7  -2  -7 3.13646 0.50563  13
   7  -2   7 4.22690 0.53236  11
   7  -2   7 3.63353 0.61951   6
  -7   2  -7 8.00618 7.97241   1
  -7   2  -7 4.02465 0.84883  15
  -7   2  -7 4.03429 0.49099  13
   7   2   7 3.17125 0.62320  13
  -7   2  -7 3.89138 0.47865   7
   7   2   7 3.48569 0.56998   6
  -8  -2  -7 136.188 12.5196  13
  -8  -2  -7 164.462 12.4985   6
   8  -2   7 181.687 12.6193   6
   8   2   7 171.516 12.5944  13
   8   2   7 170.302 13.0719  20
  -8   2  -7 177.945 12.4845  10
  -8   2  -7 172.219 12.5031  13
   8   2   7 135.450 13.0390  21
  -8   2  -7 135.951 12.4896   7
   8  -3  -7 4.96501 0.55792   6
  -8  -3   7 4.86816 0.45083   6
  -8   3   7 4.81680 0.46453   7
   8   3  -7 4.17830 0.55348  13
  -8   3   7 4.41309 0.40986  13
   8   3  -7 3.84114 1.09970  21
  -8   3   7 4.11059 0.73290  15
  -7  -3   7 39.3173 3.13175   6
   7  -3  -7 40.2351 3.26822   6
  -7  -3   7 31.7117 3.13987  13
  -7  -3   7 37.9640 3.03732  11
   7  -3  -7 40.5219 3.11194  11
  -7   3   7 39.5810 3.11421   7
   7   3  -7 38.4437 3.12065   9
   7   3  -7 42.1431 3.29010  13
  -7   3   7 38.0107 3.09506  13
  -7   3   7 40.0506 3.48350  15
   7   3  -7 38.3177 4.35099  21
  -6  -3   7 28.8189 3.91912  17
   6  -3  -7 29.9055 5.12493  19
   6  -3  -7 36.1641 2.83611  11
   6  -3  -7 26.9384 5.39155  17
   6  -3  -7 39.5174 3.10599   6
  -6  -3   7 37.1325 2.77200  11
   6   3  -7 35.3973 2.88325   9
  -6   3   7 40.2301 7.47709   1
   6   3  -7 30.0940 4.30353  17
   6   3  -7 35.5636 3.81914  18
  -5  -3   7 34.2232 4.13770  17
   5  -3  -7 39.3357 3.26171   6
   5  -3  -7 40.7704 4.57689  19
   5  -3  -7 33.8774 5.25265  17
  -5  -3   7 37.3964 3.10791   6
   5  -3  -7 33.8289 4.06109   3
  -5   3   7 40.4372 3.55167  15
  -5   3   7 42.3985 3.08137  13
   5   3  -7 29.1473 4.46280   4
   5   3  -7 39.2884 4.60181  17
   5   3  -7 40.3998 3.31604  13
   5   3  -7 39.5060 4.21482  18
  -5   3   7 38.9285 6.59887   1
   4  -3  -7 12.7705 1.97589  19
   4  -3  -7 12.3142 0.98001  11
   4  -3  -7 10.6510 1.70988   3
  -4  -3   7 9.57782 2.25836   5
  -4  -3   7 11.9056 0.94905  11
  -4  -3   7 10.0726 1.02552   6
  -4  -3   7 12.7220 1.88270  17
   4  -3  -7 13.2784 2.74841  17
   4  -3  -7 8.33218 1.12766   6
  -4   3   7 13.6237 1.49431  15
  -4   3   7 12.8780 1.00287  13
   4   3  -7 13.7846 2.26590  17
  -4   3   7 7.29374 1.08793  12
   4   3  -7 12.3295 2.04624  18
   4   3  -7 12.1548 1.05205  10
  -4   3   7 13.7525 4.14352   1
   4   3  -7 12.6277 1.25885  13
   4   3  -7 8.51862 1.50349   4
  -3  -3   7 2.91512 1.22519   5
   3  -3  -7 3.10816 0.88893   3
  -3  -3   7 3.64429 0.31372  11
   3  -3  -7 2.32962 0.27078  11
   3  -3  -7 1.30346 1.09178  17
  -3  -3   7 1.32181 0.74466  17
   3   3  -7 1.77255 0.34363  10
  -3   3   7 3.90504 2.76455   1
   3   3  -7 0.64556 1.11089  18
   3   3  -7 1.01491 0.87162  17
   3   3  -7 1.38723 0.46021  13
  -3   3   7 0.96580 0.68488  15
  -3   3   7 2.16803 0.44718   9
  -3   3   7 1.54193 0.47969  17
  -3   3   7 4.06278 9.90589   1
   3   3  -7 2.11329 0.58116   8
   2  -3  -7 301.683 26.0585   3
  -2  -3   7 331.926 27.0166   5
  -2  -3   7 361.602 26.1147  17
   2  -3  -7 312.114 25.9488  19
   2  -3  -7 347.720 26.3928  17
   2  -3  -7 307.388 25.4446  11
  -2   3   7 312.001 27.4866   1
   2   3  -7 347.476 25.6951   8
  -2   3   7 331.745 26.7356   1
  -1  -3   7 2.96833 0.71426  17
   1  -3  -7 6.13199 0.97483   3
   1  -3  -7 2.16706 0.76312  17
  -1  -3   7 6.41857 1.45333   5
  -1   3   7 5.70752 3.50996   1
   1   3  -7 4.16749 0.65238   8
   0  -3  -7 -0.0684 0.31641  17
   0  -3  -7 0.31308 0.38233   5
   0   3   7 -3.8601 3.34353   1
   0   3  -7 0.06815 0.25544   8
   0   3   7 0.63734 0.55404   5
  -1  -3  -7 5.14127 0.94448  17
  -1  -3  -7 5.10549 1.13241   5
  -1   3  -7 4.92521 0.68883   8
   1   3   7 5.26483 0.97093  17
   1   3   7 6.40436 5.01592   1
  -2  -3  -7 65.8793 5.23725  11
   2  -3   7 55.5837 5.93759  17
   2  -3   7 71.5839 6.21305   5
  -2  -3  -7 69.9906 6.11876  17
  -2  -3  -7 65.9753 6.39942   5
  -2   3  -7 67.6826 5.41929   8
   2   3   7 71.5734 5.97047  17
  -2   3  -7 69.3475 5.84342   1
  -3  -3  -7 3.18124 0.29763  11
  -3  -3  -7 4.15786 1.33819   5
  -3  -3  -7 3.71996 0.48049   6
  -3  -3  -7 1.49604 0.73318  17
   3  -3   7 1.35544 1.08807  17
   3  -3   7 1.69807 0.30121  11
  -3   3  -7 2.34191 0.48872   8
   3   3   7 0.98898 0.90548  17
   3   3   7 3.35044 0.50201  13
  -3   3  -7 1.72701 1.97935   1
  -3   3  -7 1.81173 0.41218  12
  -3   3  -7 0.56136 0.82444  20
  -3   3  -7 4.46998 0.47029   7
   4  -3   7 -0.1923 0.52320   6
   4  -3   7 -0.9939 1.14523  17
  -4  -3  -7 -0.3865 0.37047  17
  -4  -3  -7 0.06477 0.18618   6
  -4  -3  -7 0.14523 0.70550   5
  -4  -3  -7 0.03020 0.10695  11
  -4   3  -7 -0.2815 0.42313  14
  -4   3  -7 0.04331 0.56157  15
   4   3   7 0.12778 0.90897  17
   4   3   7 0.00053 0.30800   6
  -4   3  -7 0.00301 0.20432   7
  -4   3  -7 0.13147 0.31788  12
   4   3   7 0.01437 0.86201   4
   4   3   7 0.16041 0.34340  13
  -4   3  -7 1.33879 0.40042   8
  -4   3  -7 0.01771 0.17496  13
   5  -3   7 27.1613 2.35489  11
  -5  -3  -7 30.0863 2.39276   6
   5  -3   7 25.4044 4.44980  17
  -5  -3  -7 24.8915 2.41998  13
   5  -3   7 26.9437 2.50001   6
  -5  -3  -7 30.0149 2.32421  11
  -5  -3  -7 29.0315 3.44948  17
  -5   3  -7 26.8262 5.22448   1
   5   3   7 27.8681 2.44371   6
  -5   3  -7 29.5532 2.82770  15
   5   3   7 30.4347 2.55316  13
  -5   3  -7 27.7886 2.36592   7
   5   3   7 30.1514 3.99267  17
  -5   3  -7 29.4617 2.33391  13
  -6  -3  -7 0.81645 0.33792  13
   6  -3   7 0.66958 0.28989  11
   6  -3   7 0.77058 0.39357   6
  -6  -3  -7 0.49591 0.15416  11
  -6  -3  -7 0.79130 0.27287   6
  -6  -3  -7 0.86695 0.85905  17
  -6   3  -7 5.09438 5.00107   1
  -6   3  -7 0.97784 0.69326  15
   6   3   7 0.62903 0.48712  13
   6   3   7 0.11125 1.15250  17
   6   3   7 0.38738 1.14115  21
  -6   3  -7 0.81874 0.23791  10
   6   3   7 1.02304 0.35650   6
  -6   3  -7 0.96447 0.30101   7
  -6   3  -7 0.60561 0.24147  13
  -7  -3  -7 91.1556 7.10709   6
   7  -3   7 94.1711 7.10954  11
   7  -3   7 99.9734 7.23795   6
  -7  -3  -7 79.8374 7.12153  13
   7   3   7 81.9479 8.03786  21
  -7   3  -7 90.0150 7.10176   7
   7   3   7 88.4382 7.20223  13
   7   3   7 94.9017 8.19913  20
  -7   3  -7 89.5121 7.05788  13
  -7   3  -7 93.4424 7.05359  10
  -7   3  -7 87.3697 7.55229  15
   8  -3   7 9.41725 0.76022  11
  -8   3  -7 8.13401 0.66407  10
   8   3   7 5.60569 1.25202  21
  -8   3  -7 7.14747 0.66588   7
   8   3   7 8.48598 0.77844  13
   8  -4  -7 1.49790 0.30645   6
  -8  -4   7 1.54073 0.20073   6
  -8   4   7 1.20831 0.38180  15
   8   4  -7 0.60325 0.56430  21
  -8   4   7 1.74844 0.20755   7
  -7  -4   7 1.93053 0.29618   6
   7  -4  -7 1.57360 0.28966  11
   7  -4  -7 1.57832 0.38211   6
  -7  -4   7 1.45898 0.18855  11
   7   4  -7 1.90042 0.39803  13
  -7   4   7 1.60785 0.27930   7
   7   4  -7 0.81818 0.96300  21
   7   4  -7 1.12685 0.27240   9
  -7   4   7 0.97170 0.57390  15
   6  -4  -7 35.2073 3.05411   6
  -6  -4   7 34.4915 2.91576   6
  -6  -4   7 35.8174 2.82656  11
   6  -4  -7 34.6081 2.88948  11
  -6   4   7 37.2679 3.37685  15
   6   4  -7 32.4246 3.01059  13
   6   4  -7 35.8765 2.92816   9
   6   4  -7 40.6690 3.90935  18
  -6   4   7 34.2397 2.84081  13
   6   4  -7 38.5530 4.43290  21
  -6   4   7 34.9774 2.89413   7
  -5  -4   7 2.17670 1.28368  17
   5  -4  -7 3.48114 0.47949  11
  -5  -4   7 4.20836 0.52648   6
  -5  -4   7 3.70318 0.41235  11
   5  -4  -7 4.90726 0.72865   6
   5  -4  -7 1.72643 1.41278  19
  -5   4   7 3.06723 0.96488  15
  -5   4   7 4.28516 4.84057   1
   5   4  -7 4.05025 0.60211   9
  -5   4   7 3.24002 0.43837  13
   5   4  -7 4.88394 1.22529   4
  -5   4   7 4.13278 0.50718   7
   5   4  -7 4.16008 1.79128  21
   5   4  -7 1.79143 1.20789  18
   5   4  -7 2.97862 0.66916  13
  -4  -4   7 217.576 19.7970  17
   4  -4  -7 194.886 20.6418  17
  -4  -4   7 260.909 18.8308   6
  -4  -4   7 254.893 18.6301  11
   4  -4  -7 263.704 18.6493  11
   4  -4  -7 230.710 19.7608  19
   4  -4  -7 225.067 18.8523   6
   4  -4  -7 254.080 19.7725   3
  -4   4   7 239.499 20.1178  20
   4   4  -7 169.697 19.8018  20
  -4   4   7 246.047 18.6749   7
   4   4  -7 247.766 19.9019  18
   4   4  -7 260.199 19.5310   4
   4   4  -7 235.755 20.1127  21
  -4   4   7 283.992 24.5139   1
  -4   4   7 240.539 18.6400  13
   4   4  -7 212.125 19.6071  16
  -4   4   7 280.520 20.5498   1
   4   4  -7 255.507 18.6973  10
  -4   4   7 238.521 19.0913  15
   4   4  -7 241.831 18.7899  13
   4   4  -7 244.275 18.7250   9
  -3  -4   7 11.1040 2.45831   5
  -3  -4   7 8.38558 1.68762  17
   3  -4  -7 11.0816 1.73734  19
   3  -4  -7 10.9214 0.93114  11
   3  -4  -7 11.2750 2.56160  17
   3  -4  -7 7.23250 1.56769   3
  -3  -4   7 10.5917 0.93341  11
   3   4  -7 11.9617 2.16536  18
   3   4  -7 12.0462 2.25957  20
  -3   4   7 11.4241 0.95742  13
  -3   4   7 11.1489 5.70770   1
  -3   4   7 12.6866 1.14568   9
   3   4  -7 10.0407 1.34369   8
   3   4  -7 10.1230 1.70582  16
  -3   4   7 12.3990 1.07961  12
   3   4  -7 11.3228 1.14340  13
   3   4  -7 11.6198 1.03774  10
  -3   4   7 12.7276 2.07989  20
  -3   4   7 10.1719 0.98829   7
  -3   4   7 9.41374 2.99615   1
   3   4  -7 10.3412 2.26606  21
   3   4  -7 13.0777 1.69560  14
   3   4  -7 10.2816 1.63984   4
  -3   4   7 11.9393 1.49975  15
   2  -4  -7 33.4698 3.58945  17
  -2  -4   7 33.3898 4.14944   5
  -2  -4   7 23.1030 2.36436  11
   2  -4  -7 26.9765 2.35207  11
   2  -4  -7 33.6389 3.07901  19
   2  -4  -7 27.9867 3.08937   3
  -2  -4   7 26.0097 3.00227  17
  -2   4   7 34.7669 3.46722  18
  -2   4   7 26.9044 4.21116   1
   2   4  -7 29.5372 2.43636  10
   2   4  -7 40.1723 4.83057  21
   2   4  -7 34.9494 3.58835  18
  -2   4   7 34.0784 3.61513  20
   2   4  -7 27.2223 3.05931   4
   2   4  -7 27.8209 2.45857   7
   2   4  -7 26.8991 2.45821   9
   2   4  -7 31.0525 2.72206   8
   2   4  -7 30.7508 3.17431  16
  -2   4   7 31.4389 2.83955  15
   2   4  -7 33.8915 3.03047  14
   1  -4  -7 10.4364 0.98608  11
   1  -4  -7 12.1366 1.82992  17
  -1  -4   7 12.0722 2.25282   5
   1  -4  -7 10.9620 1.62550   3
   1   4  -7 12.9465 1.33825   8
   1   4  -7 14.2414 1.85300  16
  -1   4   7 13.9150 3.09177   1
  -1   4   7 14.0436 2.04602  18
  -1   4   7 12.1065 2.39220   1
  -1   4   7 13.0955 1.15260  12
   1   4  -7 9.98344 1.59392   4
   1   4  -7 14.6378 1.65152  14
  -1   4   7 11.3384 1.12638   9
   1   4  -7 16.2743 2.18837  18
   1   4  -7 13.4912 1.65202  15
   1   4  -7 10.9547 1.06633  10
  -1   4   7 15.2303 2.02217  16
   0  -4  -7 521.340 41.3511   5
   0  -4   7 539.169 42.0814   5
   0   4   7 522.234 41.4110   1
   0   4  -7 504.041 40.6817   8
   1  -4   7 6.61041 1.46632   5
  -1  -4  -7 8.97122 1.29479  17
  -1  -4  -7 5.45846 0.58013  11
  -1  -4  -7 6.77909 1.44382   5
  -1   4  -7 12.2147 2.86681  20
   1   4   7 7.18557 0.75710   9
   1   4   7 8.85788 1.65802  16
   1   4   7 0.98331 4.85066   1
  -1   4  -7 7.76392 0.76713  12
   1   4   7 7.74302 1.79087  20
   1   4   7 5.22763 1.25788   4
  -1   4  -7 8.27799 1.21847  15
  -1   4  -7 6.71816 0.92340   8
  -1   4  -7 6.74034 0.71738   7
  -2  -4  -7 481.950 36.1382  17
   2  -4   7 429.714 36.3538   5
  -2  -4  -7 436.320 35.2204  11
  -2  -4  -7 447.697 36.8797   5
  -2   4  -7 483.805 35.6908  15
  -2   4  -7 440.263 35.3198  12
  -2   4  -7 482.941 36.3128  20
   2   4   7 493.379 36.4280  21
   2   4   7 510.949 36.1681  16
  -2   4  -7 477.511 35.9721  14
   2   4   7 460.778 35.3536   9
   2   4   7 465.510 39.5731   1
  -2   4  -7 486.975 35.9798  16
  -2   4  -7 455.497 35.4793   8
  -2   4  -7 400.234 35.3568  10
   2   4   7 426.438 35.3359  12
  -2   4  -7 413.703 35.2875   7
   2   4   7 462.299 36.5092  20
  -2   4  -7 490.259 36.1515  18
   2   4   7 419.747 35.3172  13
   2   4   7 388.582 36.0239   4
   3  -4   7 3.88411 0.56155  11
  -3  -4  -7 5.71220 1.37833  17
  -3  -4  -7 3.93437 1.61495   5
  -3  -4  -7 5.99389 0.54008  11
  -3  -4  -7 5.08207 0.64329   6
   3   4   7 6.36693 0.72584   9
  -3   4  -7 6.91834 1.10284  15
   3   4   7 5.97727 0.75719  12
   3   4   7 6.35257 1.64516  21
  -3   4  -7 5.87769 0.66789   7
  -3   4  -7 6.52088 0.73274  12
   3   4   7 6.17722 0.78220  13
  -3   4  -7 6.74314 0.61100  10
  -3   4  -7 6.43517 1.31349  16
   3   4   7 6.24124 1.21642  17
   3   4   7 5.06208 1.38650   4
  -3   4  -7 7.32730 1.50516  18
  -3   4  -7 7.13698 0.88265   8
   3   4   7 6.40148 1.95757  20
  -3   4  -7 8.39704 1.88188  20
  -3   4  -7 5.93676 1.04386  14
  -4  -4  -7 36.5654 2.92117  11
  -4  -4  -7 33.8907 3.01584   6
  -4  -4  -7 33.6508 4.02626  17
   4  -4   7 36.3771 2.95819  11
  -4   4  -7 42.0234 3.62667  14
   4   4   7 30.6235 3.08370   9
   4   4   7 38.4646 3.89078  17
  -4   4  -7 45.4998 3.56717  15
   4   4   7 38.6781 3.12835  13
   4   4   7 43.9307 4.60196  21
  -4   4  -7 35.1010 3.01318   7
  -4   4  -7 36.2885 3.03515  12
   4   4   7 34.0822 3.91268   4
  -4   4  -7 35.9276 2.96160  10
  -5  -4  -7 6.30186 0.66646   6
   5  -4   7 6.66266 0.86055   6
  -5  -4  -7 3.34167 1.27556  17
  -5  -4  -7 5.08385 0.52549  11
   5  -4   7 5.83027 0.63553  11
  -5   4  -7 5.36387 0.60017  10
   5   4   7 4.70467 1.65768  21
   5   4   7 5.27424 0.82677  13
  -5   4  -7 5.59253 1.14214  15
   5   4   7 6.28310 2.07228  20
   5   4   7 6.07077 1.53220   4
  -5   4  -7 6.15982 0.68282   7
   5   4   7 5.71579 0.69548   9
  -5   4  -7 5.60688 1.03310  14
   5   4   7 5.74575 1.70429  17
  -6  -4  -7 31.9469 2.67243   6
   6  -4   7 32.7900 2.78325   6
  -6   4  -7 31.1353 2.66608   7
   6   4   7 30.2492 3.87377  21
  -6   4  -7 31.7969 2.59832  10
   6   4   7 33.8245 2.78514  13
  -6   4  -7 34.0632 3.10207  15
   6   4   7 33.2079 4.05995  20
   7  -4   7 0.12059 0.23130  11
   7  -4   7 -0.0111 0.23688   6
  -7  -4  -7 0.18146 0.15760   6
  -7   4  -7 -0.0277 0.15966   7
   7   4   7 0.23103 0.75207  20
   7   4   7 0.14400 0.73883  21
  -7   4  -7 0.15944 0.46386  15
   7   4   7 -0.0251 0.26585  13
  -7   4  -7 0.13857 0.14537  10
   8   4   7 96.9235 7.57155  13
  -7  -5   7 109.253 8.22543   6
   7  -5  -7 111.429 8.15177  11
   7  -5  -7 86.6202 8.24685   6
  -7   5   7 112.787 8.17702   7
   7   5  -7 102.725 8.85670  21
  -7   5   7 102.933 8.36284  15
  -6  -5   7 0.00053 0.24259   6
   6  -5  -7 0.08386 0.20425  11
  -6  -5   7 0.11403 0.11897  11
   6  -5  -7 0.17623 0.30899   6
   6   5  -7 0.03118 0.95063  21
   6   5  -7 -0.0681 0.72441  18
  -6   5   7 0.26007 0.20520   7
   6   5  -7 0.01304 0.32807  13
   6   5  -7 0.17138 0.39657   9
  -6   5   7 -0.0602 0.51232  15
  -5  -5   7 7.94668 0.74244   6
   5  -5  -7 7.71472 0.93010   6
  -5  -5   7 6.77866 0.63326  11
   5  -5  -7 6.88609 0.71962  11
   5   5  -7 6.34710 0.83530  13
   5   5  -7 4.41259 1.56366  18
   5   5  -7 6.92275 0.80472   9
  -5   5   7 7.03845 0.72847   7
   5   5  -7 7.31102 1.37617   4
   5   5  -7 4.81932 1.87246  21
  -5   5   7 5.66896 0.73828  12
  -5   5   7 6.02420 1.19114  15
   4  -5  -7 0.76648 0.48759   6
   4  -5  -7 1.35822 1.12167  19
  -4  -5   7 0.84072 0.28571   6
   4  -5  -7 0.91570 0.26442  11
  -4  -5   7 0.77650 0.20419  11
   4   5  -7 0.73732 1.19731  21
  -4   5   7 1.02480 0.76334  15
  -4   5   7 0.47734 0.27063   7
  -4   5   7 0.58318 0.85664  20
   4   5  -7 1.29861 0.43199   9
   4   5  -7 0.98488 1.07930  18
   4   5  -7 0.51229 0.80632  16
   4   5  -7 0.92981 0.39060  13
   4   5  -7 1.12182 1.23743  20
  -4   5   7 0.86324 0.36541  12
   4   5  -7 1.10156 0.80305   4
   3  -5  -7 88.0875 9.60064   3
   3  -5  -7 120.635 9.77676  19
  -3  -5   7 107.346 8.66965  11
   3  -5  -7 108.262 8.66887  11
   3   5  -7 97.5878 8.72202  10
   3   5  -7 120.124 10.3115  21
  -3   5   7 119.389 9.22662  15
   3   5  -7 124.487 10.1584  18
   3   5  -7 101.324 8.77862   9
  -3   5   7 99.1859 8.75790   9
   3   5  -7 124.540 9.70897  16
  -3   5   7 127.823 9.99829  20
  -3   5   7 99.0075 8.71883   7
  -3   5   7 112.412 8.78203  12
   3   5  -7 135.971 10.2982  20
   3   5  -7 125.269 9.51749  14
   3   5  -7 92.0490 9.47276   4
   2  -5  -7 2.49021 0.89709  19
   2  -5  -7 1.87018 0.26789  11
   2  -5  -7 1.66530 0.80985   3
  -2  -5   7 1.72542 0.29402  11
  -2  -5   7 1.36190 1.34182   5
  -2   5   7 2.28813 0.38178   7
  -2   5   7 2.56418 1.41258  18
  -2   5   7 1.65269 0.51559   9
   2   5  -7 2.11435 0.87268  14
  -2   5   7 2.42873 0.82323  15
   2   5  -7 2.64185 1.42111  18
   2   5  -7 2.70474 0.50530  12
  -2   5   7 2.13746 0.90298  14
   2   5  -7 3.01351 1.38029  21
   2   5  -7 1.70569 0.45857   9
   2   5  -7 3.38470 1.49335  20
   2   5  -7 2.35347 1.05123  16
  -2   5   7 1.68751 0.98177   4
  -2   5   7 2.35541 0.52375  12
  -2   5   7 2.42061 1.28460  20
   2   5  -7 2.21990 0.40206  10
   2   5  -7 1.96310 0.37945   7
   2   5  -7 2.33288 0.70908   8
  -1  -5   7 471.285 46.2573   5
   1  -5  -7 556.891 45.3784   3
   1  -5  -7 430.956 44.2824  11
  -1   5   7 603.326 45.4507  18
   1   5  -7 608.053 45.3194  16
  -1   5   7 504.716 45.1406   4
   1   5  -7 636.942 45.6683  20
  -1   5   7 652.670 45.7996  20
   1   5  -7 625.162 45.6772  21
  -1   5   7 609.820 45.0113  14
   1   5  -7 564.290 44.7085   8
   1   5  -7 612.232 45.0130  14
   1   5  -7 560.300 44.3963  12
   1   5  -7 502.586 45.1114   4
  -1   5   7 607.491 44.7237  15
  -1   5   7 539.599 44.4050   9
   1   5  -7 551.975 44.3542  10
   1   5  -7 645.808 45.7244  18
  -1   5   7 572.133 44.4316  12
   1   5  -7 540.541 44.3949   9
   1   5  -7 612.766 44.8474  15
  -1   5   7 614.162 45.3558  16
   1   5  -7 539.484 44.3869   7
   0  -5  -7 3.46544 1.05933   3
   0  -5   7 3.94482 1.59345   5
   0  -5  -7 3.15567 1.08506   5
   0  -5  -7 2.54418 0.29699  11
   0   5   7 2.77919 0.47846   9
   0   5  -7 2.95472 0.48165   9
   0   5  -7 2.07778 1.18731  20
   0   5  -7 3.20495 0.69638   8
   0   5  -7 3.01055 0.43233   7
   0   5  -7 3.34470 0.98080   4
   0   5   7 3.64011 1.19590   4
   0   5   7 2.66946 0.93535  14
   0   5   7 1.63382 1.09054  16
   0   5  -7 3.14392 0.40618  10
   0   5  -7 3.08187 0.96682  15
   0   5  -7 3.02700 0.48123  12
   0   5  -7 2.24656 0.83902  14
   0   5  -7 1.53167 0.86683  16
   0   5  -7 2.27502 1.22401  18
   0   5   7 2.05100 1.27909  20
   0   5   7 1.66461 0.90297  15
   0   5   7 2.69790 1.17031  18
   0   5   7 3.72498 0.58529  12
  -1  -5  -7 156.533 12.2753  11
  -1  -5  -7 140.453 13.7881   5
   1   5   7 151.904 12.4022  12
   1   5   7 168.069 13.4192  18
   1   5   7 165.180 13.7927  20
  -1   5  -7 173.805 12.8576  15
   1   5   7 170.772 13.5441  21
  -1   5  -7 148.826 12.3215  10
   1   5   7 151.800 12.3858   9
  -1   5  -7 155.580 12.3993  12
   1   5   7 168.566 13.3827  16
  -1   5  -7 162.452 12.9547  14
  -1   5  -7 173.331 13.4862  18
  -1   5  -7 145.577 12.6214   8
  -1   5  -7 174.165 13.3314  16
  -1   5  -7 152.861 12.3603   9
  -1   5  -7 149.887 12.3625   7
  -1   5  -7 170.263 13.6046  20
  -1   5  -7 142.115 12.9791   4
   1   5   7 143.906 13.1972   4
  -2  -5  -7 0.73677 0.91566   5
  -2  -5  -7 0.50470 0.15507  11
  -2  -5  -7 0.40411 0.28394   6
  -2   5  -7 -0.0543 0.48371  14
   2   5   7 0.40613 1.04164  21
   2   5   7 0.32006 0.31713   9
   2   5   7 13.7912 6.06018   1
  -2   5  -7 1.03813 0.37363   9
   2   5   7 0.48576 0.28114  13
  -2   5  -7 -0.0092 0.71358  16
  -2   5  -7 1.23627 0.52555   8
  -2   5  -7 -0.1944 0.78335  18
  -2   5  -7 0.51870 0.22373  10
   2   5   7 0.55424 0.93590  16
  -2   5  -7 0.19479 1.07993  20
   2   5   7 0.79070 0.33709  12
  -2   5  -7 0.49812 0.27116   7
   2   5   7 -0.0421 0.81406  18
  -2   5  -7 1.16483 0.81289   4
   2   5   7 1.30266 1.65499  20
  -3  -5  -7 164.871 17.0112  17
  -3  -5  -7 209.000 15.9921   6
  -3  -5  -7 220.661 16.0120  11
   3   5   7 235.555 17.1702   4
   3   5   7 210.997 17.4491  21
   3   5   7 217.408 15.9948   9
  -3   5  -7 196.336 16.8702  18
  -3   5  -7 207.254 16.4362  15
  -3   5  -7 209.993 15.9256  10
  -3   5  -7 214.227 16.5418  14
  -3   5  -7 210.600 15.9799   7
   3   5   7 148.233 16.5892  18
   3   5   7 191.464 17.5114  20
   3   5   7 197.788 15.9675  13
  -3   5  -7 205.078 16.7492  16
  -3   5  -7 204.909 15.9996  12
  -3   5  -7 206.169 17.1485  20
  -3   5  -7 227.504 16.2352   8
  -4  -5  -7 0.66954 1.32362  17
  -4  -5  -7 0.31443 0.15078  11
   4  -5   7 0.16633 0.23405  11
  -4  -5  -7 0.34945 0.23034   6
   4   5   7 0.21203 1.14733  20
   4   5   7 0.16229 1.10957  21
  -4   5  -7 0.30403 0.69716  15
  -4   5  -7 0.11835 0.31522  12
  -4   5  -7 0.16121 0.57875  14
  -4   5  -7 0.42983 0.25577   7
   4   5   7 0.22651 0.31295   9
   4   5   7 0.37359 0.36049  13
   4   5   7 0.09571 0.80777   4
  -4   5  -7 0.25959 0.22833  10
  -5  -5  -7 143.940 11.1002  11
   5  -5   7 136.937 11.2917  11
  -5  -5  -7 150.789 11.2094   6
   5   5   7 140.106 12.6423  20
   5   5   7 131.395 12.4510  21
   5   5   7 154.021 12.0195   4
   5   5   7 149.992 11.1724   9
  -5   5  -7 141.089 11.1830   7
   5   5   7 140.560 11.2160  13
  -5   5  -7 139.114 11.1233  10
  -5   5  -7 135.322 11.5763  15
   6  -5   7 1.05114 0.27174  11
  -6  -5  -7 1.23798 0.18232  11
  -6  -5  -7 1.18835 0.28388   6
  -6   5  -7 0.87064 0.61539  15
   6   5   7 1.15962 1.20558  20
  -6   5  -7 1.00291 0.26304   7
  -6   5  -7 1.10629 0.21592  10
   6   5   7 1.23558 0.34860  13
   6   5   7 0.62053 0.88926  21
   7  -5   7 0.76381 0.24291  11
  -7  -5  -7 1.31282 0.20960   6
   7   5   7 0.99247 0.20591  13
  -7   5  -7 0.89313 0.19920   7
   7   5   7 0.25069 0.60152  21
  -7   5  -7 0.76439 0.40252  15
  -6  -6   7 1.11104 0.21642   6
  -6  -6   7 1.53850 0.19081  11
   6  -6  -7 1.42540 0.25851  11
  -6   6   7 1.49617 0.23081   7
   6   6  -7 1.36569 0.27519   9
   6   6  -7 1.59949 0.93504  21
  -6   6   7 1.27685 0.54043  15
  -5  -6   7 1.03792 0.18305  11
  -5  -6   7 0.48369 0.23515   6
   5  -6  -7 1.01152 0.26247  11
   5   6  -7 0.86509 0.63112   4
  -5   6   7 0.82352 0.28409  12
  -5   6   7 1.05299 0.24103   7
   5   6  -7 1.34270 1.08663  21
  -5   6   7 1.51093 0.70300  15
   5   6  -7 1.37741 0.87367  18
   5   6  -7 0.72278 0.31254   9
  -4  -6   7 2.02404 0.42111   6
   4  -6  -7 3.58671 0.42731  11
  -4   6   7 4.14251 1.01894  15
   4   6  -7 1.52834 0.86372   4
   4   6  -7 5.49431 1.49985  20
   4   6  -7 4.27109 1.44137  18
   4   6  -7 3.34783 1.08834  16
  -4   6   7 2.51715 0.40335   7
  -4   6   7 3.36215 0.51404  12
   4   6  -7 4.87326 1.68939  21
   4   6  -7 2.91194 0.52609   9
  -3  -6   7 1.34523 0.24281  11
   3  -6  -7 1.56385 0.28684  11
   3   6  -7 2.86263 1.42326   4
   3   6  -7 1.15920 1.33844  21
   3   6  -7 0.71574 1.43356  20
   3   6  -7 1.07120 1.37460  16
   3   6  -7 1.80867 0.46548   9
  -3   6   7 1.35636 0.46700   9
   3   6  -7 1.29004 0.38671  10
   3   6  -7 1.66129 1.33431  18
  -3   6   7 1.02343 0.79667  15
  -2  -6   7 68.8269 5.35364  11
   2  -6  -7 67.6694 6.66426   3
   2  -6  -7 58.1307 6.27459  19
   2  -6  -7 70.9085 5.35045  11
   2   6  -7 67.4514 5.42505  12
  -2   6   7 66.3818 5.50527   9
   2   6  -7 67.8503 5.48054   9
   2   6  -7 69.8935 6.89367  21
   2   6  -7 76.5079 6.99697  18
   2   6  -7 66.4492 6.20532  14
   2   6  -7 65.8324 5.42497  10
   2   6  -7 67.8026 6.45044   4
   2   6  -7 66.4452 5.43805   7
   2   6  -7 67.5662 6.46909  16
  -2   6   7 70.8828 6.83047  20
  -2   6   7 61.3018 6.28019   4
  -2   6   7 72.4264 5.50444  12
  -2   6   7 71.9792 5.89491  15
   2   6  -7 72.0087 6.80509  20
   1  -6  -7 0.28679 0.62507  19
   1  -6  -7 0.10871 0.63191   3
   1   6  -7 -0.1940 1.07236  20
  -1   6   7 -0.0324 0.80529   4
   1   6  -7 0.20809 0.25736   7
   1   6  -7 0.48596 0.35813   9
   1   6  -7 0.39423 0.73263   4
  -1   6   7 0.48437 0.72342  15
  -1   6   7 0.13988 1.10386  20
   1   6  -7 0.08125 0.79293  16
  -1   6   7 0.17552 0.34737  12
   1   6  -7 0.26526 0.70101  14
  -1   6   7 -0.0415 0.95804  18
   1   6  -7 -0.1795 0.96235  18
   1   6  -7 1.02012 0.58276   8
   1   6  -7 0.04730 0.34648  12
  -1   6   7 -0.0708 0.37424   9
   1   6  -7 -0.2933 0.85606  15
   1   6  -7 0.29569 0.26702  10
   0  -6  -7 62.6332 4.76954  11
   0  -6  -7 67.0002 6.19467   3
   0   6   7 59.6435 5.98694  18
   0   6   7 62.5829 6.01514  16
   0   6   7 60.5221 5.91741   4
   0   6  -7 60.5587 4.83056  10
   0   6  -7 60.1019 4.90694  12
   0   6   7 60.4797 4.93057  12
   0   6  -7 59.6766 4.87800   9
   0   6   7 59.8223 5.26196  15
   0   6  -7 60.4868 5.77217   4
   0   6  -7 60.5024 5.26992   8
   0   6  -7 61.8718 6.20418  20
   0   6  -7 59.6412 4.87117   7
   0   6  -7 60.6119 5.90639  16
   0   6  -7 59.9133 5.58242  14
   0   6   7 58.4165 6.35161  20
   0   6  -7 61.2872 5.42749  15
   0   6   7 60.2698 4.91112   9
   0   6  -7 59.1158 6.06766  18
  -1  -6  -7 0.35608 0.60537   3
  -1  -6  -7 0.50089 0.16138  11
  -1   6  -7 0.91383 0.36483   9
  -1   6  -7 0.55537 0.25154  10
   1   6   7 0.77237 1.05665  16
   1   6   7 0.80656 0.37378  12
  -1   6  -7 0.97296 0.92304  15
   1   6   7 0.31310 0.99015  18
  -1   6  -7 0.47895 0.69670   4
  -1   6  -7 0.79220 1.15781  20
  -1   6  -7 0.49873 0.63849  14
  -1   6  -7 0.59786 0.97041  16
   1   6   7 0.19076 0.33625   9
  -1   6  -7 0.30392 0.25015   7
  -1   6  -7 0.19837 0.53718   8
   1   6   7 0.98393 1.36903  20
  -1   6  -7 0.71673 0.97477  18
  -1   6  -7 0.74714 0.38984  12
   1   6   7 0.32308 0.87377   4
  -2  -6  -7 20.6417 1.59713  11
  -2   6  -7 19.7344 1.78529  12
   2   6   7 18.1976 1.76460   9
  -2   6  -7 20.2881 2.98748  20
  -2   6  -7 20.5423 2.16893   8
   2   6   7 18.7848 1.74878  12
  -2   6  -7 19.5725 1.65086  10
   2   6   7 20.8843 2.84941  18
  -2   6  -7 20.2336 2.42541   4
  -2   6  -7 18.3781 1.71620   9
  -2   6  -7 18.8400 2.64081  16
  -2   6  -7 19.5466 2.34885  15
   2   6   7 19.2880 2.74597   4
  -2   6  -7 17.6343 2.31800  14
  -2   6  -7 20.5394 2.85303  18
  -2   6  -7 19.8905 1.71002   7
  -3  -6  -7 0.15442 0.13750  11
  -3  -6  -7 0.26475 0.24014   6
   3   6   7 0.45900 1.17257  20
   3   6   7 -0.3037 1.37230  21
  -3   6  -7 0.27719 1.00547  20
  -3   6  -7 0.36668 0.31582   7
   3   6   7 0.25056 0.86573  18
  -3   6  -7 -0.0031 0.88057  16
  -3   6  -7 0.35796 1.16625  18
   3   6   7 -0.1568 0.66567   9
  -3   6  -7 -0.0404 0.79009  14
   4  -6   7 50.3172 4.28146  11
  -4  -6  -7 56.4860 4.27080  11
  -4  -6  -7 55.1571 4.35846   6
   4   6   7 50.5072 5.77168  20
   4   6   7 55.1507 4.35380   9
  -4   6  -7 58.4953 4.83762  14
   4   6   7 56.4738 5.30415   4
  -4   6  -7 56.1103 4.83673  15
   4   6   7 48.8738 5.56280  21
  -4   6  -7 52.9359 4.35066  12
  -4   6  -7 49.8388 4.33979   7
  -4   6  -7 56.5096 4.28634  10
  -5  -6  -7 3.28619 0.40430   6
  -5  -6  -7 3.19122 0.32163  11
   5  -6   7 2.45381 0.37074  11
   5   6   7 1.46724 1.01899  21
   5   6   7 3.02023 0.42058   9
  -5   6  -7 3.39090 0.44684   7
   5   6   7 1.38495 1.13752  20
  -5   6  -7 2.69094 0.33876  10
  -5   6  -7 2.23205 0.76638  15
  -6  -6  -7 11.1157 0.81246  11
   6  -6   7 9.10813 0.92639  11
  -6   6  -7 10.6900 1.23197  15
   6   6   7 5.34204 1.54600  20
  -6   6  -7 10.9416 0.88168   7
   5  -7  -7 5.60612 0.62440  11
  -5  -7   7 8.33062 0.59218  11
  -5   7   7 6.75195 0.98849  15
   5   7  -7 7.09752 1.04887   4
   5   7  -7 7.43175 0.68252   9
   5   7  -7 4.55699 1.16421  18
   4  -7  -7 1.21335 0.24827  11
  -4  -7   7 1.19408 0.22744  11
   4   7  -7 1.46560 0.72099   4
  -4   7   7 1.62105 0.65064  15
  -4   7   7 0.95984 0.28902  12
   4   7  -7 1.33266 0.33684   9
   4   7  -7 0.52874 0.76187  18
  -3  -7   7 72.7048 6.29024  11
   3  -7  -7 70.7756 6.15786  11
   3   7  -7 77.8752 7.27872  18
  -3   7   7 81.9501 7.16379  20
  -3   7   7 76.1943 6.23859  12
  -3   7   7 84.3260 6.60067  15
   3   7  -7 79.1298 6.99172  16
   3   7  -7 81.4328 6.26497   9
   3   7  -7 85.5878 7.34050  20
   3   7  -7 76.6340 7.02424   4
   2  -7  -7 0.14630 0.19076  11
  -2  -7   7 0.02465 0.17875  11
   2   7  -7 -0.1932 0.73085  14
  -2   7   7 0.02088 0.46538   9
   2   7  -7 0.22800 0.83712  16
  -2   7   7 0.03573 0.32561  12
  -2   7   7 0.04911 0.92925  20
   2   7  -7 0.30990 0.25966  10
   2   7  -7 -0.0205 0.64956   4
   2   7  -7 0.24866 0.31283  12
  -2   7   7 -0.1741 0.65907  15
   2   7  -7 -0.1658 0.94595  18
   2   7  -7 0.20306 0.33217   9
   2   7  -7 0.22693 0.96539  20
   1  -7  -7 367.846 34.1178  19
   1  -7  -7 403.689 33.1740  11
   1   7  -7 438.965 33.2655  12
   1   7  -7 427.949 33.2479   7
   1   7  -7 430.242 34.4854  18
  -1   7   7 427.458 33.3129  12
   1   7  -7 436.692 33.2427  10
  -1   7   7 432.769 33.3014   9
  -1   7   7 424.550 33.5445  15
  -1   7   7 442.797 34.2240   4
   1   7  -7 429.592 34.3490  16
   1   7  -7 438.619 34.0382  14
  -1   7   7 433.414 34.5649  20
   1   7  -7 434.107 34.4311  20
   1   7  -7 432.740 34.2139   4
   1   7  -7 441.416 33.2936   9
   0  -7  -7 9.53244 2.07010   3
   0   7  -7 10.6517 1.77306   4
   0   7  -7 10.7454 1.04805  12
   0   7  -7 10.0135 0.97255   7
   0   7  -7 9.99268 1.74852  14
   0   7   7 9.38527 1.96830   4
   0   7   7 8.71139 1.95583  18
   0   7   7 10.4324 1.08674   9
   0   7  -7 11.3674 1.04971   9
   0   7  -7 10.2656 1.69381  15
   0   7  -7 10.0757 2.03860  16
   0   7  -7 9.93716 0.95910  10
   0   7   7 10.2952 1.07276  12
   0   7  -7 9.62967 2.19919  20
   0   7  -7 8.71125 1.97997  18
   0   7   7 8.68515 2.16599  20
  -1  -7  -7 230.385 20.7792   3
  -1   7  -7 254.221 19.3696   7
   1   7   7 234.144 20.7234  20
  -1   7  -7 246.154 20.0746  14
  -1   7  -7 250.320 19.3282  10
  -1   7  -7 250.170 19.3987  12
   1   7   7 256.243 19.4085  12
  -1   7  -7 256.284 19.3693   9
  -1   7  -7 250.611 20.5162  18
   1   7   7 262.900 19.4190   9
  -1   7  -7 242.166 19.8144  15
  -1   7  -7 257.780 20.1555   4
  -1   7  -7 246.785 20.5348  20
   1   7   7 223.730 20.3175  18
  -1   7  -7 253.591 20.4206  16
   1   7   7 251.913 20.5275   4
  -2  -7  -7 0.32260 0.15021  11
   2   7   7 0.15019 1.09419  20
  -2   7  -7 0.11825 0.39545   9
   2   7   7 0.41201 0.92606   4
  -2   7  -7 0.00973 0.79345   4
  -2   7  -7 0.17789 0.90450  18
  -2   7  -7 1.07429 0.82458  15
  -2   7  -7 0.69158 0.34293  12
  -2   7  -7 0.57191 0.71084  14
  -2   7  -7 0.75100 0.91349  16
  -2   7  -7 0.43845 0.93231  20
   2   7   7 0.35327 0.88665  18
   2   7   7 0.24570 0.33779   9
  -2   7  -7 0.69052 0.25192  10
  -2   7  -7 0.58380 0.25858   7
   2   7   7 0.45085 0.32881  12
  -3  -7  -7 10.7189 0.88534  11
  -3   7  -7 11.0784 0.98087   7
   3   7   7 8.21357 1.65215  18
  -3   7  -7 8.86521 1.51719  15
   3   7   7 9.45457 2.31506  20
  -3   7  -7 10.3406 1.03710  12
  -3   7  -7 11.3601 0.98411  10
   3   7   7 11.1807 1.04967   9
  -3   7  -7 9.63680 1.48869  14
   3   7   7 11.5013 1.95181   4
  -3   7  -7 9.39318 1.92702  16
  -4  -7  -7 0.11253 0.21112   6
  -4  -7  -7 0.19914 0.12088  11
  -4   7  -7 -0.0877 0.16666   7
  -4   7  -7 0.07574 0.57706  15
   4   7   7 -0.0025 0.77218   4
  -4   7  -7 0.17347 0.60356  14
   4   7   7 0.16583 0.27172   9
   4   7   7 0.08766 0.97306  20
  -5  -7  -7 70.8448 5.32265  11
   5   7   7 63.2460 5.94567  20
  -5   7  -7 75.7425 5.41232   7
  -5   7  -7 62.4866 5.57577  15
   4   8  -7 112.837 9.81792   4
   4   8  -7 131.690 9.52552   9
   3   8  -7 0.13535 0.64787  18
  -3   8   7 0.23322 0.22603  12
   3   8  -7 0.47083 0.57017   4
   3   8  -7 0.35385 0.25709   9
   2   8  -7 70.8430 6.54299  16
   2   8  -7 75.0947 6.46772  20
   2   8  -7 74.5610 6.81141  18
  -2   8   7 74.3029 5.95179  12
  -2   8   7 69.7065 6.60965  20
   2   8  -7 77.2060 5.95127   9
   2   8  -7 83.5977 6.69992   4
   1   8  -7 0.54294 0.22891  10
  -1   8   7 0.25927 0.85675  20
  -1   8   7 -0.0696 0.47733   9
   1   8  -7 0.39072 0.28923   9
   1   8  -7 0.03497 0.79126  16
   1   8  -7 0.54809 0.80569  20
   1   8  -7 0.12890 0.59188   4
   0  -8  -7 26.4600 2.74107  11
   0   8   7 32.1813 3.81124  20
   0   8  -7 33.8071 3.63238  20
   0   8  -7 36.0889 3.76241  18
   0   8  -7 34.3784 3.70086  16
   0   8  -7 35.7620 2.82964  12
   0   8  -7 35.8185 2.83488   9
   0   8   7 37.5910 3.73730   4
   0   8   7 39.5569 2.92185   9
   0   8  -7 34.7062 2.78527  10
   0   8  -7 37.2139 3.47437  14
   0   8  -7 37.7684 3.54840   4
  -1  -8  -7 0.85503 0.17722  11
  -1   8  -7 0.96677 0.72443  15
   1   8   7 1.01368 0.29228  12
  -1   8  -7 0.58348 0.85757  18
  -1   8  -7 0.72958 0.85910  20
  -1   8  -7 1.85040 0.75406   4
   1   8   7 1.19058 0.60418   9
  -1   8  -7 1.10960 0.27135   7
   1   8   7 0.27735 1.26750  20
  -1   8  -7 0.28048 0.66078  14
  -1   8  -7 0.39279 0.77755  16
   1   8   7 2.43742 1.42090   4
  -1   8  -7 0.63563 0.31064  12
  -1   8  -7 1.34902 0.37027   9
  -1   8  -7 1.24059 0.26401  10
  -2  -8  -7 196.016 16.5589  11
   2   8   7 214.761 16.6419   9
   2   8   7 200.044 17.5763  20
  -2   8  -7 221.707 17.0590  14
  -2   8  -7 222.659 16.6327  12
   2   8   7 217.825 17.3998   4
   2   8   7 219.718 16.6039  12
  -2   8  -7 214.234 16.9360  15
  -3  -8  -7 0.10005 0.12683  11
   3   8   7 -0.0191 0.24873   9
   3   8   7 -0.1227 0.76277  20
  -3   8  -7 -0.0092 0.59184  15
  -3   8  -7 0.07085 0.15696   7
  -4   8  -7 84.8161 6.69081  15
   4   8   7 82.0558 7.02324  20
  -1   9   7 23.5188 2.54816  20
  -1   9   7 31.5025 2.21466  12
   0   9   7 2.02570 0.30325   9
   0   9   7 2.13412 0.27314  12
   0   9   7 2.58802 0.72759  20
   1   9   7 49.3600 4.67899  20
   1   9   7 59.9440 4.30502   9
  -9   0   8 -0.0245 0.09663  13
   8   0  -8 32.5001 2.33479   6
   8   0  -8 27.8383 2.38785  13
  -8   0   8 24.0217 2.43417  15
  -8   0   8 25.6767 2.24338  13
   7   0  -8 0.03767 0.49391  13
  -7   0   8 -0.0030 0.17411   6
   7   0  -8 0.05160 1.56098  17
  -7   0   8 0.33440 0.75869  17
  -7   0   8 7.66139 20.0789   1
  -7   0   8 -0.0892 0.23389  13
   7   0  -8 -0.0792 0.31142   6
   6   0  -8 3.11620 1.70179  19
   6   0  -8 2.73285 0.70708  13
  -6   0   8 6.80568 11.6183   1
   6   0  -8 3.05207 0.50947  11
  -6   0   8 2.24830 1.05809  17
   6   0  -8 2.70014 0.57721   6
  -6   0   8 3.45595 0.44029   6
  -6   0   8 2.61729 0.46360  13
   6   0  -8 2.10350 1.82738  17
  -5   0   8 -0.0572 0.48427  17
  -5   0   8 0.13777 0.17884   6
  -5   0   8 -0.0563 0.21259  13
  -5   0   8 -0.0033 0.70982   5
   5   0  -8 0.25224 0.70580   3
   5   0  -8 0.08698 0.20165  11
   5   0  -8 0.57956 0.59512  13
   5   0  -8 -0.1453 1.00751  17
   5   0  -8 0.16270 0.30532   6
   5   0  -8 -0.5025 0.88165  19
  -5   0   8 0.00492 7.37469   1
  -4   0   8 183.644 14.8034  17
   4   0  -8 176.585 15.2168  19
   4   0  -8 180.705 14.0342  11
   4   0  -8 189.532 15.1006   3
  -4   0   8 175.733 14.0005  11
  -4   0   8 162.647 14.0678   6
  -4   0   8 198.353 15.0886   5
   4   0  -8 176.746 15.5855  17
   3   0  -8 0.23933 0.87111  17
  -3   0   8 -0.5719 3.77818   1
   3   0  -8 0.11734 0.48504   3
   3   0  -8 0.00935 0.15533  11
  -3   0   8 0.34512 0.12467  11
  -3   0   8 0.27275 0.44202   5
  -3   0   8 0.03290 0.35830  17
   3   0  -8 -0.0660 0.72140  19
   2   0  -8 418.171 32.9058  17
   2   0  -8 409.009 32.2133   8
  -2   0   8 397.247 33.5946   1
  -2   0   8 430.041 32.6813  17
   2   0  -8 418.444 32.6944  19
   1   0  -8 -1.1935 1.94665   1
   1   0  -8 0.33556 0.34334   3
   1   0  -8 -0.1853 0.41745  17
   1   0  -8 0.07267 0.33893  19
   1   0  -8 0.29933 0.17433   8
  -1   0   8 -0.0838 0.36416  17
   0   0  -8 4911.78 380.947   1
  -1   0  -8 0.14708 0.20594   3
  -1   0  -8 0.18849 0.38542   5
   1   0   8 0.05682 0.39917   5
   1   0   8 0.11096 0.62331  17
  -1   0  -8 0.61423 1.68499   1
  -1   0  -8 0.09408 0.25873  17
  -2   0  -8 548.921 46.6502   1
   2   0   8 637.964 46.4786  17
   2   0   8 576.280 46.4845   5
   3   0   8 0.02707 0.82263  17
   3   0   8 0.04592 0.19686  11
  -3   0  -8 -0.0001 0.43218   5
  -3   0  -8 -0.0535 0.37403  17
  -3   0  -8 1.71015 3.16821   1
  -4   0  -8 185.624 14.8568   5
  -4   0  -8 178.527 14.1815  17
  -4   0  -8 172.868 13.4857  13
  -4   0  -8 193.196 16.3386   1
   4   0   8 166.614 14.9977  17
  -4   0  -8 168.691 13.5037   6
   4   0   8 168.309 13.4468  11
   4   0   8 159.290 13.5623   6
  -5   0  -8 -0.1777 0.72382   5
  -5   0  -8 -0.1546 0.43742  17
   5   0   8 0.33754 0.49192  13
  -5   0  -8 0.22310 0.58676  15
  -5   0  -8 0.09586 0.20704  13
   5   0   8 0.13931 0.31086   6
   5   0   8 0.62297 1.17105  17
  -5   0  -8 4.28928 6.19250   1
  -5   0  -8 0.17543 0.17313   6
   5   0   8 0.00967 0.26501  11
  -6   0  -8 306.284 31.8025   1
   6   0   8 353.438 27.2070   6
  -6   0  -8 302.912 27.2317  15
  -6   0  -8 380.357 27.0976  13
   6   0   8 378.211 27.2575  13
   6   0   8 376.516 27.0498  11
   6   0   8 313.003 30.2270  17
  -6   0  -8 335.815 27.0354   6
  -6   0  -8 353.429 27.0196   7
   7   0   8 0.56087 0.46181  13
   7   0   8 0.18929 0.31761   6
   7   0   8 0.19230 1.50565  17
   7   0   8 -1.0199 0.25069  11
  -7   0  -8 0.07812 0.14802   6
  -7   0  -8 0.07444 0.21629  13
  -7   0  -8 -7.4712 14.0552   1
  -7   0  -8 0.37742 0.20765   7
  -8   0  -8 76.3571 6.02088  13
   8  -1  -8 8.64031 0.80277   6
  -8  -1   8 6.13560 0.66832  13
   8  -1  -8 6.06745 0.89443  13
  -8  -1   8 7.66588 0.64116   6
  -8   1   8 5.47051 0.92759  15
   8   1  -8 6.08302 0.82813  13
   8   1  -8 7.80817 0.71506   6
  -8   1   8 6.28634 0.66485  13
  -7  -1   8 2.43768 1.22697  17
   7  -1  -8 5.57179 0.82446   6
  -7  -1   8 4.40727 0.64168  13
   7  -1  -8 4.84103 0.98208  13
   7  -1  -8 2.99713 3.58732  17
  -7  -1   8 5.68814 0.62633   6
   7  -1  -8 2.06467 1.87408  19
   7   1  -8 4.66226 0.89687  13
  -7   1   8 5.42468 0.55416   6
   7   1  -8 3.49362 2.21972  17
   7   1  -8 2.57398 1.19552  18
   7   1  -8 5.87971 0.78619   6
  -7   1   8 5.91180 0.69096  13
  -6  -1   8 8.48697 1.91386  17
   6  -1  -8 6.46870 1.08469  13
   6  -1  -8 6.78301 0.91361   6
  -6  -1   8 7.43260 0.78073  13
  -6  -1   8 6.26907 0.59382  11
   6  -1  -8 7.62145 2.85227  17
   6  -1  -8 5.74036 2.02331  19
  -6  -1   8 6.33554 0.70941   6
   6  -1  -8 7.02298 0.70727  11
   6   1  -8 6.14592 2.72960  17
   6   1  -8 6.95754 2.40539  19
   6   1  -8 6.42446 1.01430  13
  -6   1   8 7.35188 0.75410  13
  -6   1   8 1.64702 8.24016   1
   6   1  -8 6.38576 0.86385   6
  -6   1   8 6.77880 0.68665   6
  -5  -1   8 277.936 22.7783   5
  -5  -1   8 235.117 29.5772   1
   5  -1  -8 281.384 22.6943  19
  -5  -1   8 271.431 22.1597  17
   5  -1  -8 279.073 21.0873  11
   5  -1  -8 265.603 23.2087  17
  -5  -1   8 261.020 21.1263   6
   5  -1  -8 245.662 21.3194  13
  -5  -1   8 282.266 21.1472  13
   5  -1  -8 255.871 21.2328   6
  -5  -1   8 272.181 21.0397  11
   5  -1  -8 277.988 22.3983   3
  -5   1   8 257.122 21.0974   6
   5   1  -8 280.295 23.1594  17
   5   1  -8 274.610 22.9019  19
   5   1  -8 283.093 21.3350  13
   5   1  -8 262.352 21.2250   6
  -5   1   8 279.797 25.0807   1
  -5   1   8 281.903 21.9993  17
  -5   1   8 278.170 21.1241  13
  -4  -1   8 5.05641 1.34387   5
   4  -1  -8 4.18301 1.14992   3
  -4  -1   8 3.31463 0.97054  17
  -4  -1   8 4.32343 0.41255  11
   4  -1  -8 3.50706 1.46319  17
  -4  -1   8 11.8129 7.74399   1
   4  -1  -8 4.17045 0.45906  11
   4  -1  -8 4.80270 1.38218  19
  -4  -1   8 3.95910 0.49699   6
   4  -1  -8 4.54755 0.64537   6
   4   1  -8 4.00990 0.66601  13
   4   1  -8 3.69693 0.44009  11
  -4   1   8 4.10725 0.51330  13
  -4   1   8 5.26040 4.48382   1
   4   1  -8 2.88260 1.37725  19
  -4   1   8 4.34342 1.03727  17
   4   1  -8 4.94021 1.33815   3
   4   1  -8 4.45934 0.63727   6
   4   1  -8 3.02385 1.33431  17
  -3  -1   8 770.566 68.9329   1
   3  -1  -8 854.785 67.9979  17
   3   1  -8 890.380 68.0491  17
   3   1  -8 951.842 67.0003   8
  -3   1   8 796.154 68.4688   1
   3   1  -8 893.991 67.9119  19
   2  -1  -8 46.6285 4.52736  17
   2  -1  -8 45.4414 4.31758   3
  -2  -1   8 30.5436 6.94719   1
   2  -1  -8 50.1721 4.30255  19
  -2  -1   8 48.3157 4.34404  17
   2   1  -8 47.0890 4.43019   3
   2   1  -8 52.9419 4.61836  19
  -2   1   8 52.6618 5.79643   1
  -2   1   8 50.6422 4.24088   5
  -2   1   8 51.9307 4.31640  17
   2   1  -8 48.0818 4.61348  17
   2   1  -8 51.4966 3.93965   8
   1  -1  -8 175.244 16.8235   1
   1  -1  -8 229.490 15.8477  17
   1  -1  -8 168.390 15.6356   3
   1   1  -8 222.694 15.8284  19
   1   1  -8 217.208 15.8221  17
  -1   1   8 213.103 15.7376  17
   1   1  -8 194.566 15.3866   8
  -1   1   8 191.493 15.7020   5
   1   1  -8 160.579 15.6707   3
   0  -1  -8 0.13535 0.27527   3
   0  -1   8 4.54588 0.82702  17
   0  -1  -8 -3.1315 2.62231   1
   0  -1  -8 3.68275 0.62439  17
   0  -1  -8 0.42269 0.38079   5
   0   1   8 4.29483 0.81019  17
   0   1  -8 5.29122 0.70727  19
   0   1  -8 0.12662 0.35976   3
   0   1   8 0.33189 0.38334   5
   0   1  -8 1.34731 0.27687   8
   0   1  -8 4.10485 0.70188  17
   0   1  -8 -0.6335 1.27374   1
  -1  -1  -8 85.7041 7.53566   5
  -1  -1  -8 90.9840 7.29294  17
   1  -1   8 94.4150 7.65069   5
  -1  -1  -8 94.9146 8.54012   1
   1  -1   8 85.1559 7.44406  17
   1   1   8 82.5430 7.87709   5
  -1   1  -8 93.9309 7.80556   1
  -1   1  -8 92.9026 7.18809  17
   1   1   8 87.1365 7.51369  17
  -1   1  -8 87.8452 7.00354   8
  -2  -1  -8 77.6976 6.71066   5
   2  -1   8 78.7598 6.65480   5
   2  -1   8 71.5760 6.58990  17
  -2  -1  -8 73.0556 6.25546  17
  -2  -1  -8 82.3408 8.05936   1
  -2   1  -8 77.0747 7.08210   1
   2   1   8 71.5351 6.61513  17
  -2   1  -8 70.4611 6.11711  17
  -3  -1  -8 230.904 19.5466  11
   3  -1   8 279.780 20.9095  17
   3  -1   8 227.969 19.5680  11
  -3  -1  -8 266.686 22.2080   1
  -3  -1  -8 257.820 20.7924   5
  -3  -1  -8 276.753 20.2602  17
  -3   1  -8 256.482 20.0253  17
   3   1   8 262.321 20.7843  17
   3   1   8 223.049 19.5742  11
  -3   1  -8 253.723 21.1414   1
   4  -1   8 4.28244 1.65102  17
  -4  -1  -8 -1.7059 10.0694   1
  -4  -1  -8 5.44771 1.24383  17
  -4  -1  -8 5.27448 0.59137   6
  -4  -1  -8 5.38256 0.61456  13
  -4  -1  -8 5.36316 0.46686  11
  -4  -1  -8 6.05566 1.68191   5
   4   1   8 3.78920 1.48748  17
  -4   1  -8 4.83219 0.57311  13
  -4   1  -8 5.36226 1.00200  17
   4   1   8 5.29725 0.73021   6
   4   1   8 4.82421 0.78859  13
   4   1   8 5.46941 0.58497  11
  -4   1  -8 9.03026 3.80681   1
  -5  -1  -8 18.7968 1.52888  11
   5  -1   8 16.8515 1.77043   6
  -5  -1  -8 21.0573 2.56170  17
  -5  -1  -8 12.9340 9.76614   1
   5  -1   8 18.7545 1.61661  11
  -5  -1  -8 17.1538 1.62578   6
   5  -1   8 24.1702 3.67005  17
  -5  -1  -8 18.6359 4.54437   5
  -5  -1  -8 22.2289 1.70331  13
   5   1   8 21.9939 1.89803  13
  -5   1  -8 21.0762 2.36374  17
   5   1   8 17.5750 1.76459   6
  -5   1  -8 20.9785 1.65400  13
   5   1   8 20.2284 3.40941  17
  -5   1  -8 18.4496 1.60439   7
   5   1   8 20.0386 1.63312  11
  -5   1  -8 16.6568 5.90184   1
  -5   1  -8 19.0870 1.71372   8
  -5   1  -8 16.6052 1.58470   6
  -5   1  -8 19.4448 1.98064  15
   6  -1   8 13.9144 1.38687   6
   6  -1   8 9.44305 2.81862  17
  -6  -1  -8 12.1123 1.15088   7
  -6  -1  -8 15.2300 12.8890   1
  -6  -1  -8 12.2304 1.24728  13
  -6  -1  -8 14.8554 1.21790   6
  -6  -1  -8 11.7847 2.02146  17
   6  -1   8 11.0882 1.51699  13
  -6   1  -8 33.0386 7.47018   1
   6   1   8 14.0030 1.47192  13
  -6   1  -8 13.7695 1.22295  13
   6   1   8 15.4449 1.39227   6
  -6   1  -8 14.4006 1.19249   7
  -6   1  -8 13.1599 1.14156   6
   6   1   8 10.8834 3.05901  17
   6   1   8 12.6376 1.17369  11
  -6   1  -8 13.2425 2.21393  17
  -6   1  -8 12.4098 1.56036  15
  -7  -1  -8 9.69143 1.02345  13
   7  -1   8 11.8386 1.17896   6
   7  -1   8 7.85620 1.37879  13
  -7  -1  -8 11.1297 0.97794   6
   7   1   8 8.63258 1.16736  13
  -7   1  -8 11.2059 1.33655  15
  -7   1  -8 6.55350 12.5666   1
  -7   1  -8 10.7588 1.02000  13
   7   1   8 11.5839 1.15093   6
  -7   1  -8 10.9019 0.97436   7
   8  -1   8 0.80224 0.29348   6
  -8  -1  -8 0.51436 0.21388  13
   8   1   8 0.86135 0.34738  13
   8   1   8 0.87727 0.27667   6
  -8   1  -8 0.71945 0.20984  13
  -8   1  -8 0.76979 0.18753   7
   8  -2  -8 8.16284 0.82594   6
  -8  -2   8 6.71633 0.72339  13
  -8  -2   8 8.23904 0.70346   6
  -8   2   8 7.52410 0.70226  13
  -8   2   8 8.04294 0.70734   7
  -8   2   8 8.22919 1.01909  15
   8   2  -8 7.29988 0.86325  13
   8   2  -8 7.18845 1.65055  21
   7  -2  -8 0.57972 1.89729  19
  -7  -2   8 2.82758 0.47899  13
   7  -2  -8 2.88263 0.40990  11
  -7  -2   8 2.77726 0.41280   6
   7  -2  -8 2.70880 0.55132   6
   7   2  -8 2.51208 0.44749   6
   7   2  -8 3.19191 0.64422  13
  -7   2   8 3.79850 0.46362  13
   7   2  -8 2.47390 0.42785   9
  -7   2   8 1.38457 9.37780   1
  -7   2   8 3.22918 0.79085  15
   7   2  -8 2.87385 1.07447  18
  -6  -2   8 32.5669 2.50166  11
   6  -2  -8 28.2765 4.67878  17
  -6  -2   8 31.3593 2.60594   6
  -6  -2   8 34.5594 2.65205  13
   6  -2  -8 31.7905 2.56943  11
   6  -2  -8 26.5913 3.73912   3
   6  -2  -8 24.7761 3.92989  19
   6  -2  -8 29.1425 2.73799   6
[truncated: 962,690 more chars]
