# Supplementary material for: N,N′-Di­benzyl­ethyl­enedi­ammonium dichloride
Source: Acta Crystallogr E Crystallogr Commun. 2024 Oct 4;80(Pt 11):1130–4. doi: 10.1107/S205698902400954X (PMC11660484; doi:10.1107/S205698902400954X)
Supplement: Supplementary file 2 [file e-80-01130-Isup2.hkl]

data_I                                                                          
_shelx_title ' DCF_04_12_24_0m_a.res in P2(1)/n'                                
_shelx_refln_list_code          4                                               
_shelx_F_calc_maximum      231.75                                               
_exptl_crystal_F_000       664.00                                               
_reflns_d_resolution_high  0.7818                                               
                                                                                
loop_                                                                           
 _space_group_symop_operation_xyz                                               
 'x, y, z'                                                                      
 '-x+1/2, y+1/2, -z+1/2'                                                        
 '-x, -y, -z'                                                                   
 'x-1/2, -y-1/2, z-1/2'                                                         
                                                                                
_cell_length_a     7.1738                                                       
_cell_length_b     7.2872                                                       
_cell_length_c    32.0348                                                       
_cell_angle_alpha  90.000                                                       
_cell_angle_beta   91.111                                                       
_cell_angle_gamma  90.000                                                       
                                                                                
_shelx_F_squared_multiplier     1.000                                           
                                                                                
loop_                                                                           
 _refln_index_h                                                                 
 _refln_index_k                                                                 
 _refln_index_l                                                                 
 _refln_F_squared_calc                                                          
 _refln_F_squared_meas                                                          
 _refln_F_squared_sigma                                                         
 _refln_observed_status                                                         
   2   0   0      36345.16      38713.79      3002.09 o                         
   4   0   0        496.65        497.04        16.12 o                         
   6   0   0       1209.70       1160.73        36.67 o                         
   8   0   0        479.25        461.86        17.60 o                         
   1   1   0         19.32         59.70         3.64 o                         
   2   1   0        435.08        468.89        10.72 o                         
   3   1   0        224.46        216.09        11.42 o                         
   4   1   0          6.89          4.65         1.65 o                         
   5   1   0          3.71          4.92         0.97 o                         
   6   1   0          2.83          3.28         0.39 o                         
   7   1   0         33.01         35.53         1.35 o                         
   8   1   0          3.12          3.32         0.36 o                         
   9   1   0         52.77         47.69         2.57 o                         
   0   2   0      53707.14      65280.95      5054.15 o                         
   1   2   0         91.90         97.58         2.80 o                         
   2   2   0      10139.93      10196.32       560.79 o                         
   3   2   0         64.87         83.98         3.28 o                         
   4   2   0         14.59         24.42         1.03 o                         
   5   2   0        204.27        196.89         4.51 o                         
   6   2   0        113.89        116.61         3.12 o                         
   7   2   0          5.86          5.98         0.84 o                         
   8   2   0        158.66        172.55         4.64 o                         
   1   3   0         59.99         52.63         2.37 o                         
   2   3   0       1155.45       1196.79        36.57 o                         
   3   3   0       1230.36       1072.66        25.90 o                         
   4   3   0          2.15          1.24         1.44 o                         
   5   3   0        175.10        155.61         3.95 o                         
   6   3   0         40.98         45.66         2.97 o                         
   7   3   0        123.58        134.27         3.53 o                         
   8   3   0          5.03          5.48         0.48 o                         
   0   4   0       1774.97       1724.51        96.64 o                         
   1   4   0         47.99         45.33         3.91 o                         
   2   4   0          5.87         15.81         1.81 o                         
   3   4   0          8.83          8.84         0.47 o                         
   4   4   0       1105.66       1118.04        22.44 o                         
   5   4   0        159.42        147.58         3.26 o                         
   6   4   0        752.86        754.96        17.35 o                         
   7   4   0          1.64          2.29         0.53 o                         
   8   4   0         99.20         93.16         4.16 o                         
   1   5   0          5.26          6.24         0.52 o                         
   2   5   0         11.26         14.23         0.60 o                         
   3   5   0        142.43        131.85         2.79 o                         
   4   5   0          0.05         -0.04         0.33 o                         
   5   5   0         14.38         15.54         0.82 o                         
   6   5   0          3.67          3.99         0.44 o                         
   7   5   0        103.89        103.67         5.74 o                         
   0   6   0       3465.35       3615.35        89.18 o                         
   1   6   0          3.09          4.13         0.57 o                         
   2   6   0        518.70        525.08         9.82 o                         
   3   6   0          0.83          0.71         0.42 o                         
   4   6   0        413.10        441.01        11.01 o                         
   5   6   0          0.06          0.61         0.33 o                         
   6   6   0       1198.43       1152.65        33.99 o                         
   7   6   0          1.32          0.13         1.21 o                         
   1   7   0         57.08         71.26         2.08 o                         
   2   7   0         49.74         45.41         1.50 o                         
   3   7   0        255.00        270.46         7.82 o                         
   4   7   0          0.02          0.22         0.37 o                         
   5   7   0        158.46        154.18         5.40 o                         
   6   7   0          9.90         10.46         1.99 o                         
   0   8   0        299.72        310.19        12.04 o                         
   1   8   0          0.20         -0.37         0.62 o                         
   2   8   0         76.52         79.72         2.77 o                         
   3   8   0          0.88          1.25         0.69 o                         
   4   8   0         36.40         41.32         2.65 o                         
   1   9   0        136.48        135.01         5.80 o                         
   2   9   0          1.70          1.81         1.03 o                         
  -9   0   1          0.08          0.20         0.48 o                         
  -7   0   1          4.48          6.13         3.96 o                         
  -5   0   1         78.87         68.63         2.61 o                         
  -3   0   1          2.91          3.52         1.38 o                         
  -1   0   1          9.57          8.97         2.31 o                         
   1   0   1          1.49          1.37         0.48 o                         
   3   0   1          9.57          6.13         1.56 o                         
   5   0   1          1.84          2.04         1.25 o                         
   7   0   1         66.33         66.83         6.59 o                         
   9   0   1          4.77          5.66         1.66 o                         
  -9   1   1         15.46         12.17         0.88 o                         
  -8   1   1          1.96          2.29         0.39 o                         
  -7   1   1        362.83        345.43         7.97 o                         
  -6   1   1        186.09        182.70         6.23 o                         
  -5   1   1       2273.08       2192.60        40.87 o                         
  -4   1   1         45.19         36.91         1.47 o                         
  -3   1   1       1785.75       1866.02        46.76 o                         
  -2   1   1       4608.61       4767.27       264.20 o                         
  -1   1   1       8134.49       7095.94       389.61 o                         
   0   1   1          0.11          0.14         0.91 o                         
   1   1   1      11842.19      11428.41       886.53 o                         
   2   1   1       2190.92       2327.62        69.34 o                         
   3   1   1        202.71        178.46         6.04 o                         
   4   1   1         64.93         54.84         2.64 o                         
   5   1   1        811.37        807.83        18.13 o                         
   6   1   1         52.91         55.47         1.88 o                         
   7   1   1       2017.92       1978.20        45.74 o                         
   8   1   1          2.02          1.68         0.34 o                         
   9   1   1        233.08        201.31        12.03 o                         
  -8   2   1        921.82        942.13        24.39 o                         
  -7   2   1          7.14          7.93         0.80 o                         
  -6   2   1          7.17          7.01         0.56 o                         
  -5   2   1          4.86          4.16         0.70 o                         
  -4   2   1       3369.95       3318.44        69.93 o                         
  -3   2   1         24.39         23.63         1.67 o                         
  -2   2   1       7983.18       8006.57       440.88 o                         
  -1   2   1        196.74        214.34         5.88 o                         
   0   2   1        448.21        424.14        15.23 o                         
   1   2   1          5.68          6.35         1.76 o                         
   2   2   1       9234.64       9564.34       743.59 o                         
   3   2   1         49.23         60.93         2.88 o                         
   4   2   1       7204.45       7288.78       214.97 o                         
   5   2   1         11.99         13.17         0.63 o                         
   6   2   1       2006.53       1973.30        43.24 o                         
   7   2   1          6.08          6.04         0.53 o                         
   8   2   1          1.54          2.35         0.42 o                         
  -8   3   1          1.14          1.10         0.36 o                         
  -7   3   1         17.88         20.72         0.79 o                         
  -6   3   1        241.24        238.21         7.32 o                         
  -5   3   1        132.11        129.08         3.23 o                         
  -4   3   1         53.39         39.93         1.21 o                         
  -3   3   1        487.08        499.16        14.45 o                         
  -2   3   1       2936.54       3056.80        79.48 o                         
  -1   3   1       1095.77       1105.61        35.60 o                         
   0   3   1          0.73          0.47         0.72 o                         
   1   3   1        940.27       1041.62        36.82 o                         
   2   3   1       1052.21       1136.96        30.64 o                         
   3   3   1        757.64        778.81        19.04 o                         
   4   3   1         99.92         79.19         2.28 o                         
   5   3   1        520.91        505.36        12.18 o                         
   6   3   1         69.04         67.57         2.09 o                         
   7   3   1        123.08        126.24         3.18 o                         
   8   3   1         11.07         10.66         0.62 o                         
  -8   4   1        340.47        341.76        11.03 o                         
  -7   4   1          4.11          3.87         0.65 o                         
  -6   4   1         39.84         46.20         1.42 o                         
  -5   4   1         24.67         23.09         1.10 o                         
  -4   4   1       1542.23       1507.19        29.89 o                         
  -3   4   1         10.57          9.77         0.49 o                         
  -2   4   1       5205.58       5560.28       167.55 o                         
  -1   4   1         28.03         31.33         1.90 o                         
   0   4   1       2378.80       2623.36       103.11 o                         
   1   4   1          7.81         12.04         1.84 o                         
   2   4   1       3643.66       3834.17        76.90 o                         
   3   4   1         13.57         16.92         0.80 o                         
   4   4   1       6182.76       6057.31       124.99 o                         
   5   4   1         16.19         17.50         0.74 o                         
   6   4   1       1488.52       1521.91        35.89 o                         
   7   4   1          3.55          3.19         0.45 o                         
   8   4   1          0.29          0.72         0.32 o                         
  -7   5   1         59.26         61.48         2.13 o                         
  -6   5   1          3.51          3.95         0.44 o                         
  -5   5   1        293.79        278.55         6.56 o                         
  -4   5   1          6.16          8.61         0.58 o                         
  -3   5   1         10.10         13.17         0.68 o                         
  -2   5   1         13.83         15.93         0.67 o                         
  -1   5   1       1170.90       1290.88        27.10 o                         
   0   5   1          7.59          9.03         0.54 o                         
   1   5   1       1984.62       2167.64        40.45 o                         
   2   5   1         19.53         22.38         0.80 o                         
   3   5   1       1977.65       1966.31        35.38 o                         
   4   5   1         34.51         32.12         1.13 o                         
   5   5   1         48.81         51.46         1.57 o                         
   6   5   1         13.51         13.82         0.69 o                         
   7   5   1        207.04        221.64         7.34 o                         
  -7   6   1          0.45          0.44         1.20 o                         
  -6   6   1        268.78        266.05         9.36 o                         
  -5   6   1          8.11          7.84         0.68 o                         
  -4   6   1        155.71        161.17         4.57 o                         
  -3   6   1          2.35          2.49         0.46 o                         
  -2   6   1        236.75        234.12         4.76 o                         
  -1   6   1          5.91          7.71         0.66 o                         
   0   6   1        355.29        388.25         7.29 o                         
   1   6   1          0.48          1.07         0.44 o                         
   2   6   1         22.96         29.37         1.02 o                         
   3   6   1          0.16          1.22         0.43 o                         
   4   6   1        217.30        210.92         5.62 o                         
   5   6   1          0.16          0.67         0.35 o                         
   6   6   1         70.32         67.45         2.85 o                         
  -6   7   1         14.12         11.09         1.98 o                         
  -5   7   1        290.60        278.36         9.98 o                         
  -4   7   1          3.19          2.84         0.54 o                         
  -3   7   1          3.11          4.34         0.56 o                         
  -2   7   1         15.77         16.28         0.84 o                         
  -1   7   1        663.23        676.54        13.62 o                         
   0   7   1         18.35         17.89         0.89 o                         
   1   7   1       1388.38       1364.99        26.43 o                         
   2   7   1         21.39         21.65         1.34 o                         
   3   7   1        677.22        672.73        17.29 o                         
   4   7   1          0.91          0.72         0.40 o                         
   5   7   1          4.02          5.92         0.67 o                         
   6   7   1         25.39         20.95         2.88 o                         
  -4   8   1         33.80         37.79         2.44 o                         
  -3   8   1          4.42          4.60         0.56 o                         
  -2   8   1        257.26        270.36         8.27 o                         
  -1   8   1          0.76          1.18         0.64 o                         
   0   8   1         16.11         18.20         1.08 o                         
   1   8   1          0.61          0.95         0.64 o                         
   2   8   1        316.98        323.08        10.83 o                         
   3   8   1         15.20         16.86         1.47 o                         
   4   8   1        500.96        492.62        22.92 o                         
  -2   9   1          3.80          3.90         0.70 o                         
  -1   9   1         56.91         55.69         4.09 o                         
   0   9   1          0.77          0.53         0.52 o                         
   1   9   1         98.86         91.11         7.10 o                         
   2   9   1         10.14          9.26         1.45 o                         
  -8   0   2        394.59        410.46        41.65 o                         
  -6   0   2       4243.41       4124.48       114.64 o                         
  -4   0   2       1376.16       1180.99        33.57 o                         
  -2   0   2          0.65          6.35         1.86 o                         
   0   0   2       3179.37       3055.45       237.47 o                         
   2   0   2      38048.50      38503.12      2985.67 o                         
   4   0   2       5244.00       5568.79       268.39 o                         
   6   0   2        164.79        140.72         5.37 o                         
   8   0   2        940.82        901.92        38.17 o                         
  -9   1   2         85.25         78.36         3.93 o                         
  -8   1   2         40.38         39.30         1.61 o                         
  -7   1   2         37.10         36.79         2.15 o                         
  -6   1   2         39.99         41.94         1.68 o                         
  -5   1   2          6.43          7.90         1.17 o                         
  -4   1   2          4.99          8.13         0.61 o                         
  -3   1   2        270.90        276.03        11.98 o                         
  -2   1   2        318.52        296.48        15.32 o                         
  -1   1   2        822.49        923.85        25.63 o                         
   0   1   2         11.79         16.78         2.17 o                         
   1   1   2        378.45        401.82        10.21 o                         
   2   1   2         83.12         95.31         5.95 o                         
   3   1   2        295.62        314.58         9.31 o                         
   4   1   2         60.15         68.79         2.23 o                         
   5   1   2        339.84        343.76         7.14 o                         
   6   1   2          0.21          0.97         1.66 o                         
   7   1   2          7.26          8.35         1.30 o                         
   8   1   2         21.10         23.71         1.03 o                         
   9   1   2         26.91         23.56         2.14 o                         
  -8   2   2         60.15         61.69         2.73 o                         
  -7   2   2          0.08          0.33         1.01 o                         
  -6   2   2       1118.29       1090.09        22.22 o                         
  -5   2   2         52.45         51.41         1.53 o                         
  -4   2   2        238.24        216.09         5.81 o                         
  -3   2   2        211.02        240.23         6.72 o                         
  -2   2   2        112.86        102.79         3.43 o                         
  -1   2   2       3723.55       3651.14       164.55 o                         
   0   2   2       4094.22       4084.96       317.85 o                         
   1   2   2       5620.38       5567.94       249.16 o                         
   2   2   2       7396.74       7796.01       606.58 o                         
   3   2   2        873.47        957.15        23.66 o                         
   4   2   2       1454.10       1572.86        35.01 o                         
   5   2   2        313.89        296.75         6.38 o                         
   6   2   2          1.90          6.99         0.54 o                         
   7   2   2         22.85         23.43         1.00 o                         
   8   2   2        143.27        139.89         3.68 o                         
  -8   3   2          8.23          8.77         0.68 o                         
  -7   3   2        267.40        282.79         6.95 o                         
  -6   3   2         43.08         43.75         3.30 o                         
  -5   3   2         24.27         20.38         1.25 o                         
  -4   3   2          2.22          2.14         0.35 o                         
  -3   3   2       2373.45       2181.13        54.26 o                         
  -2   3   2        513.66        597.22        16.52 o                         
  -1   3   2       2651.29       2499.12        79.42 o                         
   0   3   2        104.75        111.83         4.32 o                         
   1   3   2        188.96        168.43         6.44 o                         
   2   3   2        469.40        476.48        14.17 o                         
   3   3   2        451.21        446.31        13.96 o                         
   4   3   2         79.75         59.55         2.10 o                         
   5   3   2        971.29        908.40        19.57 o                         
   6   3   2         58.06         56.51         2.37 o                         
   7   3   2        110.02        102.31         2.65 o                         
   8   3   2          2.73          2.73         0.39 o                         
  -8   4   2         40.78         47.70         3.22 o                         
  -7   4   2          0.03          0.21         0.39 o                         
  -6   4   2        434.31        445.24        10.90 o                         
  -5   4   2          9.98         11.86         0.66 o                         
  -4   4   2        608.56        598.38        12.03 o                         
  -3   4   2          3.47          7.54         0.55 o                         
  -2   4   2        966.76       1041.96        20.85 o                         
  -1   4   2        105.29        117.43         7.11 o                         
   0   4   2        154.65        234.36        10.41 o                         
   1   4   2        327.46        391.43        15.10 o                         
   2   4   2         64.72         45.22         5.07 o                         
   3   4   2         84.65         90.45         2.21 o                         
   4   4   2        155.73        161.65         3.77 o                         
   5   4   2         68.06         68.10         1.76 o                         
   6   4   2        559.09        548.85        12.74 o                         
   7   4   2          6.65          7.39         0.60 o                         
   8   4   2        311.74        296.84        18.33 o                         
  -7   5   2        203.49        204.57         8.39 o                         
  -6   5   2         27.17         24.56         1.05 o                         
  -5   5   2          8.22          8.32         0.57 o                         
  -4   5   2         15.03         15.45         0.94 o                         
  -3   5   2        442.17        406.77         8.36 o                         
  -2   5   2          0.55          0.17         0.35 o                         
  -1   5   2        145.18        130.25         4.04 o                         
   0   5   2          2.97          4.48         0.51 o                         
   1   5   2         27.60         52.64         1.54 o                         
   2   5   2          8.85         10.29         0.57 o                         
   3   5   2         43.16         50.70         1.63 o                         
   4   5   2         10.44         11.32         0.63 o                         
   5   5   2        208.13        207.12         5.15 o                         
   6   5   2         22.89         21.77         1.35 o                         
   7   5   2         69.23         76.54         3.28 o                         
  -7   6   2          3.63          3.96         1.51 o                         
  -6   6   2       1469.12       1486.22        44.29 o                         
  -5   6   2         11.24         10.60         0.62 o                         
  -4   6   2       1698.32       1676.93        40.02 o                         
  -3   6   2         25.89         26.13         1.08 o                         
  -2   6   2        313.02        351.34         6.84 o                         
  -1   6   2          1.28          0.59         0.52 o                         
   0   6   2        602.63        568.00        10.91 o                         
   1   6   2         37.80         36.33         1.12 o                         
   2   6   2       1384.12       1401.74        25.59 o                         
   3   6   2         18.08         20.20         0.92 o                         
   4   6   2          4.67          4.32         0.51 o                         
   5   6   2          4.06          4.08         0.47 o                         
   6   6   2        495.74        460.53        13.87 o                         
  -6   7   2         12.63          9.22         2.16 o                         
  -5   7   2         45.51         51.39         2.17 o                         
  -4   7   2          2.63          1.56         0.40 o                         
  -3   7   2        207.94        218.56         6.19 o                         
  -2   7   2          8.44          9.03         0.61 o                         
  -1   7   2        272.20        301.75         6.34 o                         
   0   7   2          7.00          5.61         0.64 o                         
   1   7   2         41.21         58.07         1.82 o                         
   2   7   2          4.99          5.66         0.52 o                         
   3   7   2         31.22         46.08         1.83 o                         
   4   7   2          4.62          4.37         0.52 o                         
   5   7   2         29.71         31.19         1.83 o                         
   6   7   2          0.57          1.62         1.34 o                         
  -4   8   2        280.90        281.16        13.16 o                         
  -3   8   2          0.23          0.31         0.43 o                         
  -2   8   2          6.00         10.60         0.95 o                         
  -1   8   2          0.11         -0.14         0.59 o                         
   0   8   2        161.34        161.77         7.58 o                         
   1   8   2         28.85         28.94         1.38 o                         
   2   8   2        245.75        235.54         6.36 o                         
   3   8   2          7.98          8.70         0.74 o                         
   4   8   2         15.20         23.43         1.99 o                         
  -2   9   2         14.77         17.98         2.55 o                         
  -1   9   2        670.29        661.11        23.41 o                         
   0   9   2         12.75         14.30         0.97 o                         
   1   9   2        120.38        121.50        10.16 o                         
   2   9   2          0.83          0.19         1.13 o                         
  -9   0   3          0.67          0.76         0.51 o                         
  -7   0   3         15.65         15.66         4.51 o                         
  -5   0   3          1.76          1.09         0.35 o                         
  -3   0   3         97.99         99.64         5.11 o                         
  -1   0   3          0.08          1.81         0.86 o                         
   1   0   3         18.80         28.78         5.01 o                         
   3   0   3         15.73         21.77         2.89 o                         
   5   0   3         24.41         28.68         2.31 o                         
   7   0   3          0.51          1.37         4.75 o                         
   9   0   3          5.02          6.43         0.88 o                         
  -9   1   3         64.72         68.54         3.54 o                         
  -8   1   3         18.83         20.80         0.95 o                         
  -7   1   3         28.61         28.64         1.35 o                         
  -6   1   3         89.15         89.31         2.32 o                         
  -5   1   3       2015.08       1979.50        34.21 o                         
  -4   1   3         39.15         40.72         1.71 o                         
  -3   1   3       6885.53       6417.96       355.92 o                         
  -2   1   3        459.70        451.29        11.40 o                         
  -1   1   3       7757.21       7547.88       586.93 o                         
   0   1   3          0.16          0.78         0.58 o                         
   1   1   3      15485.61      17045.91       934.82 o                         
   2   1   3         71.02         91.70         2.90 o                         
   3   1   3         38.22         69.46         2.61 o                         
   4   1   3          9.79          7.98         0.61 o                         
   5   1   3        169.68        224.24         4.80 o                         
   6   1   3         81.50         74.14         2.28 o                         
   7   1   3        208.65        237.60         6.61 o                         
   8   1   3          0.32          0.21         0.33 o                         
   9   1   3        344.66        328.08        14.74 o                         
  -8   2   3        525.36        527.49        13.75 o                         
  -7   2   3          0.20          0.33         0.41 o                         
  -6   2   3       1270.97       1244.13        25.12 o                         
  -5   2   3         38.70         42.53         1.74 o                         
  -4   2   3         80.77         76.11         2.33 o                         
  -3   2   3         10.76         15.93         0.94 o                         
  -2   2   3      12561.18      12974.18       583.12 o                         
  -1   2   3        870.09        887.21        26.62 o                         
   0   2   3      23059.77      24658.46      1911.20 o                         
   1   2   3        520.60        593.20        18.30 o                         
   2   2   3       2135.23       2445.93        78.17 o                         
   3   2   3        109.96        114.15         4.37 o                         
   4   2   3       1279.15       1178.41        24.97 o                         
   5   2   3         59.52         58.96         3.51 o                         
   6   2   3       1813.31       1788.63        39.48 o                         
   7   2   3          3.28          3.88         0.47 o                         
   8   2   3        238.95        242.21         6.16 o                         
  -8   3   3        102.39        112.15         3.96 o                         
  -7   3   3         25.01         30.05         1.04 o                         
  -6   3   3        136.93        136.25         3.34 o                         
  -5   3   3          9.47          9.05         0.58 o                         
  -4   3   3        124.16        116.09         2.63 o                         
  -3   3   3         17.58         20.80         1.22 o                         
  -2   3   3        201.17        228.72         6.94 o                         
  -1   3   3        660.42        620.08        25.13 o                         
   0   3   3         46.58         54.67         2.74 o                         
   1   3   3         51.00         64.23         3.50 o                         
   2   3   3        277.73        274.97        10.06 o                         
   3   3   3         42.05         21.30         1.83 o                         
   4   3   3         41.86         26.27         1.00 o                         
   5   3   3          0.69          2.39         0.38 o                         
   6   3   3        222.31        222.64         6.09 o                         
   7   3   3         36.84         43.00         1.30 o                         
   8   3   3          1.25          1.85         0.53 o                         
  -8   4   3        643.81        651.86        22.55 o                         
  -7   4   3          4.29          4.08         0.79 o                         
  -6   4   3        698.66        702.04        17.62 o                         
  -5   4   3         42.16         39.31         1.71 o                         
  -4   4   3        419.53        424.79         8.80 o                         
  -3   4   3         70.12         69.92         1.55 o                         
  -2   4   3       4773.56       4953.77       117.48 o                         
  -1   4   3        225.34        261.01        11.42 o                         
   0   4   3       5087.27       4979.22       387.60 o                         
   1   4   3         62.53         79.04         6.33 o                         
   2   4   3       1050.10       1162.31        28.02 o                         
   3   4   3         55.72         59.44         1.51 o                         
   4   4   3        589.53        597.04        12.15 o                         
   5   4   3         31.42         30.47         1.36 o                         
   6   4   3       1418.26       1447.89        34.26 o                         
   7   4   3          3.85          3.87         0.52 o                         
   8   4   3        275.88        290.27        11.52 o                         
  -7   5   3          0.84          1.39         0.37 o                         
  -6   5   3          3.07          1.84         0.39 o                         
  -5   5   3        522.88        521.91        11.76 o                         
  -4   5   3         66.42         68.01         2.00 o                         
  -3   5   3        642.64        659.15        15.63 o                         
  -2   5   3          0.13          0.04         0.34 o                         
  -1   5   3        887.12        973.40        16.36 o                         
   0   5   3         22.43         23.14         0.92 o                         
   1   5   3       2085.06       2300.80        45.44 o                         
   2   5   3         29.82         33.56         1.00 o                         
   3   5   3        641.19        657.04        12.62 o                         
   4   5   3          0.79          0.98         0.36 o                         
   5   5   3        144.89        140.19         3.63 o                         
   6   5   3         12.47         11.40         0.61 o                         
   7   5   3         38.03         41.79         2.18 o                         
  -7   6   3          0.04          0.65         1.67 o                         
  -6   6   3          0.76          5.38         3.34 o                         
  -5   6   3          4.94          5.74         0.49 o                         
  -4   6   3        133.96        145.21         4.05 o                         
  -3   6   3          0.91          1.63         0.41 o                         
  -2   6   3         63.79         79.86         2.07 o                         
  -1   6   3          8.92          9.62         0.70 o                         
   0   6   3          1.96          1.94         0.48 o                         
   1   6   3         18.22         21.91         0.83 o                         
   2   6   3         15.62         39.05         2.53 o                         
   3   6   3         15.72         17.56         0.81 o                         
   4   6   3         15.97         21.81         2.29 o                         
   5   6   3          3.37          3.23         0.45 o                         
   6   6   3         17.34         19.54         1.56 o                         
  -5   7   3        308.07        288.24        10.34 o                         
  -4   7   3          4.06          4.89         0.50 o                         
  -3   7   3        500.53        458.66        12.09 o                         
  -2   7   3          1.04          0.87         0.46 o                         
  -1   7   3         19.40         26.03         1.12 o                         
   0   7   3          0.08          0.33         0.50 o                         
   1   7   3        783.73        802.17        16.38 o                         
   2   7   3         27.48         27.20         1.50 o                         
   3   7   3        824.24        832.40        21.23 o                         
   4   7   3         21.22         21.74         1.11 o                         
   5   7   3        196.25        178.11         6.58 o                         
   6   7   3         48.17         32.70         3.74 o                         
  -4   8   3         10.28         11.10         1.25 o                         
  -3   8   3          2.16          1.83         0.52 o                         
  -2   8   3        541.65        542.82        15.67 o                         
  -1   8   3         10.62         10.32         0.86 o                         
   0   8   3        746.57        786.71        19.32 o                         
   1   8   3          1.14          0.51         0.59 o                         
   2   8   3         23.59         28.89         1.60 o                         
   3   8   3          0.59          1.99         0.46 o                         
   4   8   3        282.26        247.94        11.78 o                         
  -2   9   3          2.31          1.33         0.64 o                         
  -1   9   3          9.70         14.11         2.17 o                         
   0   9   3          0.00          0.68         0.59 o                         
   1   9   3         13.21         12.93         4.11 o                         
   2   9   3         27.30         32.74         3.82 o                         
  -8   0   4       1119.86       1238.76       112.03 o                         
  -6   0   4          3.10          6.44         2.14 o                         
  -4   0   4       5222.36       5145.51       200.47 o                         
  -2   0   4       7363.38       7557.81       590.21 o                         
   0   0   4        412.97        368.93        17.20 o                         
   2   0   4      19146.97      19680.45      1591.94 o                         
   4   0   4      15402.21      14822.04      1157.54 o                         
   6   0   4        455.42        505.58        16.63 o                         
   8   0   4        709.54        697.39        60.57 o                         
  -9   1   4        108.37        106.50        14.36 o                         
  -8   1   4         42.66         50.64         3.04 o                         
  -7   1   4        453.51        452.29        10.36 o                         
  -6   1   4         24.78         25.39         1.76 o                         
  -5   1   4         92.33         86.99         2.08 o                         
  -4   1   4         48.01         45.01         2.01 o                         
  -3   1   4        214.15        196.39         5.01 o                         
  -2   1   4        533.85        543.43        13.63 o                         
  -1   1   4         62.64         80.21         3.60 o                         
   0   1   4          3.68          1.94         0.66 o                         
   1   1   4         26.07         24.24         2.75 o                         
   2   1   4        339.25        319.97        13.00 o                         
   3   1   4          2.19          7.77         0.84 o                         
   4   1   4         84.46         74.60         4.27 o                         
   5   1   4        234.85        234.64         4.93 o                         
   6   1   4          7.88          8.73         2.02 o                         
   7   1   4        185.95        185.97         4.37 o                         
   8   1   4         12.05         10.44         0.64 o                         
   9   1   4          8.72          8.56         1.31 o                         
  -8   2   4        217.84        224.95         8.22 o                         
  -7   2   4        114.65        119.60         3.42 o                         
  -6   2   4          1.37          2.97         0.97 o                         
  -5   2   4        746.93        683.13        13.69 o                         
  -4   2   4       1090.94       1118.72        25.15 o                         
  -3   2   4        577.61        614.82        15.09 o                         
  -2   2   4       1491.67       1662.88        43.71 o                         
  -1   2   4       5316.57       5201.36       405.84 o                         
   0   2   4         31.77         28.21         2.03 o                         
   1   2   4       2660.94       2694.76       105.61 o                         
   2   2   4       1743.91       1920.80        87.61 o                         
   3   2   4        270.59        289.36         7.44 o                         
   4   2   4       2011.65       2070.07        45.11 o                         
   5   2   4         88.39         88.76         2.38 o                         
   6   2   4         39.30         58.17         1.68 o                         
   7   2   4          5.94          7.34         0.60 o                         
   8   2   4        144.22        137.45         3.62 o                         
  -8   3   4          1.20          1.04         0.35 o                         
  -7   3   4       1273.72       1268.23        29.88 o                         
  -6   3   4         39.13         38.71         1.60 o                         
  -5   3   4        627.12        608.81        12.65 o                         
  -4   3   4          5.48          7.02         0.51 o                         
  -3   3   4         64.57         65.02         2.42 o                         
  -2   3   4        148.47        146.42         5.27 o                         
  -1   3   4       3482.69       3276.15       113.97 o                         
   0   3   4         18.78         22.99         2.33 o                         
   1   3   4       2205.73       2126.28        83.73 o                         
   2   3   4         24.98         17.28         2.68 o                         
   3   3   4        125.05        137.71         3.96 o                         
   4   3   4          4.03          4.02         1.32 o                         
   5   3   4       1061.43       1041.43        23.13 o                         
   6   3   4          0.16          0.39         0.39 o                         
   7   3   4        583.24        582.72        14.04 o                         
   8   3   4          0.26          0.27         0.31 o                         
  -8   4   4        100.55        100.58         3.47 o                         
  -7   4   4         16.31         16.72         1.20 o                         
  -6   4   4          3.57          6.70         0.76 o                         
  -5   4   4        200.48        186.18         4.11 o                         
  -4   4   4        389.64        373.06         9.91 o                         
  -3   4   4         65.19         66.58         1.55 o                         
  -2   4   4        584.78        621.96        21.70 o                         
  -1   4   4        300.81        319.00        14.18 o                         
   0   4   4        216.50        213.09         9.84 o                         
   1   4   4        158.11        169.97         7.58 o                         
   2   4   4       2587.21       2462.59        48.21 o                         
   3   4   4          4.41          5.34         0.41 o                         
   4   4   4       2381.28       2241.18        47.01 o                         
   5   4   4          1.56          3.57         0.39 o                         
   6   4   4         52.15         57.02         2.09 o                         
   7   4   4          0.23          0.50         0.31 o                         
   8   4   4        128.53        134.93         6.17 o                         
  -7   5   4        160.14        169.47         5.92 o                         
  -6   5   4          0.94          0.52         0.34 o                         
  -5   5   4        288.50        268.27         6.31 o                         
  -4   5   4          2.53          1.91         0.41 o                         
  -3   5   4         15.89         28.06         1.20 o                         
  -2   5   4          1.93          1.51         0.37 o                         
  -1   5   4       1523.46       1547.33        26.24 o                         
   0   5   4          2.33          3.31         0.47 o                         
   1   5   4       1375.49       1281.66        20.40 o                         
   2   5   4         13.90         10.36         0.77 o                         
   3   5   4        109.06        105.90         2.50 o                         
   4   5   4         22.49         18.57         0.97 o                         
   5   5   4        355.95        340.57         8.55 o                         
   6   5   4         10.45          9.42         0.56 o                         
   7   5   4         99.37         99.55         3.54 o                         
  -6   6   4         73.77         73.20         2.49 o                         
  -5   6   4          3.91          5.58         0.47 o                         
  -4   6   4       1221.74       1211.25        27.89 o                         
  -3   6   4          0.91          1.52         0.41 o                         
  -2   6   4       1324.84       1343.88        22.90 o                         
  -1   6   4          1.41          1.18         0.48 o                         
   0   6   4          3.41          9.21         0.66 o                         
   1   6   4          8.07          8.04         0.53 o                         
   2   6   4       3054.96       3101.66        55.79 o                         
   3   6   4         22.60         21.68         0.89 o                         
   4   6   4       3352.79       3240.67        70.02 o                         
   5   6   4          0.31         -0.19         0.32 o                         
   6   6   4         73.44         74.62         3.19 o                         
  -5   7   4         64.83         68.87         2.78 o                         
  -4   7   4          0.89          1.43         0.38 o                         
  -3   7   4          0.14          3.35         0.67 o                         
  -2   7   4          5.79          7.02         0.62 o                         
  -1   7   4         11.96         18.39         1.36 o                         
   0   7   4          0.02          0.18         0.50 o                         
   1   7   4          1.36          6.45         0.76 o                         
   2   7   4          9.84         12.14         0.67 o                         
   3   7   4          3.09          5.35         0.56 o                         
   4   7   4         48.75         45.51         2.42 o                         
   5   7   4         84.07         87.08         3.44 o                         
  -4   8   4        284.46        305.41        17.39 o                         
  -3   8   4          0.79          0.47         0.67 o                         
  -2   8   4         63.92         68.11         3.14 o                         
  -1   8   4          0.01          0.09         0.58 o                         
   0   8   4         82.64         91.03         2.92 o                         
   1   8   4          7.66          6.13         0.58 o                         
   2   8   4        437.55        417.70        10.82 o                         
   3   8   4         46.77         40.67         1.88 o                         
   4   8   4        299.92        256.29        12.27 o                         
  -2   9   4          2.56          2.03         0.68 o                         
  -1   9   4        258.69        258.84        10.54 o                         
   0   9   4          6.32          6.92         0.78 o                         
   1   9   4        241.30        252.71        14.75 o                         
   2   9   4          0.58          0.05         0.88 o                         
  -9   0   5          6.52          8.52         1.07 o                         
  -7   0   5         79.38         80.79        14.08 o                         
  -5   0   5          7.12          7.57         0.61 o                         
  -3   0   5          0.04          1.33         1.28 o                         
  -1   0   5        526.16        495.36        16.29 o                         
   1   0   5        254.23        234.85        14.34 o                         
   3   0   5          0.15          1.60         1.23 o                         
   5   0   5         50.86         47.58         1.97 o                         
   7   0   5          4.41          4.55         1.81 o                         
   9   0   5          0.86          0.63         0.47 o                         
  -9   1   5        312.64        374.37        31.49 o                         
  -8   1   5          0.63          0.74         0.36 o                         
  -7   1   5        165.76        168.30         8.87 o                         
  -6   1   5          1.02          1.24         0.53 o                         
  -5   1   5        975.25        887.41        15.93 o                         
  -4   1   5          0.06          0.49         0.66 o                         
  -3   1   5       1723.17       1575.35        39.66 o                         
  -2   1   5       1064.10       1063.49        24.64 o                         
  -1   1   5      14177.49      14109.03      1130.81 o                         
   0   1   5         47.51         40.94         1.87 o                         
   1   1   5        584.67        747.95        40.09 o                         
   2   1   5       1455.29       1573.26        41.64 o                         
   3   1   5       5391.25       5341.05       208.95 o                         
   4   1   5          0.00         -0.08         0.27 o                         
   5   1   5       1578.62       1514.21        27.72 o                         
   6   1   5         13.62         16.30         0.85 o                         
   7   1   5        153.99        132.98         3.23 o                         
   8   1   5         18.45         18.84         0.86 o                         
  -8   2   5         58.26         59.81         2.00 o                         
  -7   2   5          3.64          4.80         0.52 o                         
  -6   2   5       1178.38       1098.21        23.04 o                         
  -5   2   5         20.56         24.54         1.79 o                         
  -4   2   5       2608.54       2528.34        57.73 o                         
  -3   2   5        209.15        203.17         5.74 o                         
  -2   2   5        115.18        128.77         5.71 o                         
  -1   2   5       1095.95       1088.30        32.49 o                         
   0   2   5       6778.71       7008.64       325.53 o                         
   1   2   5       1559.08       1632.32        52.41 o                         
   2   2   5       3046.69       3342.03       172.81 o                         
   3   2   5         50.33         46.80         2.21 o                         
   4   2   5        102.47         95.33         3.49 o                         
   5   2   5        168.15        160.68         3.91 o                         
   6   2   5       1831.99       1712.16        36.29 o                         
   7   2   5         35.64         33.73         1.62 o                         
   8   2   5        994.64        995.70        23.42 o                         
  -8   3   5          3.09          4.26         0.54 o                         
  -7   3   5          0.62          2.82         0.37 o                         
  -6   3   5          5.54          5.81         0.56 o                         
  -5   3   5        105.38        105.05         2.84 o                         
  -4   3   5          8.93         12.20         1.06 o                         
  -3   3   5        101.41         76.73         2.51 o                         
  -2   3   5        878.33        895.35        26.00 o                         
  -1   3   5          0.85          2.93         0.86 o                         
   0   3   5          0.15          1.08         2.94 o                         
   1   3   5        102.21        100.68         5.63 o                         
   2   3   5       1242.68       1345.36        40.04 o                         
   3   3   5        721.05        747.66        18.47 o                         
   4   3   5          5.35          4.41         0.79 o                         
   5   3   5        312.10        286.01         6.92 o                         
   6   3   5          0.10          0.81         0.57 o                         
   7   3   5        122.70        120.81         3.24 o                         
   8   3   5         70.96         74.00         4.79 o                         
  -8   4   5        100.63        102.96         3.54 o                         
  -7   4   5          4.88          3.95         0.49 o                         
  -6   4   5        966.30        925.43        21.92 o                         
  -5   4   5         28.35         30.04         1.30 o                         
  -4   4   5       1124.61       1056.00        20.06 o                         
  -3   4   5         89.85         80.35         1.88 o                         
  -2   4   5        111.96         92.72         2.37 o                         
  -1   4   5         20.34         32.23         2.69 o                         
   0   4   5       2860.68       2772.43       109.04 o                         
   1   4   5        215.07        259.00         9.68 o                         
   2   4   5       1139.34       1138.68        22.81 o                         
   3   4   5         66.22         60.32         1.49 o                         
   4   4   5         28.96         30.28         1.18 o                         
   5   4   5        125.55        110.22         2.71 o                         
   6   4   5       1359.71       1347.76        33.57 o                         
   7   4   5         23.57         20.09         0.85 o                         
   8   4   5        767.58        818.60        36.71 o                         
  -7   5   5          1.04          2.15         0.34 o                         
  -6   5   5          5.23          5.86         0.51 o                         
  -5   5   5        239.68        246.16         5.84 o                         
  -4   5   5          0.48          0.84         0.38 o                         
  -3   5   5       1217.81       1211.60        22.81 o                         
  -2   5   5          6.43          5.21         0.45 o                         
  -1   5   5       1202.01       1351.98        29.36 o                         
   0   5   5          1.04          0.89         0.40 o                         
   1   5   5          0.70          3.58         0.38 o                         
   2   5   5          2.48          4.75         0.41 o                         
   3   5   5         32.47         54.62         4.87 o                         
   4   5   5          1.62          1.80         0.41 o                         
   5   5   5          6.82          8.75         1.01 o                         
   6   5   5         21.23         21.27         0.89 o                         
   7   5   5          0.13          0.59         0.35 o                         
  -6   6   5          2.49          3.41         0.39 o                         
  -5   6   5          0.50          0.55         0.35 o                         
  -4   6   5          6.40         10.94         0.73 o                         
  -3   6   5         60.73         60.72         1.78 o                         
  -2   6   5         61.42         65.15         1.65 o                         
  -1   6   5         37.53         39.21         1.30 o                         
   0   6   5          1.94          4.49         0.47 o                         
   1   6   5         26.24         24.94         1.11 o                         
   2   6   5         17.23         22.74         1.53 o                         
   3   6   5          9.41          9.06         0.60 o                         
   4   6   5         34.16         58.64         3.19 o                         
   5   6   5          0.79          1.24         0.34 o                         
   6   6   5         33.36         40.84         3.84 o                         
  -5   7   5        225.51        231.43         9.32 o                         
  -4   7   5         10.54          9.65         0.69 o                         
  -3   7   5       1214.41       1137.24        28.68 o                         
  -2   7   5        123.07        118.47         3.02 o                         
  -1   7   5        994.77        985.75        19.30 o                         
   0   7   5          0.57          0.84         0.51 o                         
   1   7   5         14.20         12.80         0.79 o                         
   2   7   5         45.28         50.78         1.53 o                         
   3   7   5        121.73        126.22         3.64 o                         
   4   7   5          2.86          2.64         0.48 o                         
   5   7   5        124.38        151.34         6.47 o                         
  -4   8   5        152.38        161.87         9.52 o                         
  -3   8   5         18.17         16.40         1.23 o                         
  -2   8   5         59.69         58.09         2.33 o                         
  -1   8   5          1.90          1.77         0.75 o                         
   0   8   5        671.81        655.68        16.93 o                         
   1   8   5         52.20         51.26         1.83 o                         
   2   8   5        617.14        618.27        15.69 o                         
   3   8   5          1.09          1.66         0.40 o                         
   4   8   5         17.06         14.41         1.50 o                         
  -2   9   5         23.19         19.00         2.88 o                         
  -1   9   5        148.74        117.18         6.42 o                         
   0   9   5          7.00          8.65         1.00 o                         
   1   9   5         86.47         89.08         7.09 o                         
   2   9   5          4.67          5.10         1.25 o                         
  -8   0   6        598.74        611.23        24.08 o                         
  -6   0   6        419.08        407.13        12.02 o                         
  -4   0   6       3398.76       3390.82       100.87 o                         
  -2   0   6      16175.78      16163.80      1257.20 o                         
   0   0   6        246.70        240.97        11.93 o                         
   2   0   6        260.08        212.73         8.99 o                         
   4   0   6        275.68        168.59        20.20 o                         
   6   0   6        971.62        950.85        26.05 o                         
   8   0   6        123.35        114.64         4.93 o                         
  -9   1   6         12.93         10.20         1.06 o                         
  -8   1   6          0.10          0.31         0.32 o                         
  -7   1   6        230.42        223.49         5.97 o                         
  -6   1   6         47.39         50.82         1.61 o                         
  -5   1   6        753.70        750.12        13.70 o                         
  -4   1   6         11.14         16.04         1.61 o                         
  -3   1   6          1.86          3.72         1.67 o                         
  -2   1   6        145.36        156.74         5.56 o                         
  -1   1   6       4410.22       4198.83       329.73 o                         
   0   1   6          9.61         13.22         1.16 o                         
   1   1   6       5158.78       5214.40       287.82 o                         
   2   1   6          4.02          3.59         0.88 o                         
   3   1   6        708.27        691.54        18.11 o                         
   4   1   6          4.90          8.22         1.02 o                         
   5   1   6          0.18          2.79         0.74 o                         
   6   1   6          0.64          0.95         0.77 o                         
   7   1   6         67.14         69.64         1.88 o                         
   8   1   6          4.90          5.58         0.45 o                         
  -8   2   6         69.06         73.45         2.38 o                         
  -7   2   6          6.29          6.07         4.45 o                         
  -6   2   6         26.75         28.21         1.09 o                         
  -5   2   6        289.76        275.24         5.98 o                         
  -4   2   6        556.66        567.10        12.75 o                         
  -3   2   6        129.43        135.76         3.91 o                         
  -2   2   6       1762.11       1856.55        73.24 o                         
  -1   2   6        325.47        380.66        13.19 o                         
   0   2   6        509.25        415.06        12.89 o                         
   1   2   6         28.16         35.94         1.91 o                         
   2   2   6         31.17         40.29         4.08 o                         
   3   2   6         58.13         63.06         3.33 o                         
   4   2   6         84.71         59.39         1.95 o                         
   5   2   6         44.99         41.86         1.61 o                         
   6   2   6         58.11         73.13         2.06 o                         
   7   2   6          7.95          7.97         1.10 o                         
   8   2   6        162.98        162.95         4.24 o                         
  -8   3   6          0.38          0.01         0.29 o                         
  -7   3   6        998.43       1004.22        23.69 o                         
  -6   3   6         12.64         12.20         0.79 o                         
  -5   3   6       2183.75       2123.15        43.30 o                         
  -4   3   6         21.43         26.34         0.96 o                         
  -3   3   6          6.98          9.92         1.66 o                         
  -2   3   6         76.49         97.40         5.35 o                         
  -1   3   6       2997.70       3133.25       121.93 o                         
   0   3   6          8.49         12.68         1.88 o                         
   1   3   6       8272.62       7993.12       439.93 o                         
   2   3   6         49.96         59.69         4.49 o                         
   3   3   6       5094.88       5049.98       123.40 o                         
   4   3   6         26.00         22.85         1.05 o                         
   5   3   6         59.94         52.23         1.80 o                         
   6   3   6         49.57         47.89         1.86 o                         
   7   3   6        279.07        313.61         8.16 o                         
   8   3   6          0.02          0.35         0.37 o                         
  -8   4   6        218.86        224.30         8.09 o                         
  -7   4   6         27.79         32.38         1.16 o                         
  -6   4   6        194.60        191.50         4.95 o                         
  -5   4   6         63.92         66.37         1.89 o                         
  -4   4   6        423.58        376.43         7.96 o                         
  -3   4   6         10.93         12.42         0.53 o                         
  -2   4   6        889.01        843.43        15.76 o                         
  -1   4   6          0.88          3.52         1.10 o                         
   0   4   6         41.85         37.53         2.73 o                         
   1   4   6         46.77         54.90         2.71 o                         
   2   4   6         55.63         57.99         4.02 o                         
   3   4   6        233.97        206.34         4.02 o                         
   4   4   6        656.31        638.41        14.81 o                         
   5   4   6          8.26          6.76         0.47 o                         
   6   4   6        841.35        830.45        20.91 o                         
   7   4   6          2.02          2.27         0.43 o                         
   8   4   6         73.19         75.65         4.37 o                         
  -7   5   6        388.03        408.86        13.32 o                         
  -6   5   6         17.89         16.08         0.82 o                         
  -5   5   6        455.02        456.04        10.72 o                         
  -4   5   6          0.17          0.09         0.37 o                         
  -3   5   6         27.39         27.62         1.05 o                         
  -2   5   6          3.82          3.02         0.36 o                         
  -1   5   6          2.92         11.28         1.48 o                         
   0   5   6          0.03          0.24         0.32 o                         
   1   5   6       1175.03       1202.83        20.96 o                         
   2   5   6         24.93         25.71         0.89 o                         
   3   5   6       2391.06       2366.87        42.49 o                         
   4   5   6         49.77         53.48         1.59 o                         
   5   5   6        273.53        253.38         6.51 o                         
   6   5   6          6.70          6.61         0.49 o                         
   7   5   6        112.28        122.19         5.56 o                         
  -6   6   6        157.81        164.26         5.10 o                         
  -5   6   6          0.12          0.28         0.32 o                         
  -4   6   6        585.97        559.91        12.70 o                         
  -3   6   6          9.14         10.67         0.67 o                         
  -2   6   6       1628.64       1685.64        30.11 o                         
  -1   6   6          0.88          0.50         0.38 o                         
   0   6   6        345.38        361.93         7.00 o                         
   1   6   6         15.92         16.63         1.11 o                         
   2   6   6        198.05        173.11         4.13 o                         
   3   6   6          9.01          8.04         0.61 o                         
   4   6   6       1895.62       1828.08        41.44 o                         
   5   6   6        105.56        102.21         5.10 o                         
   6   6   6       1145.53       1093.24        39.22 o                         
  -5   7   6         14.99         16.33         1.62 o                         
  -4   7   6          1.70          1.68         0.46 o                         
  -3   7   6          4.51          7.64         0.80 o                         
  -2   7   6         11.73         13.72         0.71 o                         
  -1   7   6        188.63        194.38         4.38 o                         
   0   7   6          0.01          0.27         0.50 o                         
   1   7   6         52.42         74.30         2.15 o                         
   2   7   6         19.73         21.16         0.93 o                         
   3   7   6         74.46         68.53         2.21 o                         
   4   7   6          0.11          0.25         0.37 o                         
   5   7   6        128.02        119.84         5.27 o                         
  -4   8   6        108.62        109.05         6.68 o                         
  -3   8   6          1.23          0.89         0.67 o                         
  -2   8   6        181.88        175.21         8.60 o                         
  -1   8   6         33.25         32.07         1.99 o                         
   0   8   6          5.20          5.99         0.67 o                         
   1   8   6         30.47         33.57         1.26 o                         
   2   8   6        310.65        302.50         8.42 o                         
   3   8   6         19.67         18.62         1.87 o                         
   4   8   6        508.42        416.86        23.95 o                         
  -2   9   6          1.66          1.53         0.92 o                         
  -1   9   6         60.18         61.88         3.45 o                         
   0   9   6          2.16          1.69         0.87 o                         
   1   9   6        334.39        342.61        22.09 o                         
  -9   0   7        131.12        114.69         7.55 o                         
  -7   0   7        133.30        142.09         5.70 o                         
  -5   0   7         47.88         49.31         1.73 o                         
  -3   0   7         19.59         19.79         1.73 o                         
  -1   0   7        876.15        949.86        30.64 o                         
   1   0   7        144.08        136.72         5.97 o                         
   3   0   7        127.64        134.91        10.87 o                         
   5   0   7         40.97         37.97         2.76 o                         
   7   0   7         42.63         42.74         3.51 o                         
  -8   1   7          8.59          8.96         0.59 o                         
  -7   1   7       3681.15       3661.37        79.24 o                         
  -6   1   7        112.94        115.82         2.90 o                         
  -5   1   7        505.87        474.53         8.94 o                         
  -4   1   7         62.84         55.34         1.70 o                         
  -3   1   7       2106.59       2237.03        56.46 o                         
  -2   1   7       1916.33       1993.70        59.70 o                         
  -1   1   7       5260.26       5446.57       428.00 o                         
   0   1   7         21.98         25.97         2.90 o                         
   1   1   7        421.40        683.70        32.19 o                         
   2   1   7        764.47        783.42        24.20 o                         
   3   1   7       3502.87       3582.34       128.30 o                         
   4   1   7          6.90          8.55         1.33 o                         
   5   1   7       3992.14       3964.80        72.84 o                         
   6   1   7          5.93          6.81         2.01 o                         
   7   1   7       1235.32       1227.99        27.99 o                         
   8   1   7         11.16         11.90         0.76 o                         
  -8   2   7          8.58         10.09         0.93 o                         
  -7   2   7         18.70         19.43         1.16 o                         
  -6   2   7        129.36        128.72         3.31 o                         
  -5   2   7         62.43         57.87         1.95 o                         
  -4   2   7        866.30        759.54        16.16 o                         
  -3   2   7        127.62        123.73         3.61 o                         
  -2   2   7       1021.62       1027.39        26.17 o                         
  -1   2   7        973.14       1066.49        30.06 o                         
   0   2   7        809.98        857.10        24.38 o                         
   1   2   7        680.34        739.11        21.13 o                         
   2   2   7       5050.56       5065.95       309.36 o                         
   3   2   7         63.46         64.51         3.01 o                         
   4   2   7       1557.48       1568.40        31.33 o                         
   5   2   7          0.14          0.25         0.30 o                         
   6   2   7         64.04         56.17         2.12 o                         
   7   2   7         15.08         17.04         1.06 o                         
   8   2   7        776.58        737.79        25.34 o                         
  -8   3   7         18.45         20.78         0.91 o                         
  -7   3   7        166.07        175.65         4.42 o                         
  -6   3   7        169.88        159.48         5.67 o                         
  -5   3   7        172.35        173.98         4.89 o                         
  -4   3   7         61.29         52.19         1.85 o                         
  -3   3   7          4.79         10.86         1.13 o                         
  -2   3   7       1346.41       1498.04        39.87 o                         
  -1   3   7         12.73         19.72         3.01 o                         
   0   3   7          0.02          0.33         2.20 o                         
   1   3   7         12.43         23.05         2.00 o                         
   2   3   7        282.41        305.02         9.36 o                         
   3   3   7          8.15         13.02         1.56 o                         
   4   3   7          1.10          0.25         0.30 o                         
   5   3   7        137.02        128.61         3.27 o                         
   6   3   7          3.59          3.37         0.56 o                         
   7   3   7        416.89        409.13         9.98 o                         
   8   3   7         33.18         36.79         2.33 o                         
  -8   4   7          4.22          6.96         0.69 o                         
  -7   4   7          6.65          6.97         0.47 o                         
  -6   4   7        156.85        160.48         4.22 o                         
  -5   4   7         18.94         16.86         0.98 o                         
  -4   4   7       1222.43       1102.96        18.89 o                         
  -3   4   7         50.91         50.47         1.29 o                         
  -2   4   7        143.67        136.27         3.57 o                         
  -1   4   7         49.35         56.24         1.69 o                         
   0   4   7       2331.57       2383.31        94.50 o                         
   1   4   7         26.06         31.78         2.01 o                         
   2   4   7       2084.67       2082.92        35.83 o                         
   3   4   7         28.44         27.33         0.85 o                         
   4   4   7        154.92        167.77         4.00 o                         
   5   4   7         34.90         25.71         0.97 o                         
   6   4   7        145.12        146.45         4.71 o                         
   7   4   7          0.11          0.39         0.33 o                         
   8   4   7        478.39        439.59        34.34 o                         
  -7   5   7        440.18        475.97        15.39 o                         
  -6   5   7          0.06          0.45         0.35 o                         
  -5   5   7         24.48         30.91         1.13 o                         
  -4   5   7          3.33          3.84         0.46 o                         
  -3   5   7        457.57        508.78        13.67 o                         
  -2   5   7          7.30          9.46         0.52 o                         
  -1   5   7       2621.34       2636.57        45.34 o                         
   0   5   7         16.01         12.95         0.61 o                         
   1   5   7        709.88        718.53        13.10 o                         
   2   5   7          2.85          2.55         1.03 o                         
   3   5   7        967.06        936.04        17.64 o                         
   4   5   7          0.76          1.25         0.37 o                         
   5   5   7        660.25        645.33        15.71 o                         
   6   5   7          7.22          5.08         0.44 o                         
   7   5   7          3.16          4.43         0.54 o                         
  -6   6   7          4.44          6.37         0.45 o                         
  -5   6   7          3.66          4.31         0.43 o                         
  -4   6   7         14.40         14.02         1.40 o                         
  -3   6   7          6.82          6.52         0.64 o                         
  -2   6   7        312.11        308.87         6.20 o                         
  -1   6   7          0.45          0.91         0.50 o                         
   0   6   7        269.29        274.51         5.48 o                         
   1   6   7          2.62          2.44         0.41 o                         
   2   6   7         90.14         88.16         2.32 o                         
   3   6   7          1.10          0.81         0.48 o                         
   4   6   7        264.86        244.93         6.05 o                         
   5   6   7         17.65         13.21         0.99 o                         
   6   6   7         37.63         46.66         3.60 o                         
  -5   7   7         36.36         32.19         2.02 o                         
  -4   7   7          5.33          5.38         0.57 o                         
  -3   7   7        361.53        355.39         9.57 o                         
  -2   7   7          0.34          0.45         0.42 o                         
  -1   7   7       2044.88       1950.75        38.46 o                         
   0   7   7         45.04         46.17         1.56 o                         
   1   7   7       1169.38       1128.21        22.67 o                         
   2   7   7          1.95          2.01         0.41 o                         
   3   7   7         47.38         47.80         1.69 o                         
   4   7   7          0.10          0.44         0.37 o                         
   5   7   7        329.12        311.44        13.62 o                         
  -4   8   7        615.50        559.23        42.76 o                         
  -3   8   7          1.23          1.34         0.71 o                         
  -2   8   7        352.75        340.42        10.95 o                         
  -1   8   7          0.35          1.42         0.69 o                         
   0   8   7        157.89        159.33         4.21 o                         
   1   8   7          4.85          4.50         0.52 o                         
   2   8   7       1008.05        970.32        27.14 o                         
   3   8   7          0.35          0.21         0.41 o                         
   4   8   7        420.89        378.37        21.95 o                         
  -1   9   7        160.72        129.41        18.05 o                         
   0   9   7         10.67          9.62         0.88 o                         
   1   9   7        291.15        251.66        23.95 o                         
  -8   0   8        120.99        126.04         7.02 o                         
  -6   0   8          9.99         13.38         1.24 o                         
  -4   0   8        780.69        818.87        23.56 o                         
  -2   0   8       2025.86       1902.33        67.26 o                         
   0   0   8      26100.86      27874.37      2161.88 o                         
   2   0   8       2870.98       2721.22       123.89 o                         
   4   0   8        820.99        787.51        22.77 o                         
   6   0   8       1655.25       1585.71        42.21 o                         
   8   0   8        354.67        345.31        27.23 o                         
  -8   1   8         30.76         31.59         1.72 o                         
  -7   1   8         22.14         23.16         1.64 o                         
  -6   1   8         32.74         30.53         1.07 o                         
  -5   1   8       1301.30       1231.22        22.52 o                         
  -4   1   8         16.71         18.74         0.95 o                         
  -3   1   8       3754.19       3990.21       128.16 o                         
  -2   1   8        212.52        222.43         5.94 o                         
  -1   1   8        778.51        908.68        34.31 o                         
   0   1   8          1.79          9.73         3.13 o                         
   1   1   8        478.31        406.35        10.83 o                         
   2   1   8        315.81        339.44        10.72 o                         
   3   1   8       1175.89       1154.40        29.37 o                         
   4   1   8         24.46         23.66         1.40 o                         
   5   1   8         94.89         87.47         1.99 o                         
   6   1   8         61.75         60.71         2.59 o                         
   7   1   8         40.93         47.92         2.03 o                         
   8   1   8          3.26          3.36         0.44 o                         
  -8   2   8         36.49         34.94         1.30 o                         
  -7   2   8         13.82         13.09         0.75 o                         
  -6   2   8        150.58        142.88         3.54 o                         
  -5   2   8         38.19         43.04         1.33 o                         
  -4   2   8        134.64        111.31         2.86 o                         
  -3   2   8        226.20        232.02         6.41 o                         
  -2   2   8       2196.65       1997.61        52.76 o                         
  -1   2   8        939.83        976.74        25.86 o                         
   0   2   8       3365.59       3436.06       335.72 o                         
   1   2   8        400.30        435.86        14.27 o                         
   2   2   8        290.93        254.96         8.29 o                         
   3   2   8         78.21        101.74         3.45 o                         
   4   2   8        107.16        103.40         2.42 o                         
   5   2   8         66.26         72.73         1.95 o                         
   6   2   8        250.63        255.47         6.35 o                         
   7   2   8          5.94          5.31         1.14 o                         
   8   2   8         21.21         25.43         1.17 o                         
  -8   3   8          5.44          6.09         0.49 o                         
  -7   3   8         27.57         26.47         0.93 o                         
  -6   3   8          1.06          1.70         0.52 o                         
  -5   3   8       4294.36       4087.08        85.18 o                         
  -4   3   8         26.99         25.78         0.98 o                         
  -3   3   8      10526.87      10932.73       346.62 o                         
  -2   3   8        728.40        738.36        19.37 o                         
  -1   3   8       2210.37       2390.90        76.64 o                         
   0   3   8          0.51          1.56         1.63 o                         
   1   3   8       1113.65        992.75        33.02 o                         
   2   3   8        716.98        732.20        24.22 o                         
   3   3   8       2597.78       2614.59        53.08 o                         
   4   3   8          2.46          3.06         0.67 o                         
   5   3   8        619.77        619.07        13.10 o                         
   6   3   8         62.77         60.28         1.63 o                         
   7   3   8         60.83         62.14         1.83 o                         
   8   3   8          4.66          7.12         0.49 o                         
  -8   4   8         49.81         45.22         2.18 o                         
  -7   4   8          4.90          3.92         0.43 o                         
  -6   4   8        597.61        603.64        14.57 o                         
  -5   4   8         61.07         65.19         1.86 o                         
  -4   4   8       1431.50       1357.85        24.07 o                         
  -3   4   8        211.82        201.99         3.95 o                         
  -2   4   8         27.76         31.47         0.99 o                         
  -1   4   8         76.85         85.29         2.63 o                         
   0   4   8        507.79        520.82        21.89 o                         
   1   4   8         59.45         77.15         2.17 o                         
   2   4   8        249.58        268.11         5.90 o                         
   3   4   8          4.18          2.94         0.36 o                         
   4   4   8         23.80         31.13         2.43 o                         
   5   4   8         37.81         41.59         1.42 o                         
   6   4   8        635.69        641.96        16.24 o                         
   7   4   8          0.20          0.17         0.31 o                         
  -7   5   8          0.16          1.04         0.35 o                         
  -6   5   8         10.58         14.07         0.79 o                         
  -5   5   8       1118.84       1096.88        25.94 o                         
  -4   5   8         46.08         35.32         1.14 o                         
  -3   5   8       2655.89       2723.49        51.80 o                         
  -2   5   8          0.43          1.38         0.41 o                         
  -1   5   8        726.43        757.04        13.16 o                         
   0   5   8          0.08          0.29         0.32 o                         
   1   5   8        231.31        223.64         4.52 o                         
   2   5   8          0.00          0.72         0.35 o                         
   3   5   8        824.93        818.12        14.72 o                         
   4   5   8          1.83          2.05         0.39 o                         
   5   5   8        388.50        392.55         9.73 o                         
   6   5   8         16.13         23.48         1.17 o                         
   7   5   8         30.44         34.61         3.20 o                         
  -6   6   8        562.43        542.31        16.14 o                         
  -5   6   8         51.29         49.90         1.62 o                         
  -4   6   8        337.40        317.61         8.03 o                         
  -3   6   8          1.71          1.69         0.50 o                         
  -2   6   8        220.94        229.69         4.90 o                         
  -1   6   8         34.49         39.89         1.23 o                         
   0   6   8        675.83        724.10        14.00 o                         
   1   6   8         31.62         32.82         1.46 o                         
   2   6   8         87.49        102.14         2.59 o                         
   3   6   8         19.65         20.39         0.94 o                         
   4   6   8        100.70        109.25         5.48 o                         
   5   6   8          0.30          0.38         0.33 o                         
   6   6   8       1270.73       1289.43        41.00 o                         
  -5   7   8         43.68         54.08         3.04 o                         
  -4   7   8          1.22          1.55         0.56 o                         
  -3   7   8          1.14          2.73         0.49 o                         
  -2   7   8         46.25         46.85         1.57 o                         
  -1   7   8         71.37         86.96         2.33 o                         
   0   7   8         17.43         19.88         1.11 o                         
   1   7   8         52.53         78.03         3.08 o                         
   2   7   8         52.56         53.36         1.62 o                         
   3   7   8         29.57         36.29         1.99 o                         
   4   7   8         14.78         14.92         0.75 o                         
   5   7   8         21.98         20.90         2.18 o                         
  -4   8   8          0.52          0.88         0.75 o                         
  -3   8   8         25.66         19.08         2.11 o                         
  -2   8   8         75.17         76.62         3.17 o                         
  -1   8   8         67.69         71.21         3.48 o                         
   0   8   8         26.43         27.20         1.87 o                         
   1   8   8         57.79         53.13         1.59 o                         
   2   8   8         74.11         69.30         2.30 o                         
   3   8   8         29.12         24.79         2.57 o                         
   4   8   8        319.95        294.74        17.49 o                         
  -1   9   8         38.77         35.40         5.45 o                         
   0   9   8         21.13         11.47         3.19 o                         
   1   9   8        117.72        104.64        10.53 o                         
  -7   0   9        131.61        128.13        10.44 o                         
  -5   0   9        221.59        220.62         6.01 o                         
  -3   0   9        122.96        161.38         9.99 o                         
  -1   0   9        156.00        154.98         5.88 o                         
   1   0   9         36.52         54.13         4.39 o                         
   3   0   9         42.34         41.29         2.87 o                         
   5   0   9          0.25          1.17         1.21 o                         
   7   0   9          8.97          7.41         1.42 o                         
  -8   1   9          2.06          1.89         0.37 o                         
  -7   1   9       3183.29       3133.73        70.77 o                         
  -6   1   9        156.36        160.52         3.67 o                         
  -5   1   9       3625.08       3515.37        63.64 o                         
  -4   1   9         49.93         46.18         1.38 o                         
  -3   1   9         21.16         17.72         1.43 o                         
  -2   1   9        336.35        363.19         9.28 o                         
  -1   1   9       3602.38       3709.05       168.32 o                         
   0   1   9          3.17          4.06         1.10 o                         
   1   1   9       7830.20       8182.69       451.12 o                         
   2   1   9          0.38          0.55         0.92 o                         
   3   1   9       1479.49       1758.63        46.72 o                         
   4   1   9          0.53          2.60         0.99 o                         
   5   1   9        354.81        343.51         6.57 o                         
   6   1   9          1.87          1.77         1.50 o                         
   7   1   9        664.00        649.76        17.76 o                         
   8   1   9          0.18          0.89         0.45 o                         
  -8   2   9        302.61        316.04         8.97 o                         
  -7   2   9         70.61         73.41         2.16 o                         
  -6   2   9         17.58         14.21         0.74 o                         
  -5   2   9        100.54         94.01         2.54 o                         
  -4   2   9        304.09        266.47         6.25 o                         
  -3   2   9          7.54         10.39         0.89 o                         
  -2   2   9        442.87        417.75        10.72 o                         
  -1   2   9        137.67        160.61         5.14 o                         
   0   2   9        164.32        139.56         7.58 o                         
   1   2   9         63.36         67.22         3.49 o                         
   2   2   9       1387.74       1376.45        39.08 o                         
   3   2   9         15.18         15.67         1.49 o                         
   4   2   9       1812.43       1758.02        33.91 o                         
   5   2   9         10.13          9.14         0.53 o                         
   6   2   9        355.36        354.07         8.48 o                         
   7   2   9          1.91          1.78         0.40 o                         
   8   2   9         66.77         70.43         3.09 o                         
  -8   3   9         17.35         16.84         0.89 o                         
  -7   3   9        213.03        220.35         5.28 o                         
  -6   3   9        162.67        164.54         5.23 o                         
  -5   3   9        823.59        777.44        16.43 o                         
  -4   3   9         91.07         94.98         2.49 o                         
  -3   3   9       2013.17       2043.29        40.23 o                         
  -2   3   9         10.39         20.41         2.44 o                         
  -1   3   9        465.52        470.38        16.28 o                         
   0   3   9         20.07         22.28         4.51 o                         
   1   3   9         33.03         37.59         1.93 o                         
   2   3   9        251.17        247.78        12.26 o                         
   3   3   9          0.02          3.37         0.75 o                         
   4   3   9         11.37         11.05         0.81 o                         
   5   3   9          1.33          5.09         0.45 o                         
   6   3   9         26.26         28.93         1.01 o                         
   7   3   9         15.28         17.31         0.89 o                         
   8   3   9          7.14          7.00         0.61 o                         
  -8   4   9         67.05         81.41        15.62 o                         
  -7   4   9          0.10          0.48         0.27 o                         
  -6   4   9          9.31         10.32         0.63 o                         
  -5   4   9         22.11         19.85         0.86 o                         
  -4   4   9         35.39         39.98         1.83 o                         
  -3   4   9          3.78          3.57         0.35 o                         
  -2   4   9        304.39        261.56         4.76 o                         
  -1   4   9         47.54         45.21         1.32 o                         
   0   4   9        301.11        288.78         6.00 o                         
   1   4   9          3.62          3.88         0.37 o                         
   2   4   9       1762.24       1781.10        33.05 o                         
   3   4   9         58.76         57.35         1.45 o                         
   4   4   9       2674.73       2558.07        51.41 o                         
   5   4   9          9.77          9.51         0.64 o                         
   6   4   9        180.16        171.26         4.65 o                         
   7   4   9          4.29          6.98         0.57 o                         
  -7   5   9        294.38        294.20        16.28 o                         
  -6   5   9          4.98          6.09         0.46 o                         
  -5   5   9         14.94         20.84         2.18 o                         
  -4   5   9         19.45         22.31         0.86 o                         
  -3   5   9       1489.20       1470.28        30.32 o                         
  -2   5   9         90.58         96.43         2.26 o                         
  -1   5   9       2836.59       2839.97        49.81 o                         
   0   5   9         38.03         40.53         1.25 o                         
   1   5   9       2603.33       2716.30        47.60 o                         
   2   5   9          8.26         11.48         0.69 o                         
   3   5   9        731.32        753.57        13.98 o                         
   4   5   9         16.56         15.49         1.14 o                         
   5   5   9        186.84        183.62         5.07 o                         
   6   5   9          2.88          2.90         0.40 o                         
   7   5   9        123.83        115.73         6.85 o                         
  -6   6   9         41.48         50.02         2.64 o                         
  -5   6   9          1.47          0.86         0.36 o                         
  -4   6   9         14.89         17.20         1.13 o                         
  -3   6   9         12.62         13.43         0.77 o                         
  -2   6   9         98.54        116.92         4.04 o                         
  -1   6   9          2.02          3.16         0.46 o                         
   0   6   9        174.28        162.80         3.72 o                         
   1   6   9          9.78         10.44         0.65 o                         
   2   6   9        286.23        301.77         6.28 o                         
   3   6   9          4.90          5.60         0.51 o                         
   4   6   9        149.78        134.08         3.68 o                         
   5   6   9         16.99         15.42         1.24 o                         
   6   6   9         46.21         54.81         3.10 o                         
  -5   7   9        183.48        191.72        12.74 o                         
  -4   7   9          1.11          1.12         0.39 o                         
  -3   7   9        250.53        230.02         6.32 o                         
  -2   7   9          2.46          1.29         0.44 o                         
  -1   7   9       1599.27       1616.05        33.03 o                         
   0   7   9         17.90         17.40         0.80 o                         
   1   7   9       2303.82       2328.42        47.28 o                         
   2   7   9        240.17        230.68         6.38 o                         
   3   7   9        766.90        745.61        17.97 o                         
   4   7   9          2.08          2.13         0.38 o                         
   5   7   9          8.04          7.48         0.97 o                         
  -4   8   9        113.73        103.87        13.31 o                         
  -3   8   9          3.77          3.95         0.72 o                         
  -2   8   9        640.73        624.53        19.14 o                         
  -1   8   9         34.85         35.66         1.53 o                         
   0   8   9        371.37        359.68         8.58 o                         
   1   8   9          8.63          7.03         0.61 o                         
   2   8   9         23.49         21.27         1.34 o                         
   3   8   9         57.87         55.74         2.41 o                         
   4   8   9        292.28        263.97        15.49 o                         
  -1   9   9        108.12         98.57         7.90 o                         
   0   9   9          0.03         -0.36         2.18 o                         
   1   9   9        265.30        216.45        18.49 o                         
  -8   0  10          8.17         10.41         1.71 o                         
  -6   0  10        356.95        366.02        11.00 o                         
  -4   0  10         10.46         21.59         1.23 o                         
  -2   0  10       1342.38       1433.65        51.31 o                         
   0   0  10       5418.00       5362.39       492.83 o                         
   2   0  10       6285.28       6444.96       505.13 o                         
   4   0  10        348.61        313.48        10.86 o                         
   6   0  10        509.09        483.19        13.70 o                         
   8   0  10       1063.11       1082.58        57.52 o                         
  -8   1  10         14.03         16.82         0.87 o                         
  -7   1  10        153.61        167.17         4.34 o                         
  -6   1  10         45.73         45.50         1.36 o                         
  -5   1  10         29.32         21.71         1.24 o                         
  -4   1  10        124.85        115.79         2.80 o                         
  -3   1  10       1632.95       1634.13        35.97 o                         
  -2   1  10        304.63        324.04         8.36 o                         
  -1   1  10       2505.75       2523.85        99.87 o                         
   0   1  10         26.45         26.42         1.55 o                         
   1   1  10        129.82        108.64         5.85 o                         
   2   1  10         47.40         69.06         3.81 o                         
   3   1  10       1547.26       1511.12        38.26 o                         
   4   1  10          1.95          2.54         0.96 o                         
   5   1  10        846.26        810.84        15.76 o                         
   6   1  10          4.63          3.53         2.46 o                         
   7   1  10         34.77         37.64         3.99 o                         
   8   1  10         27.40         26.85         2.05 o                         
  -8   2  10         15.64         17.22         0.79 o                         
  -7   2  10          0.25          0.51         0.39 o                         
  -6   2  10         25.88         28.34         1.08 o                         
  -5   2  10        299.50        284.77         6.58 o                         
  -4   2  10        134.48        146.81         3.37 o                         
  -3   2  10        128.15        136.17         7.27 o                         
  -2   2  10       2488.16       2596.40        71.84 o                         
  -1   2  10        438.86        503.81        13.77 o                         
   0   2  10       4545.99       4488.53       249.99 o                         
   1   2  10         85.04         81.54         4.47 o                         
   2   2  10       2113.76       1921.44        48.21 o                         
   3   2  10         61.01         67.19         2.56 o                         
   4   2  10         71.96         63.40         1.60 o                         
   5   2  10         54.93         46.41         1.60 o                         
   6   2  10        242.98        232.60         6.07 o                         
   7   2  10         36.15         34.40         1.21 o                         
   8   2  10        265.36        271.83         8.19 o                         
  -8   3  10          0.70          0.20         0.58 o                         
  -7   3  10        693.21        720.86        17.17 o                         
  -6   3  10         85.46         86.67         2.76 o                         
  -5   3  10         43.47         45.91         1.62 o                         
  -4   3  10         51.36         46.54         1.44 o                         
  -3   3  10       4731.08       4627.26       100.15 o                         
  -2   3  10        257.03        260.99         7.26 o                         
  -1   3  10       5115.81       5118.37       230.83 o                         
   0   3  10         11.05         14.08         1.07 o                         
   1   3  10         59.29         52.33        10.13 o                         
   2   3  10        610.41        604.42        18.80 o                         
   3   3  10       2334.40       2373.32        44.84 o                         
   4   3  10          3.58          4.89         0.41 o                         
   5   3  10       2040.70       2089.62        39.90 o                         
   6   3  10         78.90         75.80         1.96 o                         
   7   3  10        250.11        247.54         6.15 o                         
   8   3  10          0.48          0.08         0.40 o                         
  -8   4  10         94.03         86.41        13.24 o                         
  -7   4  10          5.48          7.51         0.50 o                         
  -6   4  10        446.14        443.58        10.65 o                         
  -5   4  10         69.58         67.28         1.97 o                         
  -4   4  10       1266.43       1175.32        22.16 o                         
  -3   4  10          0.58          0.97         0.32 o                         
  -2   4  10       1770.89       1822.95        32.34 o                         
  -1   4  10          1.19          0.36         0.76 o                         
   0   4  10          6.03          3.70         0.53 o                         
   1   4  10          0.41          0.50         0.76 o                         
   2   4  10         98.84         88.69         3.44 o                         
   3   4  10         26.35         24.48         0.84 o                         
   4   4  10          7.23         14.24         1.42 o                         
   5   4  10        110.15        103.38         3.58 o                         
   6   4  10          9.64          9.65         1.53 o                         
   7   4  10         93.07         88.03         3.41 o                         
  -7   5  10        157.97        167.82         7.47 o                         
  -6   5  10          0.14          0.13         0.31 o                         
  -5   5  10         22.09         24.62         1.05 o                         
  -4   5  10         25.12         28.90         1.13 o                         
  -3   5  10        912.45        908.69        16.82 o                         
  -2   5  10         38.71         37.16         1.18 o                         
  -1   5  10       1139.33       1133.52        19.84 o                         
   0   5  10          3.93          4.33         0.52 o                         
   1   5  10        252.93        258.80         5.27 o                         
   2   5  10         45.65         49.90         1.40 o                         
   3   5  10         21.83         33.11         1.10 o                         
   4   5  10          1.34          1.09         0.39 o                         
   5   5  10        395.75        410.72        10.68 o                         
   6   5  10         72.44         64.23         2.02 o                         
   7   5  10        271.85        276.42        10.94 o                         
  -6   6  10        799.53        800.72        28.09 o                         
  -5   6  10          2.28          2.54         0.43 o                         
  -4   6  10       1853.70       1700.44        42.12 o                         
  -3   6  10         72.82         76.92         2.20 o                         
  -2   6  10        491.30        481.90         9.23 o                         
  -1   6  10         26.83         33.50         1.15 o                         
   0   6  10        756.54        768.31        15.27 o                         
   1   6  10         29.55         35.87         1.21 o                         
   2   6  10        622.67        612.10        11.93 o                         
   3   6  10          4.27          3.19         0.45 o                         
   4   6  10         70.21         59.19         2.90 o                         
   5   6  10         10.17         10.56         0.70 o                         
   6   6  10        284.79        277.69        11.34 o                         
  -5   7  10          1.21          2.80         0.54 o                         
  -4   7  10          3.21          1.63         0.40 o                         
  -3   7  10        215.52        203.88         5.87 o                         
  -2   7  10         45.88         44.75         1.53 o                         
  -1   7  10          1.40          5.40         0.54 o                         
   0   7  10          4.07          4.60         0.50 o                         
   1   7  10        685.58        692.95        14.48 o                         
   2   7  10          0.05          0.67         0.39 o                         
   3   7  10        618.84        614.57        15.67 o                         
   4   7  10          1.98          1.22         0.42 o                         
   5   7  10         70.23         61.02         2.85 o                         
  -4   8  10        162.37        164.62        13.23 o                         
  -3   8  10         18.05         17.29         1.70 o                         
  -2   8  10         12.42         13.32         1.23 o                         
  -1   8  10         11.90         12.85         0.76 o                         
   0   8  10         93.50         87.41         2.89 o                         
   1   8  10          2.73          3.68         0.43 o                         
   2   8  10         44.36         45.49         2.08 o                         
   3   8  10          2.97          2.26         0.42 o                         
   4   8  10         52.27         35.73         3.49 o                         
  -7   0  11          5.37          4.06         1.10 o                         
  -5   0  11         82.46         89.62         5.40 o                         
  -3   0  11        169.43        176.77         6.11 o                         
  -1   0  11          0.71          1.11         0.63 o                         
   1   0  11          0.92          0.95         2.64 o                         
   3   0  11         25.33         24.61         2.10 o                         
   5   0  11          0.13          0.43         0.85 o                         
   7   0  11          8.33         11.05         1.47 o                         
  -8   1  11          0.99          1.66         0.36 o                         
  -7   1  11        450.27        436.17        10.60 o                         
  -6   1  11          0.94          0.79         0.56 o                         
  -5   1  11       5928.72       5891.17       112.31 o                         
  -4   1  11          3.74          4.10         0.83 o                         
  -3   1  11      12407.06      11336.43       903.46 o                         
  -2   1  11          5.17          5.98         0.63 o                         
  -1   1  11        904.03        960.03        23.37 o                         
   0   1  11          0.24          2.01         1.21 o                         
   1   1  11       1817.65       1779.67        46.63 o                         
   2   1  11          0.79          1.07         0.95 o                         
   3   1  11       1958.89       1879.82        49.78 o                         
   4   1  11          3.18          3.45         0.39 o                         
   5   1  11          9.83         13.56         0.61 o                         
   6   1  11          0.35          0.74         1.60 o                         
   7   1  11        751.76        754.69        20.86 o                         
   8   1  11          0.11          0.01         0.32 o                         
  -8   2  11        171.06        174.33         5.08 o                         
  -7   2  11         14.18         14.03         0.76 o                         
  -6   2  11        250.17        246.22         5.81 o                         
  -5   2  11         79.71         79.28         2.23 o                         
  -4   2  11        119.57        124.96         3.40 o                         
  -3   2  11          1.22          2.72         0.88 o                         
  -2   2  11       1008.85        954.54        24.55 o                         
  -1   2  11         76.39         86.06         3.49 o                         
   0   2  11       2975.08       3070.54       166.30 o                         
   1   2  11        120.67        140.71         6.56 o                         
   2   2  11        147.98        172.78         5.69 o                         
   3   2  11         80.29         80.13         3.05 o                         
   4   2  11       1244.53       1174.61        22.35 o                         
   5   2  11         13.49         15.36         0.70 o                         
   6   2  11       1001.89        992.26        22.36 o                         
   7   2  11         15.20         15.50         0.73 o                         
   8   2  11         47.50         49.45         1.87 o                         
  -8   3  11          5.83          7.90         0.57 o                         
  -7   3  11        130.06        137.38         3.56 o                         
  -6   3  11          0.11          0.55         0.99 o                         
  -5   3  11         46.54         43.58         1.55 o                         
  -4   3  11          0.90          2.07         0.41 o                         
  -3   3  11        196.04        220.78         4.59 o                         
  -2   3  11        158.83        167.33         4.45 o                         
  -1   3  11       2045.91       2255.87        63.01 o                         
   0   3  11          1.21          1.29         0.42 o                         
   1   3  11        769.84        800.99        24.38 o                         
   2   3  11        110.52        113.22         5.73 o                         
   3   3  11         10.22         17.02         0.86 o                         
   4   3  11         29.62         33.49         1.25 o                         
   5   3  11         45.01         54.28         1.50 o                         
   6   3  11          1.32          1.99         0.60 o                         
   7   3  11          9.94         13.53         0.72 o                         
   8   3  11          1.98          1.15         0.40 o                         
  -7   4  11          9.42          9.02         0.50 o                         
  -6   4  11        107.94        112.61         3.05 o                         
  -5   4  11          5.18          4.10         0.63 o                         
  -4   4  11        789.85        763.68        14.31 o                         
  -3   4  11         17.61         15.13         0.86 o                         
  -2   4  11       1889.92       1899.94        32.02 o                         
  -1   4  11          6.58          7.34         0.73 o                         
   0   4  11        487.03        510.63        15.35 o                         
   1   4  11          4.35          8.90         0.85 o                         
   2   4  11          0.60          1.44         0.36 o                         
   3   4  11          1.12          1.16         0.34 o                         
   4   4  11        873.04        825.50        16.98 o                         
   5   4  11         11.65         10.51         0.94 o                         
   6   4  11        781.92        799.01        20.13 o                         
   7   4  11          0.96          2.74         0.41 o                         
  -7   5  11          6.20          7.67         1.24 o                         
  -6   5  11          3.23          3.31         0.39 o                         
  -5   5  11       1178.83       1203.50        29.54 o                         
  -4   5  11         19.22         19.21         0.85 o                         
  -3   5  11        778.88        825.90        15.25 o                         
  -2   5  11          6.89          6.89         0.52 o                         
  -1   5  11        644.24        653.97        12.87 o                         
   0   5  11          5.89          7.84         0.53 o                         
   1   5  11       1777.22       1838.43        53.88 o                         
   2   5  11          7.73          8.89         0.57 o                         
   3   5  11       1524.37       1550.92        28.86 o                         
   4   5  11          0.93          1.19         0.46 o                         
   5   5  11         49.32         54.95         1.79 o                         
   6   5  11          0.29          0.25         0.33 o                         
   7   5  11        530.05        578.03        31.82 o                         
  -6   6  11          1.96          3.38         0.79 o                         
  -5   6  11         76.66         67.01         3.04 o                         
  -4   6  11        247.12        236.03         7.84 o                         
  -3   6  11         14.84         16.97         0.88 o                         
  -2   6  11        153.40        161.34         3.71 o                         
  -1   6  11         86.79         94.68         2.38 o                         
   0   6  11        218.17        229.50         4.92 o                         
   1   6  11         40.44         43.13         1.87 o                         
   2   6  11        374.96        383.96         7.79 o                         
   3   6  11         44.34         48.24         1.58 o                         
   4   6  11         53.15         49.33         2.16 o                         
   5   6  11          1.97          2.26         0.37 o                         
   6   6  11         11.26         15.69         3.39 o                         
  -5   7  11        523.30        495.51        53.16 o                         
  -4   7  11         16.68         16.18         0.86 o                         
  -3   7  11        362.88        341.65         8.93 o                         
  -2   7  11        134.73        125.95         4.75 o                         
  -1   7  11         92.43         88.18         2.55 o                         
   0   7  11         10.64         10.16         0.63 o                         
   1   7  11        872.62        869.50        18.07 o                         
   2   7  11         45.17         46.53         2.76 o                         
   3   7  11       1308.69       1271.41        31.59 o                         
   4   7  11         21.69         23.40         0.98 o                         
   5   7  11        198.17        165.35         8.07 o                         
  -4   8  11          0.40          2.16         0.74 o                         
  -3   8  11         17.36         17.26         2.42 o                         
  -2   8  11        174.72        173.45         6.59 o                         
  -1   8  11          1.56          2.47         0.46 o                         
   0   8  11        688.17        680.44        15.70 o                         
   1   8  11          9.75          9.62         0.59 o                         
   2   8  11        176.84        164.07         4.66 o                         
   3   8  11          0.04         -0.21         0.39 o                         
  -8   0  12        148.37        150.03         6.21 o                         
  -6   0  12         19.78         21.02         4.28 o                         
  -4   0  12        318.25        296.29        11.02 o                         
  -2   0  12         16.15         13.70         2.27 o                         
   0   0  12        762.27        780.84        26.12 o                         
   2   0  12       4058.19       3804.70       170.91 o                         
   4   0  12       1846.37       1969.39        55.42 o                         
   6   0  12        154.50        149.42         4.55 o                         
   8   0  12         57.21         66.42         3.44 o                         
  -8   1  12         33.97         35.78         2.07 o                         
  -7   1  12        370.45        372.66        10.24 o                         
  -6   1  12         28.38         27.69         1.19 o                         
  -5   1  12         32.33         39.30         2.01 o                         
  -4   1  12          0.29          0.53         1.02 o                         
  -3   1  12       1020.56        999.67        22.04 o                         
  -2   1  12        232.25        255.69         6.76 o                         
  -1   1  12       5704.75       5893.33       327.34 o                         
   0   1  12          4.56         11.81         3.27 o                         
   1   1  12       1425.16       1378.55        36.95 o                         
   2   1  12         14.09         13.02         1.94 o                         
   3   1  12         74.93         91.54         3.25 o                         
   4   1  12          8.75          9.44         0.76 o                         
   5   1  12        301.37        278.64         5.75 o                         
   6   1  12          2.28          2.40         0.56 o                         
   7   1  12        261.26        254.47         7.20 o                         
   8   1  12          0.08          0.09         0.30 o                         
  -8   2  12         29.58         33.85         1.26 o                         
  -7   2  12         24.90         27.24         1.10 o                         
  -6   2  12         10.88         11.77         0.85 o                         
  -5   2  12        135.52        130.84         3.35 o                         
  -4   2  12        160.29        150.23         3.59 o                         
  -3   2  12        138.19        155.94         4.01 o                         
  -2   2  12         29.07         53.24         3.14 o                         
  -1   2  12          1.57         12.12         1.30 o                         
   0   2  12       1383.67       1442.47        36.25 o                         
   1   2  12         12.29         10.33         1.61 o                         
   2   2  12       2452.19       2476.43        70.94 o                         
   3   2  12         19.42         20.42         1.70 o                         
   4   2  12        534.31        551.93        10.82 o                         
   5   2  12          0.14          0.76         0.67 o                         
   6   2  12         49.08         42.06         1.41 o                         
   7   2  12          6.48          6.04         0.46 o                         
   8   2  12         23.64         32.95         1.54 o                         
  -8   3  12          2.96          2.01         0.33 o                         
  -7   3  12       1073.42       1111.22        29.08 o                         
  -6   3  12         38.54         36.40         1.54 o                         
  -5   3  12        455.51        480.69        10.85 o                         
  -4   3  12         13.54         12.12         0.78 o                         
  -3   3  12        690.27        693.27        13.47 o                         
  -2   3  12        355.25        371.76         7.88 o                         
  -1   3  12      11253.25      10188.40       789.19 o                         
   0   3  12        209.41        212.43         7.59 o                         
   1   3  12       5704.27       5126.64       372.30 o                         
   2   3  12        189.52        185.96         4.60 o                         
   3   3  12          2.26          3.10         0.34 o                         
   4   3  12         24.68         25.74         0.88 o                         
   5   3  12       1163.56       1143.49        22.75 o                         
   6   3  12          2.96          3.67         0.37 o                         
   7   3  12        735.85        725.13        20.67 o                         
   8   3  12          0.58          1.29         0.43 o                         
  -7   4  12          0.43          0.54         0.29 o                         
  -6   4  12          5.37          5.79         0.46 o                         
  -5   4  12          0.68          1.16         0.42 o                         
  -4   4  12          3.55          6.52         1.21 o                         
  -3   4  12          0.52          0.45         0.32 o                         
  -2   4  12        195.50        194.63         5.18 o                         
  -1   4  12        101.05         93.07         3.22 o                         
   0   4  12        745.71        823.99        15.96 o                         
   1   4  12         20.54         21.74         0.81 o                         
   2   4  12        112.15         92.05         2.10 o                         
   3   4  12        117.28        117.06         2.81 o                         
   4   4  12        233.96        227.92         5.44 o                         
   5   4  12         10.03         10.74         0.64 o                         
   6   4  12          6.28          7.00         0.74 o                         
   7   4  12          1.89          1.37         0.33 o                         
  -7   5  12        164.82        162.28         7.84 o                         
  -6   5  12          0.12          0.22         0.29 o                         
  -5   5  12        201.90        217.80         6.81 o                         
  -4   5  12         41.46         36.18         2.17 o                         
  -3   5  12         10.75         14.30         0.78 o                         
  -2   5  12         67.25         74.78         1.98 o                         
  -1   5  12       1795.46       1791.56        35.43 o                         
   0   5  12         89.85        100.60         3.10 o                         
   1   5  12       1476.61       1480.58        25.77 o                         
   2   5  12         54.38         54.21         1.67 o                         
   3   5  12          1.59          5.70         0.58 o                         
   4   5  12          1.32          3.02         0.42 o                         
   5   5  12        270.82        261.18         7.67 o                         
   6   5  12         16.68         19.09         1.33 o                         
   7   5  12        107.53         91.40        13.94 o                         
  -6   6  12         93.38        107.55         4.40 o                         
  -5   6  12         13.30         12.29         0.77 o                         
  -4   6  12        141.63        163.50         7.05 o                         
  -3   6  12          0.82          0.73         0.42 o                         
  -2   6  12        339.65        319.91         7.17 o                         
  -1   6  12          0.70          0.76         0.39 o                         
   0   6  12         68.43         73.77         2.87 o                         
   1   6  12          9.47         11.08         0.68 o                         
   2   6  12        792.01        818.80        17.24 o                         
   3   6  12         13.47         15.75         0.78 o                         
   4   6  12        575.94        548.58        14.62 o                         
   5   6  12          0.14          0.20         0.30 o                         
   6   6  12          7.41          8.47         1.07 o                         
  -5   7  12         18.87         21.56         7.02 o                         
  -4   7  12          0.09          0.21         0.37 o                         
  -3   7  12         42.46         50.04         2.19 o                         
  -2   7  12          2.73          3.65         0.48 o                         
  -1   7  12        412.89        419.21         9.70 o                         
   0   7  12          9.36         10.36         0.99 o                         
   1   7  12        152.04        169.49         4.64 o                         
   2   7  12          1.07          1.10         0.40 o                         
   3   7  12         21.48         35.37         2.54 o                         
   4   7  12         43.92         42.84         2.23 o                         
   5   7  12        176.86        168.28        10.41 o                         
  -3   8  12          2.70          1.74         0.56 o                         
  -2   8  12         42.34         39.51         1.99 o                         
  -1   8  12         48.70         47.84         2.38 o                         
   0   8  12         27.71         33.03         1.24 o                         
   1   8  12         19.35         20.28         1.05 o                         
   2   8  12        161.20        147.78         4.21 o                         
   3   8  12         65.20         58.71         3.46 o                         
  -7   0  13         10.70         11.12         0.98 o                         
  -5   0  13         16.09         17.46         1.84 o                         
  -3   0  13         17.08         26.12         2.37 o                         
  -1   0  13        119.12        122.83         8.19 o                         
   1   0  13        197.08        231.41         9.34 o                         
   3   0  13        188.62        179.92         8.61 o                         
   5   0  13         17.27         16.77         1.04 o                         
   7   0  13         16.67         13.16         1.56 o                         
  -8   1  13          7.64          7.39         0.66 o                         
  -7   1  13         10.29         13.21         0.78 o                         
  -6   1  13          8.88          8.34         0.66 o                         
  -5   1  13        783.25        743.42        14.34 o                         
  -4   1  13          1.45          1.30         0.56 o                         
  -3   1  13       3502.60       3294.92        69.32 o                         
  -2   1  13        129.40        159.07         4.57 o                         
  -1   1  13        817.88        820.38        19.36 o                         
   0   1  13          0.71          0.38         0.73 o                         
   1   1  13       5598.42       5841.67       324.08 o                         
   2   1  13         41.36         33.13         1.48 o                         
   3   1  13       5866.35       5909.75       206.34 o                         
   4   1  13          6.68          5.87         0.79 o                         
   5   1  13       1788.13       1789.32        34.64 o                         
   6   1  13         41.20         41.00         2.61 o                         
   7   1  13         12.58         10.39         0.64 o                         
   8   1  13          1.68          1.53         0.32 o                         
  -8   2  13        118.27        123.19         3.85 o                         
  -7   2  13          0.06         -0.12         0.36 o                         
  -6   2  13        904.47        873.14        17.92 o                         
  -5   2  13         40.61         40.74         1.72 o                         
  -4   2  13        887.38        817.99        16.36 o                         
  -3   2  13         39.05         40.30         1.34 o                         
  -2   2  13          5.03         16.00         0.92 o                         
  -1   2  13        343.86        399.35        10.39 o                         
   0   2  13         38.54         25.79         2.92 o                         
   1   2  13         94.09        100.19         3.63 o                         
   2   2  13        397.87        359.52        15.91 o                         
   3   2  13         18.69         23.25         0.96 o                         
   4   2  13         11.83         12.22         0.59 o                         
   5   2  13         50.57         57.27         2.05 o                         
   6   2  13        399.93        395.32         8.71 o                         
   7   2  13         10.60         11.33         0.61 o                         
   8   2  13        297.84        318.75        12.24 o                         
  -8   3  13         24.40         25.71         1.10 o                         
  -7   3  13          0.68          2.97         0.44 o                         
  -6   3  13          9.27          9.06         0.84 o                         
  -5   3  13          7.80         10.31         0.71 o                         
  -4   3  13          0.34          1.11         0.38 o                         
  -3   3  13          2.51          0.96         0.60 o                         
  -2   3  13        121.73        147.80         3.78 o                         
  -1   3  13         31.43         42.75         2.56 o                         
   0   3  13          4.22          6.77         0.69 o                         
   1   3  13         23.88         31.52         2.08 o                         
   2   3  13        149.76        137.01         3.40 o                         
   3   3  13          1.59          2.76         0.46 o                         
   4   3  13          3.02          6.80         0.57 o                         
   5   3  13          0.22          2.84         0.43 o                         
   6   3  13        217.90        210.76         4.80 o                         
   7   3  13          0.72          4.19         0.52 o                         
   8   3  13          9.97          8.61         1.22 o                         
  -7   4  13          0.71          0.45         0.31 o                         
  -6   4  13        853.69        859.99        20.50 o                         
  -5   4  13          1.99          1.38         0.56 o                         
  -4   4  13        512.24        474.86         9.51 o                         
  -3   4  13          3.44          4.03         0.52 o                         
  -2   4  13         46.43         49.55         2.26 o                         
  -1   4  13        104.15        120.60         4.97 o                         
   0   4  13        763.20        731.17        18.64 o                         
   1   4  13         75.14         73.11         1.88 o                         
   2   4  13        706.16        660.84        11.66 o                         
   3   4  13        187.71        184.89         3.93 o                         
   4   4  13          7.22          7.74         0.58 o                         
   5   4  13         29.72         29.46         1.24 o                         
   6   4  13        453.45        455.62        11.58 o                         
   7   4  13         54.45         53.72         1.83 o                         
  -7   5  13         31.28         29.05         3.46 o                         
  -6   5  13         13.52         15.03         0.72 o                         
  -5   5  13        532.00        516.96        12.18 o                         
  -4   5  13          0.04          0.30         0.32 o                         
  -3   5  13       2571.68       2557.28        47.28 o                         
  -2   5  13         35.37         39.55         1.31 o                         
  -1   5  13        317.57        327.63         8.06 o                         
   0   5  13          1.22          1.57         0.40 o                         
   1   5  13       1343.09       1307.19        22.34 o                         
   2   5  13        125.01        131.74         3.05 o                         
   3   5  13       1259.56       1258.08        23.53 o                         
   4   5  13          4.15          4.58         0.48 o                         
   5   5  13        473.62        494.57        12.62 o                         
   6   5  13         50.43         50.65         1.65 o                         
   7   5  13          0.40          1.09         0.48 o                         
  -6   6  13         10.41          8.13         0.65 o                         
  -5   6  13         25.96         25.91         1.28 o                         
  -4   6  13         28.14         23.06         1.01 o                         
  -3   6  13         56.14         52.58         1.92 o                         
  -2   6  13          0.16          3.35         0.57 o                         
  -1   6  13         14.21         15.09         0.72 o                         
   0   6  13        302.17        304.97         6.44 o                         
   1   6  13          3.19          3.44         0.46 o                         
   2   6  13        170.28        182.80         5.15 o                         
   3   6  13          7.41          8.52         0.58 o                         
   4   6  13         12.86         23.43         1.59 o                         
   5   6  13          0.58          1.63         0.41 o                         
   6   6  13         46.75         52.65         2.81 o                         
  -5   7  13        349.20        330.64        25.90 o                         
  -4   7  13          1.69          0.66         0.37 o                         
  -3   7  13       1400.43       1293.47        38.62 o                         
  -2   7  13        128.18        127.53         4.74 o                         
  -1   7  13        219.42        220.18         5.44 o                         
   0   7  13          0.01          0.43         0.40 o                         
   1   7  13        568.55        544.23        12.84 o                         
   2   7  13         18.60         19.36         0.92 o                         
   3   7  13        781.85        759.35        22.52 o                         
   4   7  13          1.53          0.95         0.31 o                         
   5   7  13        341.62        313.90        19.57 o                         
  -3   8  13          7.18          6.18         0.69 o                         
  -2   8  13         19.52         20.05         1.34 o                         
  -1   8  13          0.04          0.24         0.51 o                         
   0   8  13          8.30          8.86         1.32 o                         
   1   8  13          7.43          7.10         0.52 o                         
   2   8  13         22.57         29.52         1.46 o                         
   3   8  13          1.20          1.03         0.91 o                         
  -8   0  14        475.27        474.23        18.82 o                         
  -6   0  14         20.86         20.31         7.06 o                         
  -4   0  14       2534.21       2610.94        62.20 o                         
  -2   0  14       6110.09       5849.90       323.31 o                         
   0   0  14      15241.20      16803.83      1307.86 o                         
   2   0  14       1919.24       2204.94        86.80 o                         
   4   0  14        808.48        775.79        23.71 o                         
   6   0  14        206.29        217.16         7.97 o                         
   8   0  14         41.85         42.17         2.55 o                         
  -8   1  14          0.02          0.27         0.28 o                         
  -7   1  14        212.59        207.50         5.94 o                         
  -6   1  14          0.00          0.25         0.32 o                         
  -5   1  14        609.38        596.60        11.61 o                         
  -4   1  14         23.41         22.18         1.80 o                         
  -3   1  14        176.48        181.22         3.88 o                         
  -2   1  14          0.44          1.23         0.77 o                         
  -1   1  14       1889.26       2056.53        56.17 o                         
   0   1  14          0.76          0.22         1.00 o                         
   1   1  14       5793.87       5837.31       227.07 o                         
   2   1  14         36.35         32.03         1.55 o                         
   3   1  14        132.76        126.40         3.33 o                         
   4   1  14         10.10          7.02         1.23 o                         
   5   1  14        377.27        361.10         8.26 o                         
   6   1  14         20.53         20.07         2.33 o                         
   7   1  14        383.52        384.04        13.62 o                         
   8   1  14          4.96          6.11         0.82 o                         
  -8   2  14        111.68        126.29         3.99 o                         
  -7   2  14          5.99          6.36         0.62 o                         
  -6   2  14          2.70          1.84         0.56 o                         
  -5   2  14          6.01          4.91         0.44 o                         
  -4   2  14        634.76        622.88        12.22 o                         
  -3   2  14          0.87          1.55         0.37 o                         
  -2   2  14       2247.97       2435.23        57.75 o                         
  -1   2  14         34.05         44.85         2.31 o                         
   0   2  14       5578.22       5742.73       260.23 o                         
   1   2  14         29.97         30.13         3.49 o                         
   2   2  14        813.21        905.59        25.20 o                         
   3   2  14          1.43          1.57         0.97 o                         
   4   2  14        441.47        412.49         8.40 o                         
   5   2  14          0.06          0.76         0.36 o                         
   6   2  14         73.63         81.31         2.38 o                         
   7   2  14          0.46          0.08         0.33 o                         
   8   2  14         25.85         25.88         2.02 o                         
  -8   3  14          4.42          5.06         0.42 o                         
  -7   3  14        828.27        860.97        21.36 o                         
  -6   3  14          0.54          0.61         0.40 o                         
  -5   3  14       1331.69       1305.15        27.09 o                         
  -4   3  14          0.43          0.62         0.61 o                         
  -3   3  14        136.50        143.61         3.13 o                         
  -2   3  14          7.14          7.96         0.49 o                         
  -1   3  14       2455.32       2434.98        48.92 o                         
   0   3  14          0.02          0.80         0.47 o                         
   1   3  14       6392.43       6309.38       173.06 o                         
   2   3  14          4.51          3.22         0.52 o                         
   3   3  14        587.98        600.06        12.72 o                         
   4   3  14          5.55          6.50         0.45 o                         
   5   3  14        810.19        781.57        15.79 o                         
   6   3  14          2.78          3.30         0.37 o                         
   7   3  14       1301.64       1316.35        36.16 o                         
   8   3  14          0.01         -0.07         0.57 o                         
  -7   4  14         19.56         18.73         0.80 o                         
  -6   4  14         45.14         45.03         1.43 o                         
  -5   4  14         36.83         37.80         1.41 o                         
  -4   4  14        158.40        158.93         3.62 o                         
  -3   4  14         38.17         34.67         1.13 o                         
  -2   4  14         41.30         32.45         0.99 o                         
  -1   4  14        149.26        149.30         3.14 o                         
   0   4  14         35.34         47.12         1.39 o                         
   1   4  14         56.45         60.53         1.62 o                         
   2   4  14         56.46         62.95         2.32 o                         
   3   4  14         25.12         27.25         1.65 o                         
   4   4  14        216.86        202.86         4.90 o                         
   5   4  14          0.27          0.41         0.33 o                         
   6   4  14         89.18         83.47         2.69 o                         
   7   4  14         16.16         17.80         1.42 o                         
  -7   5  14        187.88        238.93        18.97 o                         
  -6   5  14          7.02          6.09         0.53 o                         
  -5   5  14         30.60         42.99         1.52 o                         
  -4   5  14         59.95         53.04         1.90 o                         
  -3   5  14        189.54        187.30         4.11 o                         
  -2   5  14         95.11         98.60         3.79 o                         
  -1   5  14        324.26        323.72         6.47 o                         
   0   5  14          9.66          9.68         0.87 o                         
   1   5  14        234.88        230.21         4.91 o                         
   2   5  14         98.48        101.98         2.39 o                         
   3   5  14        147.67        159.91         4.02 o                         
   4   5  14         31.09         32.43         1.17 o                         
   5   5  14         15.58         18.60         0.86 o                         
   6   5  14          1.73          1.32         0.32 o                         
  -6   6  14         65.44         65.75         5.45 o                         
  -5   6  14          7.00          7.23         0.61 o                         
  -4   6  14        339.02        333.94         8.31 o                         
  -3   6  14          0.39          0.68         0.47 o                         
  -2   6  14        657.09        688.86        14.13 o                         
  -1   6  14          0.92          1.18         0.40 o                         
   0   6  14        440.09        466.94         9.79 o                         
   1   6  14         20.37         23.34         1.25 o                         
   2   6  14         15.48         16.21         0.79 o                         
   3   6  14          0.12          0.75         0.38 o                         
   4   6  14        973.90       1012.40        30.24 o                         
   5   6  14         18.51         23.09         1.12 o                         
   6   6  14        270.96        263.92        15.29 o                         
  -5   7  14        279.09        265.90        20.85 o                         
  -4   7  14         14.37          8.96         0.62 o                         
  -3   7  14        294.48        278.55         8.21 o                         
  -2   7  14         22.45         26.36         1.75 o                         
  -1   7  14         21.21         23.22         1.15 o                         
   0   7  14          0.46          0.01         0.37 o                         
   1   7  14        609.88        608.90        14.37 o                         
   2   7  14         24.80         20.41         0.95 o                         
   3   7  14         62.54         62.82         1.97 o                         
   4   7  14          0.58          0.57         0.30 o                         
   5   7  14         60.26         54.92         7.35 o                         
  -3   8  14          8.30          3.77         0.72 o                         
  -2   8  14        233.66        229.73        10.58 o                         
  -1   8  14         84.16         73.48         3.97 o                         
   0   8  14         66.78         68.07         2.18 o                         
   1   8  14         40.92         40.65         1.73 o                         
   2   8  14         47.45         49.40         1.90 o                         
   3   8  14         22.65         17.99         3.55 o                         
  -7   0  15          4.90          5.15         0.70 o                         
  -5   0  15         33.56         36.58         1.47 o                         
  -3   0  15          0.32          1.49         0.92 o                         
  -1   0  15        272.03        309.80        11.22 o                         
   1   0  15        183.57        199.28         8.29 o                         
   3   0  15         14.55         14.17         1.64 o                         
   5   0  15         68.69         72.82         3.97 o                         
   7   0  15         85.74         79.70         7.33 o                         
  -8   1  15          7.22          8.11         0.80 o                         
  -7   1  15        510.75        522.78        14.25 o                         
  -6   1  15         13.64         15.02         0.85 o                         
  -5   1  15         28.55         34.57         1.54 o                         
  -4   1  15          2.27          4.17         0.66 o                         
  -3   1  15       1326.58       1210.09        23.30 o                         
  -2   1  15          3.22          4.78         1.07 o                         
  -1   1  15       2063.27       2005.84        40.93 o                         
   0   1  15         14.51         19.37         1.15 o                         
   1   1  15       1569.61       1891.23        55.12 o                         
   2   1  15         21.67         24.47         1.20 o                         
   3   1  15       3369.60       3384.90        64.11 o                         
   4   1  15          0.99          0.91         0.34 o                         
   5   1  15       3009.53       2823.13        57.17 o                         
   6   1  15          0.16          0.58         2.35 o                         
   7   1  15       1325.38       1325.30        36.50 o                         
   8   1  15          2.14          2.35         0.68 o                         
  -8   2  15          0.01         -0.03         0.24 o                         
  -7   2  15          1.07          0.50         0.37 o                         
  -6   2  15        214.29        208.39         4.98 o                         
  -5   2  15         67.43         69.82         1.89 o                         
  -4   2  15        906.35        832.25        16.36 o                         
  -3   2  15          0.30          0.87         0.40 o                         
  -2   2  15         72.06         69.60         2.16 o                         
  -1   2  15        217.11        237.52         6.63 o                         
   0   2  15         66.66         42.62         2.28 o                         
   1   2  15         10.19          9.52         1.73 o                         
   2   2  15       1733.76       1636.64        34.86 o                         
   3   2  15         55.10         54.82         1.73 o                         
   4   2  15       1332.76       1328.27        27.77 o                         
   5   2  15          3.99          4.51         0.44 o                         
   6   2  15         23.54         21.49         1.21 o                         
   7   2  15          8.53          7.94         0.58 o                         
   8   2  15        202.07        199.82         9.62 o                         
  -8   3  15          8.96          9.16         1.13 o                         
  -7   3  15          7.42          8.96         0.53 o                         
  -6   3  15          4.10          4.55         1.33 o                         
  -5   3  15          0.04          1.44         0.51 o                         
  -4   3  15          2.87          1.91         0.60 o                         
  -3   3  15         22.93         30.31         1.04 o                         
  -2   3  15         36.10         31.53         0.97 o                         
  -1   3  15        715.92        782.56        16.82 o                         
   0   3  15         88.40         85.51         2.47 o                         
   1   3  15       1261.14       1379.39        31.47 o                         
   2   3  15        229.34        232.88         5.33 o                         
   3   3  15        339.67        341.26         7.06 o                         
   4   3  15          0.46          1.25         0.37 o                         
   5   3  15        168.19        174.07         3.99 o                         
   6   3  15         38.57         39.86         2.28 o                         
   7   3  15        119.53        119.49         3.84 o                         
  -7   4  15          0.06          0.33         0.30 o                         
  -6   4  15        390.23        419.82        10.28 o                         
  -5   4  15         72.07         66.46         1.90 o                         
  -4   4  15       1717.05       1696.69        29.97 o                         
  -3   4  15          0.17          0.53         0.37 o                         
  -2   4  15        249.27        232.23         4.74 o                         
  -1   4  15        405.65        410.03         7.86 o                         
   0   4  15        813.22        861.23        16.19 o                         
   1   4  15         29.65         30.37         1.00 o                         
   2   4  15       1896.44       1941.79        42.29 o                         
   3   4  15        174.64        170.85         4.05 o                         
   4   4  15        762.31        746.51        15.96 o                         
   5   4  15         22.87         22.85         1.30 o                         
   6   4  15          6.55          6.99         0.48 o                         
   7   4  15         18.15         21.32         1.10 o                         
  -6   5  15          3.33          3.47         0.40 o                         
  -5   5  15         23.22         20.81         1.26 o                         
  -4   5  15         14.50         15.32         0.71 o                         
  -3   5  15        599.28        605.02        11.65 o                         
  -2   5  15         28.83         32.27         1.14 o                         
  -1   5  15       4430.37       4489.79        82.57 o                         
   0   5  15          8.89          8.75         0.54 o                         
   1   5  15       1537.28       1570.37        29.30 o                         
   2   5  15         89.68         93.30         2.34 o                         
   3   5  15        152.01        151.79         3.74 o                         
   4   5  15          0.94          0.84         0.36 o                         
   5   5  15        379.23        380.52        10.31 o                         
   6   5  15         41.34         42.55         2.42 o                         
  -6   6  15        218.16        224.74        17.67 o                         
  -5   6  15          0.55          1.32         0.37 o                         
  -4   6  15        317.13        304.60         9.46 o                         
  -3   6  15         11.50         10.92         0.72 o                         
  -2   6  15        117.25        119.27         2.90 o                         
  -1   6  15         12.04         12.07         0.92 o                         
   0   6  15          1.80          4.48         0.59 o                         
   1   6  15         17.67         20.38         1.10 o                         
   2   6  15         28.04         28.90         1.25 o                         
   3   6  15         11.04         11.75         0.66 o                         
   4   6  15         19.94         25.84         1.40 o                         
   5   6  15         33.17         35.37         2.20 o                         
   6   6  15         11.11         11.95         1.22 o                         
  -5   7  15         37.05         46.89         4.26 o                         
  -4   7  15          0.89          0.53         0.38 o                         
  -3   7  15        478.78        476.45        13.53 o                         
  -2   7  15         19.75         18.12         1.00 o                         
  -1   7  15       1500.17       1441.96        32.74 o                         
   0   7  15         22.63         22.74         1.00 o                         
   1   7  15        490.25        466.92        15.07 o                         
   2   7  15         15.34         16.74         1.06 o                         
   3   7  15        100.12         89.42         2.58 o                         
   4   7  15          5.49          5.72         0.65 o                         
  -3   8  15          3.59          4.45         1.56 o                         
  -2   8  15         10.27          8.63         1.84 o                         
  -1   8  15         18.33         18.10         1.00 o                         
   0   8  15        418.00        396.39        16.96 o                         
   1   8  15         28.46         27.11         2.45 o                         
   2   8  15        330.74        317.57        11.37 o                         
   3   8  15          2.67          2.39         2.67 o                         
  -8   0  16        545.72        535.64        21.31 o                         
  -6   0  16        976.33        963.20        28.05 o                         
  -4   0  16         51.86         49.20         2.47 o                         
  -2   0  16       1693.17       1496.49        48.51 o                         
   0   0  16       2940.51       3037.56       167.76 o                         
   2   0  16       2767.60       2886.32       101.23 o                         
   4   0  16         86.33         89.37         3.58 o                         
   6   0  16         74.77         96.21         5.91 o                         
   8   0  16          3.55          5.45         0.54 o                         
  -8   1  16          3.69          3.26         0.45 o                         
  -7   1  16         10.27          9.51         0.69 o                         
  -6   1  16         27.70         28.34         0.99 o                         
  -5   1  16        419.82        411.03         8.29 o                         
  -4   1  16          7.03         10.07         0.59 o                         
  -3   1  16        403.04        375.77         7.03 o                         
  -2   1  16         25.42         20.64         0.87 o                         
  -1   1  16          5.27          4.59         1.34 o                         
   0   1  16         88.93         74.72         3.23 o                         
   1   1  16       1075.99       1094.90        25.27 o                         
   2   1  16        199.85        193.21         5.51 o                         
   3   1  16       1737.53       1665.64        33.18 o                         
   4   1  16          0.92          1.52         0.81 o                         
   5   1  16        213.96        221.55         5.30 o                         
   6   1  16         41.41         37.79         1.34 o                         
   7   1  16         90.33         93.66         3.08 o                         
   8   1  16          0.85          0.50         0.23 o                         
  -8   2  16        243.21        267.09         8.58 o                         
  -7   2  16          1.91          2.00         0.47 o                         
  -6   2  16        372.84        376.18         8.53 o                         
  -5   2  16          6.19          6.38         0.50 o                         
  -4   2  16         33.78         34.14         1.26 o                         
  -3   2  16          0.19          0.22         0.50 o                         
  -2   2  16       1213.73       1197.08        25.72 o                         
  -1   2  16         50.73         50.32         3.37 o                         
   0   2  16       1506.57       1461.11        41.02 o                         
   1   2  16        126.58        129.49         5.41 o                         
   2   2  16       1484.58       1541.75        32.98 o                         
   3   2  16        428.47        415.44         8.39 o                         
   4   2  16        345.04        339.00         7.19 o                         
   5   2  16         23.37         18.91         0.88 o                         
   6   2  16         15.10         12.46         0.65 o                         
   7   2  16         80.04         79.13         2.40 o                         
   8   2  16          1.09          0.76         0.32 o                         
  -7   3  16         29.74         26.38         0.98 o                         
  -6   3  16          7.74          7.57         0.60 o                         
  -5   3  16       1426.20       1341.95        28.02 o                         
  -4   3  16          0.23          0.52         0.64 o                         
  -3   3  16       1363.97       1351.94        24.24 o                         
  -2   3  16         78.32         88.47         2.19 o                         
  -1   3  16          2.05          3.28         0.62 o                         
   0   3  16         27.20         30.79         1.89 o                         
   1   3  16       3262.91       3007.73        53.83 o                         
   2   3  16        251.31        250.50         5.12 o                         
   3   3  16       3947.45       3697.18        71.94 o                         
   4   3  16         43.21         38.79         1.19 o                         
   5   3  16        424.84        439.43        10.04 o                         
   6   3  16         20.97         25.08         0.95 o                         
   7   3  16        339.22        322.33        10.40 o                         
  -7   4  16          4.73          5.94         0.54 o                         
  -6   4  16         41.67         47.84         1.52 o                         
  -5   4  16          0.33          0.56         0.43 o                         
  -4   4  16         72.83         79.69         1.96 o                         
  -3   4  16          2.73          2.18         0.41 o                         
  -2   4  16         22.98         30.22         1.01 o                         
  -1   4  16         19.55         20.70         1.51 o                         
   0   4  16        312.00        308.46         5.98 o                         
   1   4  16         24.90         25.87         0.97 o                         
   2   4  16        444.37        431.92         8.78 o                         
   3   4  16        298.56        304.17         6.71 o                         
   4   4  16        598.12        564.59        12.69 o                         
   5   4  16         10.63          9.84         0.67 o                         
   6   4  16        511.12        485.81        15.99 o                         
   7   4  16         38.17         39.65         1.97 o                         
  -6   5  16         58.50         63.47         4.45 o                         
  -5   5  16        185.18        179.05         5.23 o                         
  -4   5  16         13.44         14.50         0.97 o                         
  -3   5  16        179.34        163.50         3.81 o                         
  -2   5  16          9.68         11.09         1.49 o                         
  -1   5  16        254.93        260.95         5.69 o                         
   0   5  16          4.81          5.61         0.47 o                         
   1   5  16       1580.52       1561.34        30.03 o                         
   2   5  16         46.45         48.86         1.60 o                         
   3   5  16        776.50        747.50        18.41 o                         
   4   5  16         21.77         21.79         0.93 o                         
   5   5  16          9.34         11.52         0.62 o                         
   6   5  16          2.74          2.57         0.39 o                         
  -6   6  16        521.99        514.12        40.07 o                         
  -5   6  16         23.98         24.14         1.26 o                         
  -4   6  16         26.86         31.17         1.31 o                         
  -3   6  16         19.71         20.57         1.17 o                         
  -2   6  16        169.34        180.97         4.28 o                         
  -1   6  16         38.41         38.58         1.40 o                         
   0   6  16         16.68         20.52         1.27 o                         
   1   6  16         15.38         16.89         1.10 o                         
   2   6  16        107.42         99.38         5.32 o                         
   3   6  16         13.93         13.20         0.72 o                         
   4   6  16        291.36        275.62         8.65 o                         
   5   6  16          0.07         -0.02         0.25 o                         
  -4   7  16          1.51          1.59         0.43 o                         
  -3   7  16        273.61        271.53         8.50 o                         
  -2   7  16         46.82         44.16         1.91 o                         
  -1   7  16        319.48        328.01         8.26 o                         
   0   7  16          0.17          0.16         0.39 o                         
   1   7  16         76.12         90.59         3.76 o                         
   2   7  16          9.15         10.18         0.79 o                         
   3   7  16        157.67        159.71         4.46 o                         
   4   7  16          0.13          0.10         0.45 o                         
  -3   8  16         12.08          8.70         1.92 o                         
  -2   8  16         59.63         61.40         4.70 o                         
  -1   8  16         35.83         37.69         3.29 o                         
   0   8  16         91.18         84.96         5.40 o                         
   1   8  16          1.35          0.59         0.32 o                         
   2   8  16          0.21          1.41         0.54 o                         
  -7   0  17          0.38          1.48         0.59 o                         
  -5   0  17          7.88          7.39         2.09 o                         
  -3   0  17          0.23          0.65         0.77 o                         
  -1   0  17          8.64          4.70         1.76 o                         
   1   0  17         29.07         32.51         2.33 o                         
   3   0  17         13.16         16.06         1.87 o                         
   5   0  17        242.37        232.01         9.81 o                         
   7   0  17        165.15        168.06        10.74 o                         
  -8   1  17          0.06          0.20         0.38 o                         
  -7   1  17        646.20        650.50        18.05 o                         
  -6   1  17          0.00          0.28         2.15 o                         
  -5   1  17        597.90        626.22        12.66 o                         
  -4   1  17          3.62          3.27         0.72 o                         
  -3   1  17          0.80          1.98         0.70 o                         
  -2   1  17          6.47          8.31         2.05 o                         
  -1   1  17       3896.97       4133.05       114.64 o                         
   0   1  17          1.57          2.08         0.63 o                         
   1   1  17       4399.02       4448.51       142.14 o                         
   2   1  17         29.51         30.95         1.08 o                         
   3   1  17        978.38        918.35        17.39 o                         
   4   1  17          1.53          3.00         0.61 o                         
   5   1  17       4770.60       4566.80        92.37 o                         
   6   1  17         21.43         20.46         2.74 o                         
   7   1  17       1852.30       1963.94        53.95 o                         
   8   1  17          0.49          0.61         0.24 o                         
  -8   2  17         81.50         86.58         3.18 o                         
  -7   2  17          0.31          0.27         0.39 o                         
  -6   2  17         95.92         95.47         4.87 o                         
  -5   2  17          0.01          0.21         0.92 o                         
  -4   2  17       1526.42       1483.72        28.86 o                         
  -3   2  17          3.08          1.72         0.36 o                         
  -2   2  17       3175.93       3112.03        60.73 o                         
  -1   2  17         41.36         40.24         1.34 o                         
   0   2  17         17.02         21.80         2.49 o                         
   1   2  17         16.52         15.24         1.51 o                         
   2   2  17         67.12         56.50         1.41 o                         
   3   2  17         11.87         13.50         1.81 o                         
   4   2  17         11.56         13.55         0.68 o                         
   5   2  17         78.57         71.24         3.31 o                         
   6   2  17          2.34          3.31         0.74 o                         
   7   2  17         42.46         44.95         1.54 o                         
   8   2  17          0.93          1.09         0.34 o                         
  -7   3  17          0.59          0.77         0.32 o                         
  -6   3  17         36.14         32.78         1.19 o                         
  -5   3  17         14.36         12.02         1.10 o                         
  -4   3  17         61.55         57.24         1.79 o                         
  -3   3  17         18.90         23.96         1.01 o                         
  -2   3  17         73.23         66.88         3.06 o                         
  -1   3  17         30.02         27.32         1.14 o                         
   0   3  17         29.94         26.56         2.18 o                         
   1   3  17        199.83        187.19         4.25 o                         
   2   3  17         11.03         10.79         0.80 o                         
   3   3  17        683.71        669.98        13.47 o                         
   4   3  17          0.27          0.41         0.30 o                         
   5   3  17        512.80        527.38        11.06 o                         
   6   3  17         25.57         22.89         0.92 o                         
   7   3  17        140.44        149.85         4.71 o                         
  -7   4  17          4.74          6.75         0.60 o                         
  -6   4  17         73.09         80.26         2.32 o                         
  -5   4  17         56.39         57.84         2.38 o                         
  -4   4  17        812.48        834.24        16.09 o                         
  -3   4  17          6.35          6.62         0.51 o                         
  -2   4  17       2106.36       2161.02        40.04 o                         
  -1   4  17        236.08        221.66         9.38 o                         
   0   4  17       1001.64        988.54        18.11 o                         
   1   4  17          0.01          0.19         0.35 o                         
   2   4  17         12.58         14.73         0.73 o                         
   3   4  17         33.28         36.46         1.29 o                         
   4   4  17        239.23        265.94         7.03 o                         
   5   4  17          1.91          2.87         0.40 o                         
   6   4  17         88.33         98.79         3.05 o                         
   7   4  17          1.58          1.60         0.35 o                         
  -6   5  17         26.71         21.06         0.91 o                         
  -5   5  17        249.48        266.00         7.39 o                         
  -4   5  17         52.40         55.13         1.70 o                         
  -3   5  17        108.27        107.31         2.69 o                         
  -2   5  17         51.72         54.82         2.39 o                         
  -1   5  17       1972.46       1941.45        37.22 o                         
   0   5  17         75.57         75.78         3.18 o                         
   1   5  17       3422.98       3432.17        67.00 o                         
   2   5  17          3.93          3.57         0.46 o                         
   3   5  17        402.44        406.55         9.06 o                         
   4   5  17          6.99         10.42         0.93 o                         
   5   5  17        213.02        221.01         6.56 o                         
   6   5  17          0.81          1.01         0.35 o                         
  -5   6  17         52.68         43.74         2.40 o                         
  -4   6  17         35.50         36.44         1.60 o                         
  -3   6  17          0.10         -0.22         0.38 o                         
  -2   6  17        176.58        163.40         3.99 o                         
  -1   6  17         96.48        100.44         3.56 o                         
   0   6  17        502.89        495.87         9.96 o                         
   1   6  17          0.93          0.38         0.39 o                         
   2   6  17        100.45         98.77         2.74 o                         
   3   6  17          7.06          7.15         0.53 o                         
   4   6  17         66.98         74.75         3.14 o                         
   5   6  17          8.09          7.15         0.66 o                         
  -4   7  17          1.17          1.73         0.55 o                         
  -3   7  17        259.59        246.82         9.09 o                         
  -2   7  17         31.69         30.78         2.12 o                         
  -1   7  17       1273.81       1270.38        31.65 o                         
   0   7  17          8.29          8.89         0.67 o                         
   1   7  17       1396.22       1395.69        31.60 o                         
   2   7  17         80.37         80.33         2.37 o                         
   3   7  17         64.69         59.61         2.16 o                         
   4   7  17          0.22          0.33         0.33 o                         
  -2   8  17         99.86         97.55         5.03 o                         
  -1   8  17          4.69          5.43         0.85 o                         
   0   8  17         22.98         19.02         0.99 o                         
   1   8  17          1.77          0.21         0.38 o                         
   2   8  17        208.52        182.52        12.74 o                         
  -8   0  18         18.34         17.93         1.40 o                         
  -6   0  18        450.76        460.06        14.03 o                         
  -4   0  18        328.45        337.48        10.35 o                         
  -2   0  18        574.02        495.96        12.81 o                         
   0   0  18       2258.89       1914.12        57.80 o                         
   2   0  18       3675.18       3436.51       142.31 o                         
   4   0  18       2754.15       2793.70        83.18 o                         
   6   0  18         81.82         88.14         3.46 o                         
   8   0  18        119.93        124.94         5.74 o                         
  -8   1  18          0.43          1.51         0.45 o                         
  -7   1  18        137.54        130.29         4.09 o                         
  -6   1  18          0.40          0.27         1.92 o                         
  -5   1  18         24.82         20.06         0.82 o                         
  -4   1  18          0.24         -0.10         0.66 o                         
  -3   1  18        701.30        670.43        12.20 o                         
  -2   1  18        194.42        177.90         4.06 o                         
  -1   1  18        613.02        573.76        12.87 o                         
   0   1  18         30.80         26.15         1.53 o                         
   1   1  18          3.52          7.76         0.60 o                         
   2   1  18        387.23        358.78         8.11 o                         
   3   1  18       1502.56       1460.96        27.99 o                         
   4   1  18         60.93         56.54         1.93 o                         
   5   1  18       1109.99       1054.45        23.33 o                         
   6   1  18          2.60          3.35         0.54 o                         
   7   1  18          3.01          4.33         0.50 o                         
   8   1  18          7.81          6.95         0.54 o                         
  -8   2  18          7.01          6.93         0.91 o                         
  -7   2  18          2.89          2.86         0.60 o                         
  -6   2  18        105.07        102.59         2.96 o                         
  -5   2  18          0.39          0.59         0.35 o                         
  -4   2  18        227.57        219.29         5.08 o                         
  -3   2  18          3.52          3.60         0.41 o                         
  -2   2  18         68.66         70.49         2.71 o                         
  -1   2  18        190.33        184.20         4.29 o                         
   0   2  18       1605.75       1582.26        30.57 o                         
   1   2  18         26.72         27.49         1.15 o                         
   2   2  18       1620.68       1662.59        31.97 o                         
   3   2  18         33.39         31.58         2.40 o                         
   4   2  18        986.95        999.94        19.41 o                         
   5   2  18         90.66         97.05         3.73 o                         
   6   2  18         62.89         68.34         1.98 o                         
   7   2  18          7.16          7.19         0.44 o                         
  -7   3  18        314.92        314.97         8.38 o                         
  -6   3  18         18.09         16.39         0.77 o                         
  -5   3  18        151.35        148.01         3.96 o                         
  -4   3  18         50.80         54.21         1.73 o                         
  -3   3  18       2236.04       2143.34        38.80 o                         
  -2   3  18         94.28         89.43         2.10 o                         
  -1   3  18       1193.33       1078.15        20.69 o                         
   0   3  18         84.94         81.39         1.95 o                         
   1   3  18        254.69        262.16         5.49 o                         
   2   3  18        102.53         94.66         2.07 o                         
   3   3  18       4128.03       3934.87        76.64 o                         
   4   3  18          1.14          1.47         0.43 o                         
   5   3  18       2681.31       2607.60        54.31 o                         
   6   3  18         70.41         70.99         2.09 o                         
   7   3  18          8.90          6.61         0.52 o                         
  -7   4  18          1.42          0.92         0.35 o                         
  -6   4  18        130.54        141.76         3.64 o                         
  -5   4  18         14.03         13.87         0.67 o                         
  -4   4  18         66.28         60.37         2.33 o                         
  -3   4  18          1.08          1.00         0.38 o                         
  -2   4  18         19.27         24.03         1.44 o                         
  -1   4  18        223.00        221.40         4.85 o                         
   0   4  18         87.15         95.19         3.15 o                         
   1   4  18         23.39         27.69         1.62 o                         
   2   4  18          4.05          6.22         0.67 o                         
   3   4  18        100.10        103.78         2.71 o                         
   4   4  18         11.75         14.48         1.09 o                         
   5   4  18         95.94        101.00         4.07 o                         
   6   4  18        112.52        112.90         3.41 o                         
   7   4  18         30.39         30.20         2.07 o                         
  -6   5  18          0.70          1.75         0.41 o                         
  -5   5  18        235.39        258.59         7.21 o                         
  -4   5  18         43.71         44.86         1.46 o                         
  -3   5  18        367.18        366.88         7.71 o                         
  -2   5  18         22.73         25.93         1.01 o                         
  -1   5  18         16.10         19.24         1.14 o                         
   0   5  18         54.81         55.76         1.58 o                         
   1   5  18        320.09        338.47         7.23 o                         
   2   5  18        111.54        112.01         2.77 o                         
   3   5  18        901.85        894.17        19.82 o                         
   4   5  18          2.24          2.54         0.41 o                         
   5   5  18        419.72        403.74        11.43 o                         
   6   5  18         41.93         47.43         1.97 o                         
  -5   6  18          0.05          0.47         0.34 o                         
  -4   6  18        739.63        719.34        21.60 o                         
  -3   6  18          0.60          0.29         0.38 o                         
  -2   6  18          3.03          4.88         0.49 o                         
  -1   6  18          8.67          9.03         0.57 o                         
   0   6  18        927.56        931.23        18.06 o                         
   1   6  18          5.47          5.63         0.50 o                         
   2   6  18        539.36        542.58        12.71 o                         
   3   6  18          4.26          3.32         0.48 o                         
   4   6  18          9.20         12.30         0.66 o                         
   5   6  18          7.75          9.65         0.73 o                         
  -4   7  18          0.28          0.21         0.65 o                         
  -3   7  18        219.35        220.41        11.77 o                         
  -2   7  18          0.04         -0.26         0.38 o                         
  -1   7  18        338.36        328.34        10.65 o                         
   0   7  18          0.02          0.35         0.41 o                         
   1   7  18         33.32         41.38         3.34 o                         
   2   7  18          9.30          9.10         0.71 o                         
   3   7  18         14.76         14.93         0.92 o                         
   4   7  18          0.01          0.24         0.39 o                         
  -2   8  18         85.71         58.73         5.00 o                         
  -1   8  18          1.62          1.68         0.51 o                         
   0   8  18         67.40         59.19         2.64 o                         
   1   8  18          0.30          0.28         0.34 o                         
   2   8  18        178.19        146.31        12.71 o                         
  -7   0  19         33.95         36.04         1.80 o                         
  -5   0  19         10.63         11.16         1.06 o                         
  -3   0  19          0.10         54.20        51.19 o                         
  -1   0  19        621.23        630.07        17.19 o                         
   1   0  19        129.58        142.16         4.97 o                         
   3   0  19        340.09        300.98         9.32 o                         
   5   0  19         91.10         90.53         3.83 o                         
   7   0  19         11.03         10.96         0.79 o                         
  -8   1  19          0.10          0.20         0.29 o                         
  -7   1  19        663.99        641.46        24.90 o                         
  -6   1  19          0.01          0.17         0.38 o                         
  -5   1  19       1972.73       1853.25        35.79 o                         
  -4   1  19          2.13          2.82         0.86 o                         
  -3   1  19        650.84        652.41        11.92 o                         
  -2   1  19         90.90         84.23         1.94 o                         
  -1   1  19          3.02          7.43         0.83 o                         
   0   1  19         34.99         34.15         1.59 o                         
   1   1  19        808.71        699.89        13.49 o                         
   2   1  19        240.30        239.74         5.39 o                         
   3   1  19       1319.26       1187.62        21.64 o                         
   4   1  19         19.25         20.39         1.88 o                         
   5   1  19         60.78         56.66         3.77 o                         
   6   1  19         34.85         39.05         1.35 o                         
   7   1  19       1054.51       1081.02        31.70 o                         
  -7   2  19         29.89         30.44         1.14 o                         
  -6   2  19         83.91         88.56         2.59 o                         
  -5   2  19          8.97          9.04         0.87 o                         
  -4   2  19          1.34          1.61         0.57 o                         
  -3   2  19          0.01          0.08         0.33 o                         
  -2   2  19        282.52        291.25         8.53 o                         
  -1   2  19         12.53         13.71         0.73 o                         
   0   2  19       1378.58       1412.22        27.47 o                         
   1   2  19         13.24         14.90         1.36 o                         
   2   2  19          1.31          0.80         0.90 o                         
   3   2  19          5.57          6.05         1.38 o                         
   4   2  19        896.32        884.31        18.39 o                         
   5   2  19         18.22         16.77         0.90 o                         
   6   2  19        467.17        486.69        12.13 o                         
   7   2  19          2.31          4.79         0.56 o                         
  -7   3  19        275.32        282.94         7.95 o                         
  -6   3  19         18.72         18.81         1.28 o                         
  -5   3  19         72.01         74.09         2.21 o                         
  -4   3  19          9.47         13.50         0.76 o                         
  -3   3  19        102.49        109.18         2.71 o                         
  -2   3  19         37.66         37.30         1.13 o                         
  -1   3  19          3.67          2.51         0.37 o                         
   0   3  19         45.88         43.87         1.22 o                         
   1   3  19        127.24        134.91         2.92 o                         
   2   3  19        196.04        195.09         5.40 o                         
   3   3  19          0.19          2.25         0.50 o                         
   4   3  19         60.34         65.96         1.69 o                         
   5   3  19          3.27          5.63         0.58 o                         
   6   3  19         57.40         52.60         1.72 o                         
   7   3  19         52.18         60.25         2.04 o                         
  -7   4  19          9.23         11.30         1.36 o                         
  -6   4  19        206.43        243.22         5.94 o                         
  -5   4  19         15.18         16.31         1.64 o                         
  -4   4  19         50.09         46.56         1.42 o                         
  -3   4  19          0.23          0.63         0.38 o                         
  -2   4  19        665.45        688.12        12.97 o                         
  -1   4  19         26.33         27.59         1.92 o                         
   0   4  19        646.44        666.06        12.47 o                         
   1   4  19          0.20          0.51         0.34 o                         
   2   4  19          7.42          8.31         0.98 o                         
   3   4  19         29.84         30.89         1.07 o                         
   4   4  19        373.27        387.90         8.37 o                         
   5   4  19          3.20          4.58         0.43 o                         
   6   4  19        386.61        395.07        11.07 o                         
   7   4  19          6.20          6.09         2.75 o                         
  -6   5  19         12.38          9.44         0.67 o                         
  -5   5  19        298.37        289.98         8.31 o                         
  -4   5  19          2.24          3.30         0.46 o                         
  -3   5  19        236.87        225.81         5.02 o                         
  -2   5  19          0.04         -0.08         0.38 o                         
  -1   5  19          7.95          7.64         0.65 o                         
   0   5  19         12.72         13.59         0.67 o                         
   1   5  19        684.51        663.34        13.52 o                         
   2   5  19          1.08          1.06         0.42 o                         
   3   5  19        799.71        814.18        18.90 o                         
   4   5  19          0.03          0.02         0.32 o                         
   5   5  19         15.99         22.03         1.05 o                         
   6   5  19          0.07          0.42         0.32 o                         
  -5   6  19         55.26         38.00         6.19 o                         
  -4   6  19          0.33          4.58         0.71 o                         
  -3   6  19          8.12          7.92         0.63 o                         
  -2   6  19        135.85        137.20         3.79 o                         
  -1   6  19          7.90          7.38         0.70 o                         
   0   6  19         28.69         27.63         1.06 o                         
   1   6  19         16.82         14.93         0.78 o                         
   2   6  19          6.46          9.07         0.65 o                         
   3   6  19          3.88          4.45         0.57 o                         
   4   6  19         32.69         31.02         1.67 o                         
   5   6  19          5.17          5.96         0.51 o                         
  -4   7  19          0.59          0.26         0.90 o                         
  -3   7  19          2.25          2.46         0.43 o                         
  -2   7  19         32.89         29.65         1.52 o                         
  -1   7  19        211.50        208.05         5.78 o                         
   0   7  19          4.46          4.19         0.53 o                         
   1   7  19        445.48        452.08        12.16 o                         
   2   7  19          1.53          2.89         0.41 o                         
   3   7  19        406.64        409.97        14.63 o                         
   4   7  19          7.59          8.97         1.38 o                         
  -1   8  19          4.93          4.53         0.57 o                         
   0   8  19        121.30        123.38         5.22 o                         
   1   8  19          2.52          0.75         0.49 o                         
  -8   0  20         53.54         61.86         6.49 o                         
  -6   0  20        334.64        338.06        12.63 o                         
  -4   0  20       1887.18       1981.86        53.76 o                         
  -2   0  20        720.01        683.46        18.23 o                         
   0   0  20       2637.08       2636.52        65.29 o                         
   2   0  20       2048.88       2049.63        53.67 o                         
   4   0  20         15.73         23.22         1.97 o                         
   6   0  20         15.77         19.59         1.51 o                         
  -8   1  20          1.31          0.96         0.37 o                         
  -7   1  20        110.73        101.53         3.16 o                         
  -6   1  20         12.06         10.12         0.67 o                         
  -5   1  20         50.95         48.10         2.23 o                         
  -4   1  20          2.30          1.09         1.12 o                         
  -3   1  20        541.46        510.95         9.78 o                         
  -2   1  20         60.83         57.63         1.52 o                         
  -1   1  20       1107.26       1071.79        19.33 o                         
   0   1  20          1.56          1.48         0.44 o                         
   1   1  20        115.00        104.47         2.64 o                         
   2   1  20         47.92         48.38         1.18 o                         
   3   1  20         49.93         49.74         1.47 o                         
   4   1  20          0.32          0.12         1.85 o                         
   5   1  20         52.64         54.81         2.67 o                         
   6   1  20         68.62         68.44         2.08 o                         
   7   1  20        230.51        241.48         6.77 o                         
  -7   2  20          0.09          0.30         0.32 o                         
  -6   2  20          9.76         11.47         0.64 o                         
  -5   2  20         27.23         25.47         0.96 o                         
  -4   2  20        303.80        321.64         6.87 o                         
  -3   2  20          6.97          6.47         0.54 o                         
  -2   2  20        220.58        202.63         4.36 o                         
  -1   2  20         18.76         16.48         1.57 o                         
   0   2  20        373.96        420.20         8.70 o                         
   1   2  20          8.43          7.84         2.23 o                         
   2   2  20        652.10        719.26        13.54 o                         
   3   2  20         12.25         15.08         1.62 o                         
   4   2  20          3.10          4.41         0.41 o                         
   5   2  20         62.11         62.15         1.74 o                         
   6   2  20          0.21          1.05         0.35 o                         
   7   2  20         68.30         64.62         4.44 o                         
  -7   3  20        216.83        202.54         6.68 o                         
  -6   3  20          6.86          5.87         0.52 o                         
  -5   3  20        115.02        115.24         3.31 o                         
  -4   3  20         25.27         28.81         1.40 o                         
  -3   3  20       1246.23       1160.60        22.07 o                         
  -2   3  20        119.41        113.11         2.76 o                         
  -1   3  20       3377.98       3240.31        61.27 o                         
   0   3  20         46.30         45.66         1.26 o                         
   1   3  20        831.53        775.21        13.92 o                         
   2   3  20         49.12         50.10         2.21 o                         
   3   3  20         24.96         31.75         1.57 o                         
   4   3  20          6.45          7.07         0.53 o                         
   5   3  20        542.53        550.21        13.72 o                         
   6   3  20          1.75          1.02         0.36 o                         
   7   3  20        665.46        695.15        31.69 o                         
  -7   4  20          1.96          0.92         0.37 o                         
  -6   4  20        376.48        402.62        10.62 o                         
  -5   4  20        198.22        199.63         5.03 o                         
  -4   4  20        525.36        533.51        11.13 o                         
  -3   4  20         12.97         13.14         0.72 o                         
  -2   4  20         90.90         96.70         2.40 o                         
  -1   4  20        204.77        198.50         4.97 o                         
   0   4  20         34.97         34.08         1.23 o                         
   1   4  20          0.31          0.19         0.36 o                         
   2   4  20        137.60        128.78         3.29 o                         
   3   4  20         28.32         26.59         1.55 o                         
   4   4  20          1.46          3.32         0.41 o                         
   5   4  20         19.89         16.42         0.78 o                         
   6   4  20         27.71         26.57         1.10 o                         
  -6   5  20          0.14          1.44         0.63 o                         
  -5   5  20          2.79          4.93         0.48 o                         
  -4   5  20         38.44         38.19         1.84 o                         
  -3   5  20        304.00        303.45         6.94 o                         
  -2   5  20         90.73         96.51         2.57 o                         
  -1   5  20        687.85        725.82        15.37 o                         
   0   5  20         63.09         65.30         1.81 o                         
   1   5  20        238.90        248.50         5.69 o                         
   2   5  20         11.02         11.52         0.70 o                         
   3   5  20         20.32         23.26         1.01 o                         
   4   5  20          3.07          3.10         0.40 o                         
   5   5  20        315.28        328.13         9.94 o                         
   6   5  20          9.59         10.70         0.87 o                         
  -5   6  20         49.09         45.42         3.34 o                         
  -4   6  20        976.20       1044.47        48.12 o                         
  -3   6  20         46.06         49.37         1.72 o                         
  -2   6  20        498.01        529.10        13.54 o                         
  -1   6  20          3.88          4.07         0.45 o                         
   0   6  20         45.28         43.46         1.48 o                         
   1   6  20          3.96          3.58         0.44 o                         
   2   6  20        551.23        544.82        12.71 o                         
   3   6  20          1.05          0.89         0.34 o                         
   4   6  20        104.35        102.26         3.39 o                         
   5   6  20          1.25          0.98         0.35 o                         
  -4   7  20          1.72          0.25         2.34 o                         
  -3   7  20         21.13         22.59         2.98 o                         
  -2   7  20          4.78          3.83         0.43 o                         
  -1   7  20        136.03        126.33         4.39 o                         
   0   7  20          1.83          1.79         0.41 o                         
   1   7  20        120.69        113.16         3.41 o                         
   2   7  20          0.45          0.57         0.32 o                         
   3   7  20          9.38         11.05         1.28 o                         
  -1   8  20         38.36         44.55         8.74 o                         
   0   8  20          1.02          1.94         0.57 o                         
   1   8  20          3.06          1.33         1.69 o                         
  -7   0  21          3.78          5.54         0.86 o                         
  -5   0  21        121.20        116.56         5.52 o                         
  -3   0  21         28.73         29.54         1.73 o                         
  -1   0  21       1390.91       1350.00        33.98 o                         
   1   0  21        217.39        210.52         5.98 o                         
   3   0  21        762.35        699.33        24.05 o                         
   5   0  21          0.67          0.51         1.62 o                         
   7   0  21         38.06         42.57         3.22 o                         
  -7   1  21        123.49        110.85         3.98 o                         
  -6   1  21          5.54          6.02         0.56 o                         
  -5   1  21        207.45        203.87         4.55 o                         
  -4   1  21          0.10          0.10         0.94 o                         
  -3   1  21       1767.04       1664.49        31.53 o                         
  -2   1  21         82.13         77.86         2.00 o                         
  -1   1  21        640.38        618.92        12.08 o                         
   0   1  21         14.27         14.08         0.59 o                         
   1   1  21        354.93        310.09         6.21 o                         
   2   1  21        111.06        107.04         2.62 o                         
   3   1  21       2988.03       2885.04        55.18 o                         
   4   1  21          0.01          0.25         1.03 o                         
   5   1  21       1593.42       1601.25        33.49 o                         
   6   1  21         14.00         16.15         0.79 o                         
   7   1  21         13.56         13.06         0.99 o                         
  -7   2  21          0.71          0.81         0.34 o                         
  -6   2  21        616.85        634.34        17.00 o                         
  -5   2  21          6.03          5.56         0.47 o                         
  -4   2  21         41.57         41.13         1.80 o                         
  -3   2  21          6.85         10.12         0.62 o                         
  -2   2  21       1056.27       1004.55        18.11 o                         
  -1   2  21         57.61         51.64         1.31 o                         
   0   2  21       1844.61       1787.70        31.51 o                         
   1   2  21         12.83         12.98         0.94 o                         
   2   2  21        332.35        332.86         6.62 o                         
   3   2  21         24.74         25.43         0.91 o                         
   4   2  21        432.64        407.28         8.59 o                         
   5   2  21          4.69          4.14         0.46 o                         
   6   2  21        292.60        293.73         8.92 o                         
   7   2  21          0.00         -0.14         0.40 o                         
  -7   3  21         10.14         11.64         0.62 o                         
  -6   3  21         13.26         16.29         0.69 o                         
  -5   3  21        116.72        128.72         3.64 o                         
  -4   3  21         16.62         15.31         1.22 o                         
  -3   3  21        287.98        289.54         8.11 o                         
  -2   3  21        194.85        187.05         3.86 o                         
  -1   3  21         12.67         10.07         0.57 o                         
   0   3  21         51.81         50.36         1.77 o                         
   1   3  21        119.98        106.85         2.78 o                         
   2   3  21        267.53        252.25         5.32 o                         
   3   3  21          0.68          1.17         0.33 o                         
   4   3  21         11.13         11.97         0.67 o                         
   5   3  21         16.80         14.54         0.67 o                         
   6   3  21         64.76         70.40         3.51 o                         
   7   3  21          3.54          6.28         0.81 o                         
  -6   4  21        530.47        582.93        16.23 o                         
  -5   4  21          3.42          2.67         0.39 o                         
  -4   4  21          5.29          7.41         0.77 o                         
  -3   4  21          0.27          0.85         0.56 o                         
  -2   4  21        657.93        644.01        12.91 o                         
  -1   4  21        146.75        145.62         3.18 o                         
   0   4  21       1674.66       1684.65        33.24 o                         
   1   4  21         23.13         22.99         0.94 o                         
   2   4  21        401.53        395.60         8.94 o                         
   3   4  21        162.94        162.83         4.47 o                         
   4   4  21        227.13        212.51         5.62 o                         
   5   4  21          0.99          1.20         0.40 o                         
   6   4  21        256.28        250.81        10.22 o                         
  -6   5  21          2.03          2.61         0.61 o                         
  -5   5  21          2.15          2.94         0.64 o                         
  -4   5  21         18.33         21.95         1.18 o                         
  -3   5  21        340.24        310.18         7.73 o                         
  -2   5  21         28.30         27.47         1.21 o                         
  -1   5  21         87.70         77.07         2.34 o                         
   0   5  21         27.45         28.21         1.30 o                         
   1   5  21        261.74        254.03         5.46 o                         
   2   5  21         98.31        101.11         2.74 o                         
   3   5  21       1056.94       1043.63        26.09 o                         
   4   5  21          9.28          9.74         0.59 o                         
   5   5  21        490.05        469.06        15.27 o                         
   6   5  21         18.07         24.17         1.55 o                         
  -5   6  21         11.11         16.21         3.68 o                         
  -4   6  21         30.71         48.25         2.04 o                         
  -3   6  21          0.54          0.43         0.36 o                         
  -2   6  21         18.21         25.91         2.29 o                         
  -1   6  21         15.12         16.06         0.75 o                         
   0   6  21         88.36         79.49         3.15 o                         
   1   6  21          5.60          5.46         0.51 o                         
   2   6  21         41.26         41.57         1.70 o                         
   3   6  21         33.91         33.33         1.56 o                         
   4   6  21          3.84          6.54         1.26 o                         
   5   6  21          2.66          1.32         0.70 o                         
  -3   7  21        269.06        256.63        24.43 o                         
  -2   7  21          0.03          0.12         0.43 o                         
  -1   7  21          6.41          5.88         0.72 o                         
   0   7  21          0.00          0.02         0.36 o                         
   1   7  21        347.19        337.73        11.15 o                         
   2   7  21          0.43          0.19         0.32 o                         
   3   7  21        474.79        438.38        19.35 o                         
  -6   0  22        310.69        275.77        10.70 o                         
  -4   0  22        978.39        972.22        30.51 o                         
  -2   0  22        975.79       1012.80        26.58 o                         
   0   0  22        433.93        500.41        14.00 o                         
   2   0  22        955.75        849.24        22.96 o                         
   4   0  22       2131.84       2076.41        55.02 o                         
   6   0  22        192.44        194.75         7.16 o                         
  -7   1  22         10.89          9.86         0.61 o                         
  -6   1  22         43.36         40.45         1.52 o                         
  -5   1  22        415.45        371.05         7.67 o                         
  -4   1  22          6.98          6.45         1.43 o                         
  -3   1  22       1045.41       1008.07        20.26 o                         
  -2   1  22         56.69         58.13         1.55 o                         
  -1   1  22         34.94         36.16         1.26 o                         
   0   1  22         51.23         51.09         1.31 o                         
   1   1  22       1089.98       1022.36        19.25 o                         
   2   1  22        403.46        381.41         7.26 o                         
   3   1  22         84.03         82.08         2.14 o                         
   4   1  22          3.57          2.76         1.68 o                         
   5   1  22        120.51        118.21         4.34 o                         
   6   1  22        246.03        264.16         7.08 o                         
   7   1  22        204.13        201.37         6.47 o                         
  -7   2  22          0.58          0.77         0.26 o                         
  -6   2  22        167.58        141.23         4.37 o                         
  -5   2  22          4.32          4.28         0.46 o                         
  -4   2  22        182.13        157.76         3.88 o                         
  -3   2  22         70.71         72.43         2.11 o                         
  -2   2  22        152.21        151.49         3.56 o                         
  -1   2  22        219.63        215.61         4.28 o                         
   0   2  22        289.53        284.34         5.81 o                         
   1   2  22         20.86         22.91         2.09 o                         
   2   2  22        117.52        127.51         3.08 o                         
   3   2  22        196.57        202.68         4.19 o                         
   4   2  22        769.82        784.09        16.97 o                         
   5   2  22         19.35         20.26         0.92 o                         
   6   2  22         79.11         84.92         2.29 o                         
   7   2  22          3.79          2.57         0.42 o                         
  -7   3  22        126.95        141.33         6.58 o                         
  -6   3  22          0.05          0.52         0.28 o                         
  -5   3  22        965.34        924.52        23.23 o                         
  -4   3  22          1.70          1.72         0.50 o                         
  -3   3  22       1516.53       1440.62        27.95 o                         
  -2   3  22         14.29         13.85         0.90 o                         
  -1   3  22        128.33        120.47         2.66 o                         
   0   3  22          2.54          2.20         0.36 o                         
   1   3  22       2049.88       1844.44        35.38 o                         
   2   3  22          8.37         10.02         0.87 o                         
   3   3  22        274.66        265.60         5.69 o                         
   4   3  22         11.59         12.31         0.60 o                         
   5   3  22        231.98        226.11         5.78 o                         
   6   3  22          2.20          2.00         0.41 o                         
   7   3  22        651.84        604.00        33.86 o                         
  -6   4  22          3.89          2.23         0.53 o                         
  -5   4  22         56.03         55.60         2.17 o                         
  -4   4  22        145.30        169.63         4.53 o                         
  -3   4  22          0.81          1.24         0.40 o                         
  -2   4  22        317.20        337.69         7.23 o                         
  -1   4  22          0.00          1.11         0.36 o                         
   0   4  22          0.39          2.28         0.43 o                         
   1   4  22          7.22          8.00         0.73 o                         
   2   4  22        123.95        121.83         3.11 o                         
   3   4  22          4.35          4.52         0.51 o                         
   4   4  22         82.11         82.09         2.42 o                         
   5   4  22          5.27          4.87         0.49 o                         
   6   4  22         28.21         35.96         1.89 o                         
  -6   5  22         26.32         28.26         2.48 o                         
  -5   5  22        159.64        152.79         6.12 o                         
  -4   5  22         20.73         25.49         2.16 o                         
  -3   5  22          7.10          5.87         0.59 o                         
  -2   5  22         10.20         11.16         0.61 o                         
  -1   5  22         52.16         65.53         1.91 o                         
   0   5  22          0.10          0.35         0.38 o                         
   1   5  22         91.08         99.28         2.59 o                         
   2   5  22          3.81          4.84         0.50 o                         
   3   5  22         41.67         46.01         1.56 o                         
   4   5  22          2.98          4.71         0.50 o                         
   5   5  22          5.87          7.03         0.81 o                         
  -5   6  22          0.84          0.79         1.71 o                         
  -4   6  22        405.03        424.80        13.80 o                         
  -3   6  22          3.55          4.14         0.45 o                         
  -2   6  22        527.22        545.18        13.78 o                         
  -1   6  22          8.16         10.43         0.64 o                         
   0   6  22        109.90        121.06         3.31 o                         
   1   6  22          1.49          1.56         0.39 o                         
   2   6  22        262.45        268.87         7.38 o                         
   3   6  22         16.23         17.39         1.01 o                         
   4   6  22        758.71        767.87        26.95 o                         
  -3   7  22        137.07        148.24        13.72 o                         
  -2   7  22          2.54          1.26         0.47 o                         
  -1   7  22          0.89          3.03         0.56 o                         
   0   7  22          1.64          1.71         0.41 o                         
   1   7  22        154.08        141.01         4.23 o                         
   2   7  22          0.79          1.10         0.31 o                         
   3   7  22         15.47         16.58         1.06 o                         
  -7   0  23          7.19          3.78         1.16 o                         
  -5   0  23        276.24        261.94         8.14 o                         
  -3   0  23         46.97         48.34         2.18 o                         
  -1   0  23        281.19        269.63         8.39 o                         
   1   0  23          5.83          7.04         1.19 o                         
   3   0  23          0.76          0.37         1.41 o                         
   5   0  23         14.89         12.52         0.86 o                         
   7   0  23          0.44         -0.53         0.60 o                         
  -7   1  23        461.00        432.48        12.07 o                         
  -6   1  23          0.00          0.59         0.35 o                         
  -5   1  23        126.68        111.02         2.83 o                         
  -4   1  23          7.07          5.90         1.73 o                         
  -3   1  23        576.90        570.62        11.90 o                         
  -2   1  23          0.81          0.27         1.13 o                         
  -1   1  23        916.04        823.94        14.12 o                         
   0   1  23          2.47          2.92         0.33 o                         
   1   1  23         42.27         35.80         1.01 o                         
   2   1  23         23.58         25.28         0.86 o                         
   3   1  23          3.08          4.21         0.50 o                         
   4   1  23          3.05          3.36         0.93 o                         
   5   1  23        158.22        165.35         4.58 o                         
   6   1  23         34.86         36.86         1.37 o                         
   7   1  23        262.10        298.32        10.45 o                         
  -7   2  23          0.00         -0.10         0.26 o                         
  -6   2  23        770.46        779.59        33.94 o                         
  -5   2  23          9.14          7.67         0.71 o                         
  -4   2  23        300.67        333.00         7.38 o                         
  -3   2  23          2.66          3.65         1.16 o                         
  -2   2  23        586.05        585.60        11.35 o                         
  -1   2  23          1.05          1.46         0.35 o                         
   0   2  23        539.98        556.12        10.56 o                         
   1   2  23          0.01          0.34         0.32 o                         
   2   2  23        738.47        758.15        14.51 o                         
   3   2  23         12.01         11.61         1.03 o                         
   4   2  23        510.59        496.09        12.90 o                         
   5   2  23         11.53         11.03         0.65 o                         
   6   2  23        141.02        143.85         3.91 o                         
   7   2  23          0.29          0.20         0.50 o                         
  -7   3  23         20.43         16.79         1.39 o                         
  -6   3  23          1.95          0.70         0.34 o                         
  -5   3  23         78.81         73.86         2.35 o                         
  -4   3  23         95.12         87.95         2.68 o                         
  -3   3  23         53.40         40.72         1.98 o                         
  -2   3  23         24.18         23.91         1.30 o                         
  -1   3  23          6.92          5.81         0.56 o                         
   0   3  23         38.76         36.72         1.12 o                         
   1   3  23         16.04         13.41         0.70 o                         
   2   3  23          1.26          2.16         0.36 o                         
   3   3  23         26.86         25.43         1.51 o                         
   4   3  23          0.02          0.04         0.32 o                         
   5   3  23          8.56          9.88         0.56 o                         
   6   3  23         34.53         29.06         1.19 o                         
  -6   4  23        556.49        607.18        28.01 o                         
  -5   4  23         85.44         89.97         2.62 o                         
  -4   4  23        374.88        433.65        10.68 o                         
  -3   4  23          0.12         -0.10         1.03 o                         
  -2   4  23        141.67        120.15         2.97 o                         
  -1   4  23        153.43        146.63         3.30 o                         
   0   4  23        839.16        812.53        15.97 o                         
   1   4  23          1.15          1.37         0.38 o                         
   2   4  23       1115.29       1136.13        24.38 o                         
   3   4  23          5.12          3.85         0.51 o                         
   4   4  23        302.87        296.85         7.61 o                         
   5   4  23          1.61          1.07         0.36 o                         
   6   4  23        163.60        191.90         9.10 o                         
  -5   5  23         16.81         15.82         0.78 o                         
  -4   5  23         83.90         87.59         2.69 o                         
  -3   5  23        516.80        502.29        12.27 o                         
  -2   5  23          7.92          7.98         0.62 o                         
  -1   5  23       1039.64       1030.54        21.48 o                         
   0   5  23         19.19         19.26         1.35 o                         
   1   5  23        297.03        294.93         7.12 o                         
   2   5  23         30.25         29.61         1.20 o                         
   3   5  23          2.53          3.12         0.41 o                         
   4   5  23          0.15         -0.11         0.30 o                         
   5   5  23        110.29        102.77         4.11 o                         
  -4   6  23          0.61          0.17         0.68 o                         
  -3   6  23          0.56          1.27         0.38 o                         
  -2   6  23         14.92         11.45         0.78 o                         
  -1   6  23         15.98         13.92         0.73 o                         
   0   6  23         72.94         68.90         2.03 o                         
   1   6  23          1.21          1.62         0.38 o                         
   2   6  23        128.87        129.53         3.73 o                         
   3   6  23          8.55         10.21         0.61 o                         
   4   6  23         31.46         34.47         2.09 o                         
  -3   7  23        290.11        266.86        17.34 o                         
  -2   7  23         10.20         11.48         0.76 o                         
  -1   7  23        528.62        513.08        15.45 o                         
   0   7  23          3.61          3.11         0.42 o                         
   1   7  23        108.32        107.04         3.44 o                         
   2   7  23          2.43          2.96         0.38 o                         
   3   7  23         19.84         20.54         1.35 o                         
  -6   0  24        109.28        115.17         4.91 o                         
  -4   0  24       1300.89       1272.66        36.42 o                         
  -2   0  24       6451.19       6339.02       186.77 o                         
   0   0  24       3826.12       3735.26        92.64 o                         
   2   0  24         27.35         25.88         2.17 o                         
   4   0  24       1638.02       1601.20        42.88 o                         
   6   0  24        845.30        807.10        31.57 o                         
  -7   1  24          1.81          1.93         0.33 o                         
  -6   1  24         46.26         39.52         1.58 o                         
  -5   1  24         11.04          9.04         0.59 o                         
  -4   1  24        306.18        308.15         6.73 o                         
  -3   1  24         34.00         29.68         2.08 o                         
  -2   1  24        368.11        365.61         7.37 o                         
  -1   1  24        121.86        119.43         3.04 o                         
   0   1  24        223.13        208.47         4.03 o                         
   1   1  24        119.38        112.23         2.79 o                         
   2   1  24        390.51        371.22         7.84 o                         
   3   1  24        268.12        269.47         5.95 o                         
   4   1  24         77.77         72.55         2.09 o                         
   5   1  24         39.73         41.62         1.64 o                         
   6   1  24          7.61          9.10         0.52 o                         
   7   1  24          1.03          1.57         0.43 o                         
  -7   2  24          0.01          0.06         0.23 o                         
  -6   2  24         12.28         13.47         0.89 o                         
  -5   2  24         21.63         19.02         0.79 o                         
  -4   2  24        865.53        839.32        17.47 o                         
  -3   2  24         22.94         28.09         1.08 o                         
  -2   2  24       2690.60       2564.84        46.34 o                         
  -1   2  24        204.03        195.29         4.19 o                         
   0   2  24        961.73        971.19        17.96 o                         
   1   2  24         60.72         58.09         1.61 o                         
   2   2  24         35.39         35.15         1.11 o                         
   3   2  24        180.02        173.94         3.95 o                         
   4   2  24        119.61        131.18         4.09 o                         
   5   2  24          2.76          2.64         0.40 o                         
   6   2  24        182.74        191.11         5.44 o                         
   7   2  24          4.82          6.70         1.03 o                         
  -6   3  24          0.62          0.64         0.35 o                         
  -5   3  24        100.88         96.08         2.68 o                         
  -4   3  24          2.27          1.24         0.48 o                         
  -3   3  24        197.53        183.64         4.61 o                         
  -2   3  24         20.38         19.59         0.80 o                         
  -1   3  24         73.66         69.82         2.09 o                         
   0   3  24          9.03          7.93         0.50 o                         
   1   3  24        683.63        680.90        13.01 o                         
   2   3  24          9.79          7.68         0.50 o                         
   3   3  24        663.88        655.56        13.43 o                         
   4   3  24         17.11         16.19         0.82 o                         
   5   3  24         81.99         89.72         2.88 o                         
   6   3  24          2.01          2.21         0.36 o                         
  -6   4  24        212.92        216.58         8.75 o                         
  -5   4  24          1.25          1.61         0.36 o                         
  -4   4  24        111.73        101.98         2.90 o                         
  -3   4  24          0.27          0.18         1.52 o                         
  -2   4  24          0.83          2.18         0.72 o                         
  -1   4  24         71.35         67.38         1.83 o                         
   0   4  24         52.95         52.19         1.59 o                         
   1   4  24          7.10          7.73         0.57 o                         
   2   4  24         50.58         53.79         1.71 o                         
   3   4  24         94.21         95.25         2.69 o                         
   4   4  24        505.53        490.63        13.53 o                         
   5   4  24          0.05          0.35         0.32 o                         
   6   4  24         92.22         74.87         3.73 o                         
  -5   5  24         59.03         66.87         4.09 o                         
  -4   5  24          7.80          8.52         0.94 o                         
  -3   5  24        173.22        159.29         4.05 o                         
  -2   5  24         27.68         28.85         1.07 o                         
  -1   5  24          3.81          3.84         0.47 o                         
   0   5  24         41.65         41.16         1.42 o                         
   1   5  24        108.90        124.63         3.50 o                         
   2   5  24         27.03         27.99         1.15 o                         
   3   5  24         16.43         21.76         0.97 o                         
   4   5  24         18.21         16.09         0.74 o                         
   5   5  24          2.61          1.61         0.40 o                         
  -4   6  24          6.26         11.69         1.44 o                         
  -3   6  24          2.12          2.21         0.38 o                         
  -2   6  24        521.17        518.43        13.93 o                         
  -1   6  24          3.29          3.05         0.58 o                         
   0   6  24        230.12        238.23         6.31 o                         
   1   6  24          0.53          0.24         0.40 o                         
   2   6  24         36.85         35.88         1.27 o                         
   3   6  24          2.58          1.63         0.31 o                         
   4   6  24        532.99        462.47        16.18 o                         
  -2   7  24          0.01          0.23         1.00 o                         
  -1   7  24          5.91          4.81         1.02 o                         
   0   7  24          4.72          5.02         0.52 o                         
   1   7  24        133.37        134.97         5.03 o                         
   2   7  24          1.22          0.62         0.38 o                         
  -7   0  25          0.20          0.10         0.46 o                         
  -5   0  25          3.55          2.93         1.50 o                         
  -3   0  25        126.74        131.30         9.05 o                         
  -1   0  25         52.61         54.44         2.93 o                         
   1   0  25         97.01         87.69         3.40 o                         
   3   0  25        292.94        289.78         8.56 o                         
   5   0  25        179.94        188.26         7.62 o                         
   7   0  25        110.60        132.90        14.52 o                         
  -7   1  25        338.55        345.70        13.66 o                         
  -6   1  25          0.21          0.25         0.38 o                         
  -5   1  25       1170.09       1185.67        29.70 o                         
  -4   1  25          1.23          1.91         0.67 o                         
  -3   1  25       2245.41       2217.58        43.96 o                         
  -2   1  25         45.75         44.91         1.42 o                         
  -1   1  25        365.23        333.05         6.36 o                         
   0   1  25          8.50          9.85         0.50 o                         
   1   1  25        138.67        129.14         3.88 o                         
   2   1  25         79.52         79.45         2.53 o                         
   3   1  25        131.20        113.90         3.98 o                         
   4   1  25          0.06          0.09         0.48 o                         
   5   1  25        514.15        531.52        13.95 o                         
   6   1  25         28.93         31.30         1.13 o                         
   7   1  25        311.90        332.28        47.20 o                         
  -7   2  25          1.38          2.54         0.61 o                         
  -6   2  25        144.82        139.65         4.52 o                         
  -5   2  25          9.07          7.88         0.61 o                         
  -4   2  25       2865.88       2866.14        56.12 o                         
  -3   2  25         15.30         16.03         1.08 o                         
  -2   2  25       1581.03       1521.91        28.09 o                         
  -1   2  25         22.52         24.06         0.87 o                         
   0   2  25       1287.58       1184.25        22.28 o                         
   1   2  25         63.90         65.23         1.72 o                         
   2   2  25       2326.82       2218.30        42.46 o                         
   3   2  25         72.89         78.24         2.24 o                         
   4   2  25        496.97        488.15        11.81 o                         
   5   2  25         61.52         69.87         2.20 o                         
   6   2  25          0.71          0.87         0.35 o                         
  -6   3  25         21.70         22.19         1.03 o                         
  -5   3  25         38.63         42.17         1.55 o                         
  -4   3  25         44.10         44.55         1.83 o                         
  -3   3  25        276.33        262.43         5.89 o                         
  -2   3  25          1.93          2.74         0.43 o                         
  -1   3  25        417.29        400.55         7.58 o                         
   0   3  25          0.56          0.43         0.33 o                         
   1   3  25        170.96        178.28         3.80 o                         
   2   3  25         22.81         23.27         1.96 o                         
   3   3  25        170.83        163.80         3.84 o                         
   4   3  25          9.03          9.41         0.87 o                         
   5   3  25         57.34         64.19         2.12 o                         
   6   3  25         33.90         31.93         1.22 o                         
  -6   4  25        262.97        275.14        10.93 o                         
  -5   4  25         18.08         18.62         0.95 o                         
  -4   4  25       1578.02       1592.21        37.72 o                         
  -3   4  25          3.44          4.13         0.89 o                         
  -2   4  25        841.89        856.51        16.90 o                         
  -1   4  25          0.84          0.86         0.92 o                         
   0   4  25        378.46        350.61         8.33 o                         
   1   4  25          0.02          0.38         0.36 o                         
   2   4  25       1559.83       1526.43        32.16 o                         
   3   4  25          2.75          2.79         0.41 o                         
   4   4  25        969.57        963.56        25.13 o                         
   5   4  25          3.71          5.34         0.56 o                         
  -5   5  25         56.63         58.35         3.18 o                         
  -4   5  25         45.04         50.30         2.24 o                         
  -3   5  25          0.15          1.22         0.32 o                         
  -2   5  25         50.27         48.81         2.54 o                         
  -1   5  25        480.80        484.02        11.71 o                         
   0   5  25         26.48         26.51         1.08 o                         
   1   5  25        822.77        818.25        19.69 o                         
   2   5  25         20.83         22.99         1.89 o                         
   3   5  25        122.90        131.97         3.80 o                         
   4   5  25         14.50         13.69         0.89 o                         
   5   5  25         46.80         46.11         2.49 o                         
  -4   6  25         27.00         21.18         2.48 o                         
  -3   6  25          0.01         -0.01         0.34 o                         
  -2   6  25          0.44          1.21         0.40 o                         
  -1   6  25          0.03          0.19         0.35 o                         
   0   6  25         22.79         21.70         1.04 o                         
   1   6  25          9.91         12.21         1.14 o                         
   2   6  25        118.77        115.52         3.68 o                         
   3   6  25         10.88         11.98         1.33 o                         
   4   6  25        180.65        134.40        10.71 o                         
  -2   7  25          3.64          2.08         1.51 o                         
  -1   7  25        284.36        287.10        11.59 o                         
   0   7  25          5.84          6.56         0.78 o                         
   1   7  25        358.81        349.00        12.36 o                         
   2   7  25          0.16          0.04         0.34 o                         
  -6   0  26        275.68        289.42        13.32 o                         
  -4   0  26        174.37        169.66         6.07 o                         
  -2   0  26       4540.44       4522.18       133.91 o                         
   0   0  26       5936.68       5807.41       171.17 o                         
   2   0  26       2656.43       2493.93        69.97 o                         
   4   0  26        283.09        271.56         9.40 o                         
   6   0  26        398.00        420.35        16.68 o                         
  -7   1  26         38.43         37.93         2.80 o                         
  -6   1  26         69.44         65.94         2.81 o                         
  -5   1  26          7.14          8.82         0.70 o                         
  -4   1  26         39.93         44.44         3.93 o                         
  -3   1  26         18.58         15.98         0.91 o                         
  -2   1  26        506.98        500.03        10.17 o                         
  -1   1  26        425.61        407.30         8.29 o                         
   0   1  26         50.19         45.36         1.94 o                         
   1   1  26        573.79        539.56        10.80 o                         
   2   1  26         51.99         49.57         4.19 o                         
   3   1  26         19.39         20.30         1.49 o                         
   4   1  26         15.34         14.66         2.30 o                         
   5   1  26        159.60        165.03         4.79 o                         
   6   1  26          0.16          0.32         0.33 o                         
  -6   2  26         16.80         18.10         0.92 o                         
  -5   2  26         31.63         26.06         1.12 o                         
  -4   2  26         24.14         23.07         1.61 o                         
  -3   2  26          2.22          2.23         0.63 o                         
  -2   2  26       1385.78       1317.46        25.95 o                         
  -1   2  26         50.04         46.82         1.34 o                         
   0   2  26       3063.65       2995.96        56.83 o                         
   1   2  26         13.05         15.18         1.46 o                         
   2   2  26       1295.31       1287.80        24.94 o                         
   3   2  26         11.37         12.33         1.39 o                         
   4   2  26         95.30         89.97         3.02 o                         
   5   2  26          0.88          0.72         0.36 o                         
   6   2  26         76.97         83.62         3.34 o                         
  -6   3  26         12.00         12.49         1.16 o                         
  -5   3  26         14.03         17.76         0.97 o                         
  -4   3  26         18.17         18.29         0.95 o                         
  -3   3  26        121.11        114.98         3.50 o                         
  -2   3  26          3.28          3.86         0.52 o                         
  -1   3  26       1085.16       1071.58        19.14 o                         
   0   3  26          0.00          0.18         0.32 o                         
   1   3  26       1047.49       1044.59        20.21 o                         
   2   3  26         10.07          9.33         0.57 o                         
   3   3  26        173.55        171.18         3.91 o                         
   4   3  26          0.47          1.08         0.36 o                         
   5   3  26        333.11        349.00         9.86 o                         
   6   3  26          4.25          2.56         0.50 o                         
  -5   4  26         33.84         31.01         1.20 o                         
  -4   4  26         51.65         55.07         1.93 o                         
  -3   4  26         12.89         13.81         0.67 o                         
  -2   4  26          0.94          1.58         0.74 o                         
  -1   4  26         76.89         71.83         2.00 o                         
   0   4  26         44.02         45.31         1.45 o                         
   1   4  26          0.89          1.21         0.38 o                         
   2   4  26         22.26         28.36         1.18 o                         
   3   4  26          3.32          2.48         0.43 o                         
   4   4  26         29.34         35.78         1.37 o                         
   5   4  26          4.59          7.20         1.40 o                         
  -5   5  26          0.53          0.62         0.65 o                         
  -4   5  26         22.77         27.99         1.14 o                         
  -3   5  26         25.25         34.00         1.30 o                         
  -2   5  26         12.10         10.95         0.65 o                         
  -1   5  26        148.44        147.81         4.15 o                         
   0   5  26          0.53         -0.15         0.35 o                         
   1   5  26         81.27         82.47         2.42 o                         
   2   5  26          0.33          0.05         0.33 o                         
   3   5  26         24.91         30.85         1.86 o                         
   4   5  26          1.35          2.37         0.37 o                         
  -3   6  26          3.16          3.69         0.45 o                         
  -2   6  26         72.48         75.34         2.66 o                         
  -1   6  26          2.43          1.65         0.39 o                         
   0   6  26        430.11        441.73        11.75 o                         
   1   6  26          6.72          7.65         0.53 o                         
   2   6  26        141.73        135.15         3.92 o                         
   3   6  26          7.08          6.48         0.55 o                         
  -1   7  26        104.68         92.73         6.08 o                         
   0   7  26          0.58          0.72         0.41 o                         
   1   7  26         11.16         10.92         2.55 o                         
  -5   0  27        264.25        264.30        10.34 o                         
  -3   0  27          0.09          0.67         0.53 o                         
  -1   0  27       1064.75       1020.44        28.25 o                         
   1   0  27         15.01         15.62         2.24 o                         
   3   0  27        303.13        285.42        10.64 o                         
   5   0  27         18.97         21.14         2.58 o                         
  -6   1  27         19.55         19.24         0.92 o                         
  -5   1  27        594.76        587.18        17.94 o                         
  -4   1  27          6.97          6.97         0.56 o                         
  -3   1  27        251.41        239.29         5.87 o                         
  -2   1  27         80.09         84.08         4.43 o                         
  -1   1  27        131.02        121.12         2.79 o                         
   0   1  27         47.64         48.46         1.61 o                         
   1   1  27         22.97         30.55         1.52 o                         
   2   1  27         65.69         66.56         1.78 o                         
   3   1  27         66.17         80.91         3.63 o                         
   4   1  27         15.61         15.55         1.96 o                         
   5   1  27         16.62         13.15         0.70 o                         
   6   1  27          0.04          0.03         0.30 o                         
  -6   2  27          3.32          7.06         0.60 o                         
  -5   2  27         38.58         35.45         1.43 o                         
  -4   2  27         80.59         88.42         2.78 o                         
  -3   2  27          1.63          2.15         0.47 o                         
  -2   2  27        912.74        903.46        18.68 o                         
  -1   2  27        168.14        164.79         3.74 o                         
   0   2  27        154.84        123.01         2.80 o                         
   1   2  27          4.73          4.25         0.57 o                         
   2   2  27        625.98        670.76        13.90 o                         
   3   2  27         21.64         24.14         1.02 o                         
   4   2  27        999.06        995.00        27.54 o                         
   5   2  27          9.66         13.14         0.65 o                         
   6   2  27        436.34        389.24        12.56 o                         
  -6   3  27          6.98          5.24         0.53 o                         
  -5   3  27         90.87         98.40         3.02 o                         
  -4   3  27         18.54         17.89         1.29 o                         
  -3   3  27          0.53          0.34         0.40 o                         
  -2   3  27         53.41         55.13         1.47 o                         
  -1   3  27        143.75        117.21         2.95 o                         
   0   3  27         72.20         68.93         1.99 o                         
   1   3  27        434.15        391.36         8.46 o                         
   2   3  27         36.24         35.10         1.10 o                         
   3   3  27         63.08         58.25         1.78 o                         
   4   3  27         23.22         24.80         1.02 o                         
   5   3  27         27.33         26.93         1.55 o                         
   6   3  27          5.08          3.53         1.16 o                         
  -5   4  27         11.04         14.32         0.75 o                         
  -4   4  27        364.88        393.87        10.49 o                         
  -3   4  27          0.51         -0.22         0.43 o                         
  -2   4  27        973.39        984.24        23.04 o                         
  -1   4  27         49.59         51.45         2.06 o                         
   0   4  27         71.41         64.56         1.85 o                         
   1   4  27          0.54          0.51         0.36 o                         
   2   4  27        377.16        377.25         9.35 o                         
   3   4  27         18.74         14.80         0.69 o                         
   4   4  27        606.55        602.23        17.87 o                         
   5   4  27          1.69          1.16         0.45 o                         
  -4   5  27          2.69          1.72         0.54 o                         
  -3   5  27          3.40          3.87         0.43 o                         
  -2   5  27         13.67         16.28         0.87 o                         
  -1   5  27        204.40        199.47         5.53 o                         
   0   5  27          8.96          8.25         0.57 o                         
   1   5  27        868.36        893.76        23.46 o                         
   2   5  27         13.94         17.75         0.82 o                         
   3   5  27        498.25        520.52        20.45 o                         
   4   5  27          0.34          0.50         0.35 o                         
  -3   6  27          0.13         -0.09         0.72 o                         
  -2   6  27         67.73         58.85         2.94 o                         
  -1   6  27         16.10         18.17         0.81 o                         
   0   6  27          7.43         11.88         0.92 o                         
   1   6  27          0.03         -0.07         0.30 o                         
   2   6  27          0.03          0.98         0.45 o                         
   3   6  27          0.03          0.70         0.32 o                         
   0   7  27          0.04         -0.61         0.61 o                         
  -6   0  28        465.19        444.57        24.62 o                         
  -4   0  28       1736.37       1736.30        55.66 o                         
  -2   0  28        396.26        392.58        12.08 o                         
   0   0  28       1910.23       1801.88        48.24 o                         
   2   0  28       2622.48       2386.92        67.17 o                         
   4   0  28        415.22        365.25        14.45 o                         
   6   0  28         51.34         60.34         3.86 o                         
  -6   1  28          5.85          5.91         0.47 o                         
  -5   1  28         35.84         37.31         1.38 o                         
  -4   1  28          4.90          5.83         1.02 o                         
  -3   1  28        230.33        226.24         5.48 o                         
  -2   1  28          1.59          2.53         1.36 o                         
  -1   1  28         20.64         23.39         1.64 o                         
   0   1  28         22.07         21.13         1.98 o                         
   1   1  28          4.77          8.49        20.73 o                         
   2   1  28        190.40        182.39         4.20 o                         
   3   1  28          0.41          1.48         0.73 o                         
   4   1  28         16.43         17.32         0.85 o                         
   5   1  28         15.11         19.10         0.90 o                         
   6   1  28         63.55         71.11         3.31 o                         
  -6   2  28         79.77         96.40         3.59 o                         
  -5   2  28          3.44          4.32         0.57 o                         
  -4   2  28        188.89        201.53         6.22 o                         
  -3   2  28          4.90          5.45         4.01 o                         
  -2   2  28         41.63         48.32         3.79 o                         
  -1   2  28         14.65         15.32         0.78 o                         
   0   2  28        394.92        326.77         6.56 o                         
   1   2  28         21.75         23.43         0.88 o                         
   2   2  28        763.00        678.42        13.52 o                         
   3   2  28         25.52         26.60         1.54 o                         
   4   2  28        223.14        224.36         6.45 o                         
   5   2  28         35.52         42.56         1.29 o                         
   6   2  28          1.97          2.05         0.77 o                         
  -6   3  28          5.25          5.38         0.55 o                         
  -5   3  28        123.17        141.74         4.14 o                         
  -4   3  28          0.91          0.53         0.47 o                         
  -3   3  28        435.50        431.24        10.16 o                         
  -2   3  28         14.76         13.21         1.17 o                         
  -1   3  28        168.61        184.93         3.96 o                         
   0   3  28          3.60          2.48         0.39 o                         
   1   3  28          3.18         10.47         0.78 o                         
   2   3  28          6.18          6.08         0.46 o                         
   3   3  28          9.85          7.80         0.56 o                         
   4   3  28          0.48          0.65         0.39 o                         
   5   3  28        179.12        177.54         9.31 o                         
  -5   4  28         25.87         31.76         2.13 o                         
  -4   4  28        575.34        602.14        16.74 o                         
  -3   4  28          0.81          0.74         0.37 o                         
  -2   4  28        218.02        208.31         5.75 o                         
  -1   4  28         49.45         51.03         3.31 o                         
   0   4  28         35.70         49.26         1.59 o                         
   1   4  28          0.57          0.53         0.35 o                         
   2   4  28         62.36         70.40         1.97 o                         
   3   4  28         12.97         14.13         0.88 o                         
   4   4  28          7.36          9.29         0.71 o                         
   5   4  28          7.90          7.19         0.77 o                         
  -4   5  28          0.52          0.48         0.39 o                         
  -3   5  28         46.83         52.51         1.93 o                         
  -2   5  28          4.17          4.91         0.57 o                         
  -1   5  28         78.12         93.31         3.57 o                         
   0   5  28          0.22          0.72         0.38 o                         
   1   5  28          7.35         11.14         0.78 o                         
   2   5  28         82.55         86.69         2.67 o                         
   3   5  28         25.15         26.06         1.11 o                         
   4   5  28         11.65         10.64         0.86 o                         
  -3   6  28          0.16          1.13         1.98 o                         
  -2   6  28        212.14        195.60         8.19 o                         
  -1   6  28         26.18         24.61         1.03 o                         
   0   6  28        108.08        108.05         4.80 o                         
   1   6  28          2.59          2.63         0.39 o                         
   2   6  28        321.05        328.41        12.20 o                         
   3   6  28         10.19          4.27         1.54 o                         
  -5   0  29        428.63        470.35        18.76 o                         
  -3   0  29         11.60         10.46         1.22 o                         
  -1   0  29        436.14        410.28        16.56 o                         
   1   0  29         20.35         20.21         1.21 o                         
   3   0  29         89.67         81.18         4.64 o                         
   5   0  29          8.62         11.37         1.14 o                         
  -6   1  29          3.42          3.02         0.43 o                         
  -5   1  29        104.55        114.45         3.32 o                         
  -4   1  29          0.80          0.56         0.37 o                         
  -3   1  29        392.00        383.36        13.69 o                         
  -2   1  29          8.83         10.60         0.98 o                         
  -1   1  29        224.07        212.71         5.27 o                         
   0   1  29          3.03          3.30         0.83 o                         
   1   1  29          2.45          7.17         1.44 o                         
   2   1  29          1.20          0.51         2.03 o                         
   3   1  29        251.30        309.99         7.42 o                         
   4   1  29          0.72          0.67         0.35 o                         
   5   1  29         88.19         94.20         2.85 o                         
   6   1  29          0.45          0.28         0.39 o                         
  -6   2  29        161.36        161.66         7.06 o                         
  -5   2  29         58.11         56.85         2.09 o                         
  -4   2  29          1.18          2.18         0.41 o                         
  -3   2  29          0.14         -0.07         0.48 o                         
  -2   2  29        621.21        604.13        13.46 o                         
  -1   2  29         58.53         56.24         2.02 o                         
   0   2  29       2613.06       2424.61        50.94 o                         
   1   2  29          0.29          0.28         0.39 o                         
   2   2  29        422.57        377.91         8.72 o                         
   3   2  29          7.07          8.72         0.68 o                         
   4   2  29        470.88        488.03        13.60 o                         
   5   2  29          7.30          8.76         0.51 o                         
  -5   3  29         36.05         41.16         1.79 o                         
  -4   3  29         10.31          9.74         0.61 o                         
  -3   3  29        189.31        196.34         6.82 o                         
  -2   3  29         14.04         13.98         0.76 o                         
  -1   3  29         14.00         19.02         0.80 o                         
   0   3  29          9.09          6.93         0.51 o                         
   1   3  29        220.30        260.97         6.45 o                         
   2   3  29          4.46          2.76         0.47 o                         
   3   3  29          0.68          0.33         0.35 o                         
   4   3  29          1.68          2.00         0.39 o                         
   5   3  29         33.43         30.85         1.19 o                         
  -5   4  29         16.89         23.41         3.04 o                         
  -4   4  29          0.33          0.94         0.33 o                         
  -3   4  29          2.53          1.58         0.40 o                         
  -2   4  29        462.24        463.71        12.06 o                         
  -1   4  29          4.72          2.96         0.49 o                         
   0   4  29       1770.82       1693.06        41.94 o                         
   1   4  29          3.99          4.84         0.44 o                         
   2   4  29        236.56        219.80         5.80 o                         
   3   4  29          0.60          1.90         0.40 o                         
   4   4  29        295.25        321.12        12.71 o                         
  -4   5  29          0.70          1.02         0.68 o                         
  -3   5  29         67.32         78.85         6.12 o                         
  -2   5  29          0.39          0.36         0.34 o                         
  -1   5  29        127.34        128.31         5.79 o                         
   0   5  29          1.20          0.36         0.35 o                         
   1   5  29         15.65         19.51         1.39 o                         
   2   5  29          8.11          6.64         0.75 o                         
   3   5  29        164.12        158.26         6.75 o                         
   4   5  29          1.55          2.17         1.17 o                         
  -2   6  29          0.29          0.88         0.68 o                         
  -1   6  29          0.45          1.05         0.40 o                         
   0   6  29          0.17          2.09         0.63 o                         
   1   6  29          0.73          0.55         0.39 o                         
   2   6  29          0.36          1.41         1.53 o                         
  -6   0  30          0.41          0.20         0.55 o                         
  -4   0  30        361.03        363.24        14.65 o                         
  -2   0  30        323.96        303.41        10.14 o                         
   0   0  30          9.09         12.87         2.92 o                         
   2   0  30        898.75        858.17        32.21 o                         
   4   0  30        905.48        889.85        40.41 o                         
   6   0  30         47.47         50.03         4.54 o                         
  -6   1  30          6.68          3.73         0.61 o                         
  -5   1  30         54.97         51.47         1.73 o                         
  -4   1  30        156.53        159.32         4.48 o                         
  -3   1  30         78.49         77.77         2.71 o                         
  -2   1  30         93.92         98.65         3.18 o                         
  -1   1  30         81.94         74.70         3.42 o                         
   0   1  30         65.48         56.46         3.32 o                         
   1   1  30        202.28        190.56         7.16 o                         
   2   1  30        123.21        108.35         4.92 o                         
   3   1  30         73.48         77.89         2.39 o                         
   4   1  30          0.27          0.44         0.35 o                         
   5   1  30          1.33          2.17         0.45 o                         
   6   1  30         20.13         20.33         2.05 o                         
  -6   2  30          2.54          2.35         0.49 o                         
  -5   2  30         32.24         30.80         1.27 o                         
  -4   2  30         67.98         71.06         2.41 o                         
  -3   2  30          2.01          2.41         0.45 o                         
  -2   2  30         30.65         35.36         3.30 o                         
  -1   2  30        105.31        107.72         2.94 o                         
   0   2  30         12.12         13.11         1.23 o                         
   1   2  30          0.08          0.35         0.39 o                         
   2   2  30         70.05         57.22         1.80 o                         
   3   2  30         16.88         15.75         0.79 o                         
   4   2  30        192.32        173.56         4.77 o                         
   5   2  30          0.20          0.33         0.60 o                         
  -5   3  30        143.77        138.07         5.14 o                         
  -4   3  30          0.74          0.31         0.31 o                         
  -3   3  30         50.11         45.26         1.67 o                         
  -2   3  30          0.99          0.87         0.39 o                         
  -1   3  30        303.54        303.32         7.37 o                         
   0   3  30          0.02          0.09         0.35 o                         
   1   3  30        549.83        568.49        13.04 o                         
   2   3  30          5.16          5.95         0.47 o                         
   3   3  30        320.19        341.62        13.06 o                         
   4   3  30          0.08          0.16         0.31 o                         
   5   3  30          5.69          5.30         1.65 o                         
  -4   4  30         71.58         73.94         2.52 o                         
  -3   4  30         13.11         13.32         0.85 o                         
  -2   4  30        121.85        118.55         3.84 o                         
  -1   4  30          5.75          8.48         0.95 o                         
   0   4  30         69.73         78.20         2.31 o                         
   1   4  30         17.79         19.55         1.04 o                         
   2   4  30        387.81        374.66        11.36 o                         
   3   4  30         30.40         40.08         1.69 o                         
   4   4  30        198.02        200.01        10.64 o                         
  -3   5  30          8.70         10.61         0.89 o                         
  -2   5  30         24.47         24.65         1.36 o                         
  -1   5  30        167.26        192.51         6.55 o                         
   0   5  30          4.56          4.84         0.45 o                         
   1   5  30        219.20        265.78         7.58 o                         
   2   5  30          1.98          0.91         0.37 o                         
   3   5  30        119.73        127.29         5.92 o                         
  -2   6  30        128.66        167.78        15.05 o                         
  -1   6  30         35.72         33.61         1.91 o                         
   0   6  30         36.26         39.46         2.22 o                         
   1   6  30         12.08         11.56         1.76 o                         
  -5   0  31         34.89         31.34         2.69 o                         
  -3   0  31          9.25          9.20         1.43 o                         
  -1   0  31          4.67          5.61         0.72 o                         
   1   0  31          1.55          1.94         1.23 o                         
   3   0  31         59.96         57.11         2.56 o                         
   5   0  31          1.03          1.47         0.65 o                         
  -6   1  31          7.30          6.27         0.91 o                         
  -5   1  31         91.33         95.01         5.37 o                         
  -4   1  31          1.06          0.82         0.37 o                         
  -3   1  31        581.26        593.06        16.86 o                         
  -2   1  31          5.86          5.96         0.65 o                         
  -1   1  31        449.09        465.40        12.10 o                         
   0   1  31          0.05         81.14       102.10 o                         
   1   1  31          5.20          4.20        18.97 o                         
   2   1  31         27.77         29.14         1.60 o                         
   3   1  31        380.16        417.19        11.14 o                         
   4   1  31          0.37          0.22         0.41 o                         
   5   1  31        622.78        692.18        22.12 o                         
  -5   2  31          0.07         -0.14         0.30 o                         
  -4   2  31        202.38        195.58         5.46 o                         
  -3   2  31          0.13          0.49         0.36 o                         
  -2   2  31          6.97          9.48         0.63 o                         
  -1   2  31         10.32         11.09         0.80 o                         
   0   2  31         19.19         25.31         1.17 o                         
   1   2  31          2.23          2.43         0.49 o                         
   2   2  31        114.90        120.55         3.35 o                         
   3   2  31         23.26         22.80         1.03 o                         
   4   2  31          2.16          5.09         0.39 o                         
   5   2  31          1.09          0.02         0.47 o                         
  -5   3  31          1.20          1.50         0.32 o                         
  -4   3  31          2.73          2.47         0.36 o                         
  -3   3  31          1.11          1.25         0.43 o                         
  -2   3  31          0.00         -0.07         0.41 o                         
  -1   3  31         39.00         40.26         1.50 o                         
   0   3  31          8.22          8.16         0.59 o                         
   1   3  31          1.06          3.15         0.47 o                         
   2   3  31         12.57         12.89         0.68 o                         
   3   3  31        143.22        168.90         7.45 o                         
   4   3  31          0.88          2.42         0.36 o                         
   5   3  31        214.92        198.35        11.47 o                         
  -4   4  31        150.20        159.47         5.84 o                         
  -3   4  31          0.02          0.38         0.34 o                         
  -2   4  31          1.19          1.06         0.42 o                         
  -1   4  31         11.04         15.85         0.80 o                         
   0   4  31         25.76         27.68         1.10 o                         
   1   4  31          2.05          1.89         0.43 o                         
   2   4  31         65.44         59.50         2.28 o                         
   3   4  31         18.76         22.14         1.51 o                         
   4   4  31         22.99         29.87         2.20 o                         
  -3   5  31        205.77        218.22        12.62 o                         
  -2   5  31         10.11          8.91         1.18 o                         
  -1   5  31        190.02        197.16         7.12 o                         
   0   5  31          5.19          4.54         0.48 o                         
   1   5  31         37.99         43.31         1.74 o                         
   2   5  31         24.64         22.93         1.64 o                         
   3   5  31          1.68          2.32         0.62 o                         
  -1   6  31         65.19         48.72         5.22 o                         
   0   6  31         35.99         36.22         2.54 o                         
  -4   0  32         12.09         13.90         1.43 o                         
  -2   0  32        992.10       1025.15        46.35 o                         
   0   0  32       1284.69       1155.53        35.97 o                         
   2   0  32        127.87        116.88         5.04 o                         
   4   0  32         95.41         96.25         4.91 o                         
  -5   1  32         29.21         31.98         2.32 o                         
  -4   1  32        172.83        179.90         4.58 o                         
  -3   1  32         42.04         47.55         1.69 o                         
  -2   1  32         89.25         90.68         3.25 o                         
  -1   1  32         14.51         14.18         0.92 o                         
   0   1  32         56.25         48.93         2.82 o                         
   1   1  32        215.66        209.55         6.63 o                         
   2   1  32         11.33          9.32         0.68 o                         
   3   1  32         92.13         99.50         2.95 o                         
   4   1  32          3.80          4.10         0.51 o                         
   5   1  32         12.91         13.86         0.85 o                         
  -5   2  32          9.05         10.35         0.64 o                         
  -4   2  32         31.00         36.74         2.13 o                         
  -3   2  32          0.02          0.39         0.32 o                         
  -2   2  32        269.65        286.65         7.55 o                         
  -1   2  32         18.67         20.15         1.05 o                         
   0   2  32         68.83         64.29         2.50 o                         
   1   2  32          2.50          2.62         0.50 o                         
   2   2  32         12.70         12.30         0.75 o                         
   3   2  32          9.91         13.53         0.91 o                         
   4   2  32         19.32         28.20         1.22 o                         
   5   2  32          1.64          1.69         0.63 o                         
  -5   3  32        249.19        326.89        25.65 o                         
  -4   3  32          2.97          2.30         0.42 o                         
  -3   3  32        288.93        305.21         8.39 o                         
  -2   3  32          2.48          2.98         0.48 o                         
  -1   3  32         82.17         91.27         2.99 o                         
   0   3  32          4.57          6.16         0.59 o                         
   1   3  32       1084.37       1093.39        35.84 o                         
   2   3  32          1.20          1.23         0.47 o                         
   3   3  32        402.20        419.33        12.51 o                         
   4   3  32          0.18          0.39         0.32 o                         
  -4   4  32          3.93          3.16         0.85 o                         
  -3   4  32          4.93          3.77         0.40 o                         
  -2   4  32        116.30        115.34         6.12 o                         
  -1   4  32          0.07          1.04         0.43 o                         
   0   4  32        475.89        461.79        17.30 o                         
   1   4  32          0.31          1.01         0.45 o                         
   2   4  32          1.42          1.22         0.40 o                         
   3   4  32          0.76         -0.26         0.42 o                         
   4   4  32        383.48        361.05        28.79 o                         
  -2   5  32          2.20          2.19         0.75 o                         
  -1   5  32         42.37         43.06         1.98 o                         
   0   5  32          3.87          7.62         0.66 o                         
   1   5  32        499.73        521.72        27.13 o                         
   2   5  32          6.56          9.66         2.07 o                         
  -5   0  33         36.68         33.49         2.68 o                         
  -3   0  33          6.70          5.84         0.91 o                         
  -1   0  33         91.42         81.92         4.22 o                         
   1   0  33         15.65         15.87         1.17 o                         
   3   0  33         17.60         11.61         1.35 o                         
   5   0  33         18.73         17.54         1.67 o                         
  -5   1  33         67.10         59.46         2.85 o                         
  -4   1  33          7.43          8.30         0.62 o                         
  -3   1  33         44.60         53.95         1.98 o                         
  -2   1  33          8.66          8.74         0.62 o                         
  -1   1  33        275.39        284.05         9.17 o                         
   0   1  33          6.89          7.10         0.63 o                         
   1   1  33        178.01        185.60         5.22 o                         
   2   1  33          6.40          7.61         0.60 o                         
   3   1  33         20.43         22.40         1.09 o                         
   4   1  33          0.01          0.21         0.38 o                         
   5   1  33        291.38        302.44        11.98 o                         
  -5   2  33          9.14          8.13         0.68 o                         
  -4   2  33        285.20        286.78         8.18 o                         
  -3   2  33          0.37          0.64         0.38 o                         
  -2   2  33        174.09        164.14         4.44 o                         
  -1   2  33         27.54         26.35         1.10 o                         
   0   2  33        117.53        114.56         4.46 o                         
   1   2  33          6.88          7.13         0.60 o                         
   2   2  33        530.73        538.91        15.20 o                         
   3   2  33          8.08          6.48         0.51 o                         
   4   2  33        359.48        342.56        15.87 o                         
  -4   3  33          6.55          5.99         0.53 o                         
  -3   3  33          5.95          7.66         0.59 o                         
  -2   3  33          6.68          7.59         0.87 o                         
  -1   3  33         25.58         29.20         1.64 o                         
   0   3  33          0.03          0.51         0.44 o                         
   1   3  33         15.43         13.90         0.94 o                         
   2   3  33          3.78          5.36         0.50 o                         
   3   3  33         22.25         24.54         1.16 o                         
   4   3  33         11.97          9.43         1.28 o                         
  -3   4  33          0.27          0.41         0.35 o                         
  -2   4  33         24.60         21.38         1.16 o                         
  -1   4  33         10.61         11.64         1.53 o                         
   0   4  33         26.58         26.79         1.39 o                         
   1   4  33          3.22          3.90         0.49 o                         
   2   4  33        212.81        215.74         8.89 o                         
   3   4  33          0.04          0.30         0.43 o                         
  -2   5  33         78.35         89.02         5.90 o                         
  -1   5  33         92.78        103.12         7.99 o                         
   0   5  33         22.03         27.16         1.74 o                         
   1   5  33         85.94         92.88         7.17 o                         
   2   5  33         41.70         45.51         2.74 o                         
  -4   0  34         44.88         43.07         1.92 o                         
  -2   0  34         48.60         58.08         3.96 o                         
   0   0  34        335.61        332.01        18.87 o                         
   2   0  34        118.00        127.57         5.70 o                         
   4   0  34         70.23         78.40         5.36 o                         
  -5   1  34        133.98        130.49        10.64 o                         
  -4   1  34         10.23         11.26         1.13 o                         
  -3   1  34         50.97         51.34         1.76 o                         
  -2   1  34          0.14          0.00         0.38 o                         
  -1   1  34         62.32         66.85         2.39 o                         
   0   1  34          6.25          6.58         0.59 o                         
   1   1  34          0.90          0.37         0.43 o                         
   2   1  34          0.04          0.02         0.36 o                         
   3   1  34         58.67         55.20         1.98 o                         
   4   1  34          0.51          0.12         0.38 o                         
  -4   2  34          3.52          4.06         0.56 o                         
  -3   2  34          0.37         -0.04         0.46 o                         
  -2   2  34         10.83          9.63         0.61 o                         
  -1   2  34          1.18          1.22         0.37 o                         
   0   2  34        201.73        223.89         8.19 o                         
   1   2  34          4.92          5.45         0.56 o                         
   2   2  34         47.95         57.46         1.75 o                         
   3   2  34         12.61         12.36         0.61 o                         
   4   2  34         50.94         59.64         4.45 o                         
  -4   3  34          0.86          0.77         0.31 o                         
  -3   3  34        349.32        363.27        17.81 o                         
  -2   3  34          0.01          0.62         0.41 o                         
  -1   3  34        306.63        321.51         9.84 o                         
   0   3  34          0.53          1.36         0.42 o                         
   1   3  34          0.50          1.45         0.42 o                         
   2   3  34          0.10          0.35         0.35 o                         
   3   3  34        279.53        286.53        14.02 o                         
   4   3  34          0.57          1.19         1.08 o                         
  -3   4  34          0.68          1.34         0.41 o                         
  -2   4  34          0.61          0.73         0.36 o                         
  -1   4  34          2.33          1.39         0.37 o                         
   0   4  34          0.82          0.67         0.37 o                         
   1   4  34          0.36         -0.16         0.36 o                         
   2   4  34          5.68          4.70         0.52 o                         
   3   4  34          0.47          0.02         1.28 o                         
  -1   5  34        154.69        145.72         8.81 o                         
   0   5  34         43.72         52.60         5.16 o                         
   1   5  34          0.77          1.03         0.44 o                         
  -3   0  35         15.81         15.69         1.30 o                         
  -1   0  35         39.09         31.89         5.61 o                         
   1   0  35          2.39          2.48         0.79 o                         
   3   0  35          6.52         11.37         1.92 o                         
  -4   1  35          1.67          2.67         0.46 o                         
  -3   1  35         45.12         44.72         1.59 o                         
  -2   1  35          5.15          6.61         0.68 o                         
  -1   1  35        189.73        190.24         6.04 o                         
   0   1  35          3.81          5.49         0.55 o                         
   1   1  35        414.73        399.49        11.43 o                         
   2   1  35          3.76          5.53         0.52 o                         
   3   1  35        187.88        189.02         6.31 o                         
   4   1  35          4.84          5.16         0.50 o                         
  -4   2  35         22.33         20.84         1.47 o                         
  -3   2  35          5.01          5.00         0.71 o                         
  -2   2  35        394.38        408.53        12.80 o                         
  -1   2  35          3.41          2.82         0.40 o                         
   0   2  35        123.10        130.85         4.01 o                         
   1   2  35          1.25          1.45         0.38 o                         
   2   2  35         12.52         12.64         0.71 o                         
   3   2  35          3.07          3.22         0.65 o                         
   4   2  35        142.45        152.26         7.13 o                         
  -3   3  35         58.08         77.69         3.57 o                         
  -2   3  35          0.16          0.44         0.36 o                         
  -1   3  35         37.27         43.63         3.37 o                         
   0   3  35          0.96          0.55         0.37 o                         
   1   3  35         20.47         20.90         0.94 o                         
   2   3  35          0.03          0.33         0.34 o                         
   3   3  35         24.53         29.31         2.10 o                         
  -2   4  35        187.14        214.00        16.17 o                         
  -1   4  35          0.13          0.52         0.36 o                         
   0   4  35          0.63          1.13         0.61 o                         
   1   4  35          0.11          0.43         0.37 o                         
   2   4  35         52.46         58.39         3.49 o                         
  -4   0  36         16.63          9.89         1.72 o                         
  -2   0  36          0.93          2.13         0.72 o                         
   0   0  36        310.50        312.44        27.59 o                         
   2   0  36        667.21        682.11        38.92 o                         
   4   0  36        218.85        201.64        19.26 o                         
  -4   1  36          0.00          0.26         0.31 o                         
  -3   1  36        103.59        107.11         5.39 o                         
  -2   1  36         15.16         15.14         0.96 o                         
  -1   1  36         34.15         33.33         1.38 o                         
   0   1  36          1.88          0.92         0.41 o                         
   1   1  36          0.69          0.52         0.43 o                         
   2   1  36          3.25          1.46         0.44 o                         
   3   1  36         48.92         49.12         2.93 o                         
   4   1  36          0.16          0.35         0.37 o                         
  -4   2  36         42.14         51.51         3.08 o                         
  -3   2  36          0.02         -0.37         0.37 o                         
  -2   2  36         93.92        120.93         5.35 o                         
  -1   2  36          0.24          0.32         0.35 o                         
   0   2  36        109.99        119.93         3.44 o                         
   1   2  36          2.88          3.08         0.38 o                         
   2   2  36        117.38        111.02         4.11 o                         
   3   2  36          0.04         -0.19         0.38 o                         
  -3   3  36        254.40        307.23        54.34 o                         
  -2   3  36          4.31          3.23         0.59 o                         
  -1   3  36        245.46        237.93        15.46 o                         
   0   3  36          0.60          1.01         0.40 o                         
   1   3  36         36.36         44.25         1.83 o                         
   2   3  36          0.24          0.50         0.53 o                         
  -1   4  36         30.24         37.46         4.14 o                         
   0   4  36          1.41          2.64         0.55 o                         
   1   4  36          0.01         -0.15         0.43 o                         
  -3   0  37          3.95          3.21         0.56 o                         
  -1   0  37          0.05         -0.13         0.53 o                         
   1   0  37          5.08          5.63         0.88 o                         
   3   0  37          9.35         11.18         0.97 o                         
  -3   1  37        570.03        549.36        25.72 o                         
  -2   1  37          0.17         -0.34         0.34 o                         
  -1   1  37         63.55         59.52         2.16 o                         
   0   1  37          0.07         -0.32         0.42 o                         
   1   1  37         74.53         87.93         3.20 o                         
   2   1  37          0.03          0.28         0.43 o                         
   3   1  37         57.68         52.32         3.28 o                         
  -3   2  37          9.74          9.57         1.49 o                         
  -2   2  37          9.36         11.80         0.90 o                         
  -1   2  37          2.83          2.84         0.45 o                         
   0   2  37        200.51        190.61         5.55 o                         
   1   2  37          0.08          0.78         0.53 o                         
   2   2  37         15.23         11.04         1.06 o                         
   3   2  37          0.26          0.11         0.48 o                         
  -2   3  37          5.23          4.85         0.70 o                         
  -1   3  37         41.95         52.80         2.55 o                         
   0   3  37          3.03          3.86         0.49 o                         
   1   3  37         18.63         24.84         2.31 o                         
   2   3  37          1.07          0.57         0.67 o                         
  -2   0  38        282.74        326.34        27.42 o                         
   0   0  38         82.05         93.54        10.67 o                         
   2   0  38         70.58         81.63         5.01 o                         
  -3   1  38         56.96         62.95         4.08 o                         
  -2   1  38          2.46          3.03         0.62 o                         
  -1   1  38        183.02        194.46         6.82 o                         
   0   1  38          3.82          7.01         0.72 o                         
   1   1  38         96.34        103.80         3.68 o                         
   2   1  38         13.45         23.06         2.05 o                         
   3   1  38          0.64          0.46         0.34 o                         
  -2   2  38         44.77         34.64         2.40 o                         
  -1   2  38          3.11          4.10         1.63 o                         
   0   2  38          6.84          6.15         0.99 o                         
   1   2  38          1.75          1.62         0.47 o                         
   2   2  38         35.78         37.05         3.86 o                         
  -1   3  38        509.45        533.56        32.83 o                         
   0   3  38          0.47          0.30         0.45 o                         
   1   3  38        216.56        197.52        15.60 o                         
  -1   0  39          3.49          1.93         0.61 o                         
   1   0  39          2.37          1.75         0.64 o                         
  -2   1  39          0.07         -0.04         0.32 o                         
  -1   1  39         17.14         24.00         1.26 o                         
   0   1  39          0.01          0.28         0.50 o                         
   1   1  39        230.25        252.27         8.17 o                         
   2   1  39          1.35          1.48         0.64 o                         
  -2   2  39         59.18         66.29         4.08 o                         
  -1   2  39          3.65          3.55         0.57 o                         
   0   2  39         95.69        111.05         8.51 o                         
   1   2  39          0.50          0.46         0.44 o                         
  -2   0  40        500.60        460.86        36.04 o                         
   0   0  40        804.84        873.42        34.18 o                         
  -1   1  40         17.44         24.58         1.21 o                         
   0   1  40          5.48          7.41         0.69 o                         
   1   1  40          6.90          4.82         1.67 o                         
                                                                                
